# Supplementary material for: Single-cell analysis reveals novel clonally expanded monocytes associated with IL1β–IL1R2 pair in acute inflammatory demyelinating polyneuropathy
Source: Sci Rep. 2023 Apr 11;13:5862. doi: 10.1038/s41598-023-32427-5 (PMC10088807; doi:10.1038/s41598-023-32427-5)
Supplement: Supplementary file 3 — Supplementary Information 3. [file 41598_2023_32427_MOESM3_ESM.xls]

## Sheet: Plasma GSEA GO
	ONTOLOGY	ID	Description	setSize	enrichmentScore	NES	pvalue	p.adjust	qvalues	rank	leading_edge	core_enrichment
GO:0030669	CC	GO:0030669	clathrin-coated endocytic vesicle membrane	21	-0.863026	-2.47687	1.28853e-06	0.00806876	0.00761859	840	tags=67%, list=8%, signal=62%	LDLR/HLA-DQA1/AP2A1/PICALM/AP2S1/CLTC/HLA-DQB1/HLA-DPB1/CD74/HLA-DPA1/HLA-DRB1/HLA-DQA2/HLA-DRB5/HLA-DRA
GO:0042611	CC	GO:0042611	MHC protein complex	20	-0.851904	-2.41673	3.73781e-06	0.00859731	0.00811765	1008	tags=65%, list=9%, signal=59%	HLA-B/HLA-F/HLA-DQA1/HLA-E/HLA-DMA/HLA-DQB1/HLA-DPB1/CD74/HLA-DPA1/HLA-DRB1/HLA-DQA2/HLA-DRB5/HLA-DRA
GO:0045334	CC	GO:0045334	clathrin-coated endocytic vesicle	29	-0.808368	-2.52153	4.1188e-06	0.00859731	0.00811765	840	tags=52%, list=8%, signal=48%	LDLR/HLA-DQA1/AP2A1/PICALM/AP2S1/CLTC/HLA-DQB1/DNM2/HLA-DPB1/CD74/HLA-DPA1/HLA-DRB1/HLA-DQA2/HLA-DRB5/HLA-DRA
GO:0012507	CC	GO:0012507	ER to Golgi transport vesicle membrane	49	-0.705582	-2.44795	1.14617e-05	0.0179433	0.0169422	1008	tags=37%, list=9%, signal=34%	HLA-B/HLA-F/HLA-DQA1/USO1/SEC24A/CD59/HLA-E/TMED2/HLA-DQB1/TMED10/HLA-DPB1/CD74/HLA-DPA1/SEC24D/HLA-DRB1/HLA-DQA2/HLA-DRB5/HLA-DRA
GO:0030135	CC	GO:0030135	coated vesicle	203	-0.458797	-1.96574	1.44672e-05	0.0181187	0.0171078	1845	tags=32%, list=17%, signal=27%	VTI1A/SCAP/VAMP7/VMA21/DBNL/TMED9/USE1/SNX18/SEC24B/AP2M1/CCDC88A/STX5/CTSZ/TFRC/MYO6/DENND1A/SERPINA1/CLINT1/IGF2R/HLA-B/ASTN2/STON1/HLA-F/LDLR/RAB14/HLA-DQA1/ERGIC2/SCARB2/COPE/USO1/AP1S1/AP2A1/TEPSIN/HAX1/SEC24A/CD59/PICALM/DENND1C/PACS1/PIK3C2A/HLA-E/ERGIC1/NUMB/SCYL2/TMED2/FURIN/AP2S1/CLTC/COPB2/TMEM199/DENND1B/RAB5A/HSPA8/HLA-DQB1/TMED10/DNM2/HLA-DPB1/CD74/HLA-DPA1/SEC24D/COPA/HLA-DRB1/HLA-…
GO:0030662	CC	GO:0030662	coated vesicle membrane	123	-0.517738	-2.07922	2.13852e-05	0.022319	0.0210738	1540	tags=37%, list=14%, signal=32%	VTI1A/SCAP/VAMP7/VMA21/DBNL/SEC24B/AP2M1/STX5/TFRC/MYO6/DENND1A/CLINT1/IGF2R/HLA-B/HLA-F/LDLR/HLA-DQA1/SCARB2/COPE/USO1/AP1S1/AP2A1/TEPSIN/SEC24A/CD59/PICALM/HLA-E/TMED2/AP2S1/CLTC/COPB2/TMEM199/RAB5A/HSPA8/HLA-DQB1/TMED10/HLA-DPB1/CD74/HLA-DPA1/SEC24D/COPA/HLA-DRB1/HLA-DQA2/HLA-DRB5/HLA-DRA
GO:0071556	CC	GO:0071556	integral component of lumenal side of endoplasmic reticulum membrane	24	-0.809156	-2.40408	3.66186e-05	0.0286632	0.027064	1022	tags=62%, list=9%, signal=57%	TAPBP/HLA-B/HLA-F/HLA-DQA1/HLA-E/SPPL2A/HM13/HLA-DQB1/HLA-DPB1/CD74/HLA-DPA1/HLA-DRB1/HLA-DQA2/HLA-DRB5/HLA-DRA
GO:0098553	CC	GO:0098553	lumenal side of endoplasmic reticulum membrane	24	-0.809156	-2.40408	3.66186e-05	0.0286632	0.027064	1022	tags=62%, list=9%, signal=57%	TAPBP/HLA-B/HLA-F/HLA-DQA1/HLA-E/SPPL2A/HM13/HLA-DQB1/HLA-DPB1/CD74/HLA-DPA1/HLA-DRB1/HLA-DQA2/HLA-DRB5/HLA-DRA
GO:0098576	CC	GO:0098576	lumenal side of membrane	29	-0.76367	-2.3821	5.8021e-05	0.0378932	0.035779	1022	tags=55%, list=9%, signal=50%	TAPBP/HLA-B/HLA-F/HLA-DQA1/HLA-E/SPPL2A/HM13/HSPA8/HLA-DQB1/HLA-DPB1/CD74/HLA-DPA1/HLA-DRB1/HLA-DQA2/HLA-DRB5/HLA-DRA
GO:0042613	CC	GO:0042613	MHC class II protein complex	12	-0.89764	-2.25079	6.05129e-05	0.0378932	0.035779	380	tags=83%, list=3%, signal=81%	HLA-DQA1/HLA-DMA/HLA-DQB1/HLA-DPB1/CD74/HLA-DPA1/HLA-DRB1/HLA-DQA2/HLA-DRB5/HLA-DRA
GO:0030136	CC	GO:0030136	clathrin-coated vesicle	117	-0.51034	-2.04242	7.63936e-05	0.0434888	0.0410625	1160	tags=28%, list=10%, signal=26%	DENND1A/CLINT1/IGF2R/ASTN2/STON1/LDLR/RAB14/HLA-DQA1/SCARB2/AP1S1/AP2A1/HAX1/PICALM/DENND1C/PIK3C2A/NUMB/SCYL2/FURIN/AP2S1/CLTC/DENND1B/RAB5A/HSPA8/HLA-DQB1/TMED10/DNM2/HLA-DPB1/CD74/HLA-DPA1/HLA-DRB1/HLA-DQA2/HLA-DRB5/HLA-DRA

## Sheet: Plasma GSEA KEGG
	ID	Description	setSize	enrichmentScore	NES	pvalue	p.adjust	qvalues	rank	leading_edge	core_enrichment
hsa05310	hsa05310	Asthma	13	-0.876512	-2.30538	1.32634e-06	0.000415145	0.000375564	814	tags=77%, list=8%, signal=71%	3117/2207/3108/3119/3115/3113/3123/3118/3127/3122
hsa05330	hsa05330	Allograft rejection	24	-0.75838	-2.27834	1.35949e-05	0.00155364	0.00140551	983	tags=50%, list=9%, signal=45%	3106/3134/3117/3133/3108/3119/3115/3113/3123/3118/3127/3122
hsa05320	hsa05320	Autoimmune thyroid disease	24	-0.757193	-2.27477	1.48911e-05	0.00155364	0.00140551	983	tags=50%, list=9%, signal=45%	3106/3134/3117/3133/3108/3119/3115/3113/3123/3118/3127/3122
hsa04940	hsa04940	Type I diabetes mellitus	28	-0.71908	-2.21038	7.86786e-05	0.00466131	0.00421689	983	tags=43%, list=9%, signal=39%	3106/3134/3117/3133/3108/3119/3115/3113/3123/3118/3127/3122
hsa04514	hsa04514	Cell adhesion molecules	69	-0.589731	-2.16332	8.22327e-05	0.00466131	0.00421689	1040	tags=35%, list=10%, signal=32%	23705/3106/10666/83692/3134/1462/3117/3385/24146/3133/3655/50848/3108/6402/3676/3689/3384/3119/3115/3113/3123/3118/3127/3122
hsa05332	hsa05332	Graft-versus-host disease	24	-0.72059	-2.16481	8.93542e-05	0.00466131	0.00421689	983	tags=50%, list=9%, signal=45%	3106/3134/3117/3133/3108/3119/3115/3113/3123/3118/3127/3122
hsa05416	hsa05416	Viral myocarditis	43	-0.639331	-2.17387	0.000121407	0.00528138	0.00477784	983	tags=37%, list=9%, signal=34%	3106/3134/3117/5880/3133/3108/857/3689/71/3119/3115/3113/3123/3118/3127/3122
hsa05150	hsa05150	Staphylococcus aureus infection	26	-0.730897	-2.2163	0.000134987	0.00528138	0.00477784	924	tags=42%, list=9%, signal=39%	2357/3117/3108/3689/3119/3115/3113/3123/3118/3127/3122
hsa00513	hsa00513	Various types of N-glycan biosynthesis	29	-0.681166	-2.13829	0.000241198	0.00768958	0.00695644	1301	tags=45%, list=13%, signal=39%	4121/3074/4247/3703/85365/8704/11282/4124/1603/6185/1650/79868/2683
hsa04672	hsa04672	Intestinal immune network for IgA production	30	-0.691159	-2.17561	0.000245674	0.00768958	0.00695644	373	tags=37%, list=4%, signal=35%	3108/3676/608/3119/10803/3115/3113/3123/3118/3127/3122
hsa05322	hsa05322	Systemic lupus erythematosus	26	-0.699738	-2.12181	0.000464759	0.0132245	0.0119636	1017	tags=42%, list=10%, signal=38%	6634/3117/6632/3108/3119/3115/3113/3123/3118/3127/3122
hsa04612	hsa04612	Antigen processing and presentation	51	-0.5614	-1.99753	0.00108918	0.0284095	0.0257009	997	tags=35%, list=10%, signal=32%	6892/3106/3134/3117/2923/3133/3108/3312/3119/3303/3115/972/3113/5720/3123/3118/3127/3122
hsa04640	hsa04640	Hematopoietic cell lineage	54	-0.548068	-1.96447	0.00204954	0.0493467	0.0446419	958	tags=30%, list=9%, signal=27%	7850/1441/3117/931/2208/966/3655/3108/3676/3119/3115/3113/3123/3118/3127/3122
hsa05164	hsa05164	Influenza A	122	-0.432727	-1.74264	0.00247433	0.0553188	0.0500446	1283	tags=25%, list=12%, signal=22%	7416/10379/9641/5610/5611/834/5290/3460/3836/3117/8743/3717/7706/6773/57506/1965/2224/3108/103/1021/5579/71/3119/4599/3115/3113/3123/3118/3127/3122
hsa05100	hsa05100	Bacterial invasion of epithelial cells	48	-0.537226	-1.88507	0.00277164	0.0578349	0.0523208	854	tags=29%, list=8%, signal=27%	5290/387/391/998/3059/10094/10163/10092/857/1213/71/10109/1785/10097
hsa05152	hsa05152	Tuberculosis	125	-0.425958	-1.72067	0.00301049	0.0588927	0.0532777	1019	tags=21%, list=10%, signal=19%	4046/7096/3460/3117/2207/387/3717/5532/5600/8844/805/7421/3108/5869/5868/3689/3119/843/6850/3115/972/3113/3123/3118/3127/3122
hsa03030	hsa03030	DNA replication	32	0.589727	1.90442	0.00330688	0.0608855	0.0550805	2753	tags=59%, list=27%, signal=44%	6742/4176/4173/5111/6119/4174/84153/6118/4175/4171/5984/2237/4172/56655/79621/6117/54107/5422/5557
hsa05321	hsa05321	Inflammatory bowel disease	40	-0.544068	-1.82828	0.00558654	0.0958381	0.0867006	840	tags=30%, list=8%, signal=28%	6778/3460/3117/3108/3119/3115/3113/3561/3123/3118/3127/3122
hsa04961	hsa04961	Endocrine and other factor-regulated calcium reabsorption	27	-0.610951	-1.87735	0.00581765	0.0958381	0.0867006	1553	tags=59%, list=15%, signal=51%	1211/2778/490/5330/3816/481/1173/6546/5567/160/7421/1175/5566/1213/5579/1785
hsa05145	hsa05145	Toxoplasmosis	81	-0.467656	-1.75533	0.00642528	0.100556	0.0909685	1087	tags=27%, list=10%, signal=25%	10454/5608/3915/3460/3949/3117/2771/3717/5600/3655/3108/5170/3312/3119/3303/3115/3113/330/3123/3118/3127/3122
hsa04620	hsa04620	Toll-like receptor signaling pathway	71	0.49215	1.80211	0.00738843	0.106056	0.0959447	1851	tags=35%, list=18%, signal=29%	3725/3665/4792/207/3454/942/6348/3661/6885/2353/5604/5606/1432/3654/23643/1147/5599/7187/9560/6349/3553/8517/5970/23118/841
hsa00510	hsa00510	N-Glycan biosynthesis	44	-0.538067	-1.85346	0.00778274	0.106056	0.0959447	1038	tags=34%, list=10%, signal=31%	23193/54344/7841/4247/3703/85365/8704/11282/4124/1603/6185/1650/79868/6480/2683
hsa05133	hsa05133	Pertussis	46	0.519512	1.77926	0.00779328	0.106056	0.0959447	915	tags=26%, list=9%, signal=24%	3725/3659/1072/801/3661/2773/2353/3688/1432/3654/23643/29108
hsa00670	hsa00670	One carbon pool by folate	14	0.655958	1.72526	0.011942	0.153534	0.138896	1395	tags=43%, list=13%, signal=37%	6472/6470/4522/1719/123263/10797
hsa05140	hsa05140	Leishmaniasis	58	-0.454193	-1.65066	0.0125342	0.153534	0.138896	831	tags=31%, list=8%, signal=29%	3460/3117/3717/1915/5600/4689/5777/3108/3676/3689/5579/3119/3115/3113/3123/3118/3127/3122
hsa04658	hsa04658	Th1 and Th2 cell differentiation	70	-0.44029	-1.61595	0.0127536	0.153534	0.138896	840	tags=24%, list=8%, signal=22%	6778/3460/3117/3932/3717/5532/5600/3108/4775/3119/3115/3113/3561/3123/3118/3127/3122
hsa03040	hsa03040	Spliceosome	127	0.407145	1.63045	0.0157998	0.18316	0.165697	1730	tags=36%, list=17%, signal=31%	1655/6428/3192/9879/10262/6635/9775/3183/1665/4116/3304/25804/55660/10946/9128/3178/8175/11338/4670/9092/51639/9343/27316/9939/6628/8449/6637/6432/10992/8896/9410/10915/23658/6427/55696/151903/10084/6429/9984/9129/10569/51691/57819/6625/57187/22827
hsa05022	hsa05022	Pathways of neurodegeneration - multiple diseases	325	0.301965	1.35178	0.0169818	0.189832	0.171733	1862	tags=27%, list=18%, signal=23%	10376/203068/801/1350/1345/5684/1452/7314/7311/5689/5718/4729/1639/516/4719/9927/5691/27429/11315/5710/79139/1457/5534/4694/4696/7326/5530/1349/9861/10383/1329/2081/4706/4712/539/5604/23435/5606/5693/1432/116442/4715/1351/324/7419/1460/7415/4722/5702/140775/10671/440567/23130/5599/1020/9973/5690/29796/7318/9246/5682/824/4697/6390/7979/3553/4718/3064/292/10121/369/84790/4723/5714/3845/5707/51079/5…
hsa04670	hsa04670	Leukocyte transendothelial migration	67	-0.428283	-1.56434	0.017895	0.193142	0.174728	897	tags=30%, list=9%, signal=27%	83692/2185/5290/387/2771/24146/6093/5880/998/5600/4689/7430/50848/5908/103910/3676/3689/5579/71/5906
hsa05016	hsa05016	Huntington disease	226	0.33628	1.45404	0.0201764	0.210508	0.190437	1862	tags=29%, list=18%, signal=24%	10376/203068/1350/1345/5684/6667/5689/5718/4729/1639/516/4719/5691/5441/5710/4694/4696/1349/9861/10383/1329/2081/4706/4712/539/5978/3066/5433/25942/5693/5440/4715/1351/5439/7419/4722/6875/7019/5702/10671/440567/23130/5599/5690/29796/5682/4697/6390/7979/4899/4718/3064/292/10121/84790/4723/5714/5707/51079/5431/3092/4700/11047/841/4709/4695
hsa04110	hsa04110	Cell cycle	107	0.407324	1.58451	0.0209451	0.211478	0.191315	1914	tags=35%, list=18%, signal=28%	10971/8243/5934/4176/4173/7531/7532/5591/5111/1870/4174/10459/9126/1019/7534/3066/51434/898/1647/119504/996/10274/4175/29945/896/902/4171/5000/4085/1017/1871/1111/890/8555/25847/4172/7029
hsa05014	hsa05014	Amyotrophic lateral sclerosis	274	0.318232	1.40697	0.0220575	0.211501	0.191336	1862	tags=28%, list=18%, signal=24%	10376/203068/3181/6428/1350/5216/1345/5684/5689/9782/5718/4729/1639/516/4719/5691/311/5710/310/79139/5534/4694/3178/4696/5530/1349/9861/10383/23064/1329/56893/2081/4706/6396/4712/539/23435/5606/5693/1432/116442/4715/1351/7415/6432/4722/100101267/5702/140775/10671/440567/23130/9973/5690/29796/5903/8021/5682/4697/6390/7979/4718/10121/84790/4723/5714/5707/51079/8480/572/10280/4700/3309/11047/4709/59…
hsa04650	hsa04650	Natural killer cell mediated cytotoxicity	75	-0.399619	-1.48349	0.0222988	0.211501	0.191336	983	tags=23%, list=9%, signal=21%	3106/2185/5290/3460/2207/3932/8743/5532/5880/3133/5777/3689/5579/3384/7305/6850/962
hsa05012	hsa05012	Parkinson disease	202	0.346237	1.47572	0.0236582	0.217795	0.19703	1862	tags=31%, list=18%, signal=26%	10376/1843/203068/801/1350/1345/5684/7314/7311/5689/5718/4729/516/4719/9927/5691/27429/11315/5710/7295/2773/4694/4696/7326/1349/9861/10383/1329/2081/4706/4712/539/5693/29985/4715/1351/7419/4722/5702/64116/440567/5599/5690/29796/7318/9246/5682/4697/6390/7979/4718/292/84790/4723/5714/5707/51079/4700/3309/11047/4709/4695
hsa04144	hsa04144	Endocytosis	197	-0.312415	-1.33123	0.0279069	0.249567	0.225773	1050	tags=18%, list=10%, signal=16%	3482/3106/25978/3134/11267/409/3949/23550/51100/64744/387/160/998/2868/83737/56904/9525/10094/3133/58533/1175/5869/10092/9267/857/1213/5868/7456/3312/3303/10109/2060/1785/3561/10097
hsa01210	hsa01210	2-Oxocarboxylic acid metabolism	13	-0.631381	-1.66064	0.0301918	0.262501	0.237473	1845	tags=46%, list=18%, signal=38%	3420/48/2806/3421/1431/3418
hsa05418	hsa05418	Fluid shear stress and atherosclerosis	86	0.41339	1.55727	0.032455	0.274552	0.248375	1474	tags=24%, list=14%, signal=21%	3725/1535/1843/801/653361/207/6885/3320/7341/7295/9181/2353/4259/1432/3326/1147/5599/7422/4205/3553/8517
hsa03050	hsa03050	Proteasome	44	0.46173	1.57439	0.035052	0.288718	0.261191	1834	tags=43%, list=18%, signal=36%	5696/5684/5689/5718/9491/5691/51371/5710/5721/9861/5693/10197/5702/5690/5682/7979/5714/5707/11047
hsa05323	hsa05323	Rheumatoid arthritis	52	-0.42565	-1.51751	0.0388292	0.31163	0.281918	814	tags=23%, list=8%, signal=21%	3117/526/528/3108/3689/3119/3115/3113/3123/3118/3127/3122
hsa04659	hsa04659	Th17 cell differentiation	86	-0.38852	-1.47125	0.0421625	0.329921	0.298466	840	tags=20%, list=8%, signal=18%	6778/3460/3117/3932/3717/5532/5600/3108/4775/3119/3115/3113/3561/3123/3118/3127/3122
hsa04970	hsa04970	Salivary secretion	33	-0.496271	-1.58451	0.0449781	0.33575	0.303739	859	tags=21%, list=8%, signal=20%	5567/3778/805/6522/5566/5579/4069
hsa04621	hsa04621	NOD-like receptor signaling pathway	126	0.370494	1.4871	0.0461255	0.33575	0.303739	1896	tags=29%, list=18%, signal=24%	3725/1535/3665/7531/4792/55914/3454/9927/3661/6885/3320/7295/5586/51393/2635/7128/10628/7158/1432/10910/3326/29108/7419/331/1147/140609/5599/10059/7187/3553/8517/7297/5970/23118/841/596/7205
hsa05161	hsa05161	Hepatitis B	126	0.362078	1.45332	0.0461255	0.33575	0.303739	1860	tags=31%, list=18%, signal=26%	3725/10971/1654/3665/4792/207/3454/5111/3661/6885/1870/6655/2353/7534/5604/5606/1432/898/3654/2002/1388/7419/1147/5599/537/3718/7187/8517/1017/1871/890/369/7297/3845/5970/572/23118/841/596
hsa05010	hsa05010	Alzheimer disease	275	0.30555	1.35139	0.0494505	0.345018	0.312123	1862	tags=27%, list=18%, signal=23%	10376/203068/801/1350/1345/5684/1452/5689/5718/207/51107/4729/516/4719/5691/5710/1457/5534/4694/4696/5530/1349/9861/10383/1329/2081/4706/4712/539/5604/5693/29985/4715/1351/324/7419/1460/4722/1147/5702/64116/440567/23130/5599/1020/5690/55851/3643/29796/5682/824/4697/23385/6390/7979/3553/8517/4718/292/369/84790/4723/5714/3845/5707/102/51079/5970/572/4700/11047/5663/841/4709/4695
hsa03430	hsa03430	Mismatch repair	19	0.544955	1.55148	0.0524272	0.345018	0.312123	1383	tags=37%, list=13%, signal=32%	6742/5111/6119/6118/4292/2956/5984
hsa04141	hsa04141	Protein processing in endoplasmic reticulum	150	-0.333258	-1.3822	0.0528873	0.345018	0.312123	1061	tags=25%, list=10%, signal=22%	10952/22926/23193/3301/5610/7494/7322/5611/468/9532/7841/2923/56886/5034/64215/23480/10802/3703/10113/10273/6747/1965/23471/7353/84447/3312/1603/6745/10956/9601/6185/1650/3303/29927/6238/6746/9871
hsa04611	hsa04611	Platelet activation	72	-0.389336	-1.43899	0.0544662	0.345018	0.312123	993	tags=25%, list=10%, signal=23%	7094/5567/5290/2207/54518/387/2771/6093/5600/4067/83706/5908/103910/5566/5501/71/5906/6850
hsa04380	hsa04380	Osteoclast differentiation	95	0.373309	1.43164	0.0562852	0.345018	0.312123	1474	tags=25%, list=14%, signal=22%	3725/1535/3726/653361/3727/4792/207/3454/10859/6885/5534/2353/29760/5530/5604/2354/1432/1147/54/5599/3937/11006/3553/8517
hsa04668	hsa04668	TNF signaling pathway	85	0.383501	1.44795	0.0569853	0.345018	0.312123	1474	tags=25%, list=14%, signal=21%	3725/3659/3726/4792/207/6885/2353/5604/7128/5606/1432/1051/1388/1147/192111/5599/10059/7187/3553/9530/8517
hsa04660	hsa04660	T cell receptor signaling pathway	83	0.38065	1.42775	0.0574074	0.345018	0.312123	1728	tags=28%, list=17%, signal=23%	3725/5788/4792/207/6885/6655/5534/2353/1739/5530/1019/5604/1432/5062/1147/868/5599/3937/8517/915/925/3845/5970
hsa04976	hsa04976	Bile secretion	21	-0.547108	-1.59417	0.0576132	0.345018	0.312123	1553	tags=43%, list=15%, signal=37%	113/481/6256/1244/5567/3949/6522/5566/10257
hsa04145	hsa04145	Phagosome	99	-0.358828	-1.40863	0.0583333	0.345018	0.312123	1182	tags=25%, list=11%, signal=23%	7846/948/10952/9296/3106/3134/3117/526/23480/4689/528/3133/3108/5869/5868/3689/71/3119/29927/3115/3113/3123/3118/3127/3122
hsa05208	hsa05208	Chemical carcinogenesis - reactive oxygen species	162	0.328198	1.36684	0.0596745	0.345018	0.312123	1884	tags=29%, list=18%, signal=24%	3725/1535/1350/1345/653361/4792/207/4729/10327/516/4719/6655/4694/4696/2353/1349/1329/4706/4259/4712/539/5604/1432/4715/1351/7419/4722/1147/440567/5599/7422/29796/4697/6390/8517/4718/292/369/4723/3845/51079/5970/572/4700/4709/4695/9020
hsa05020	hsa05020	Prion disease	203	0.315808	1.34626	0.0603291	0.345018	0.312123	1862	tags=29%, list=18%, signal=24%	10376/1535/203068/1350/1345/5684/653361/5689/5718/4729/516/4719/5691/3304/1958/5710/1457/5534/4694/4696/5530/1349/9861/10383/1329/4706/4712/539/5693/1432/1388/4715/1351/7419/1460/4722/5702/440567/5599/5690/29796/5682/4697/6390/7979/3553/4718/292/84790/4723/5714/5707/51079/572/4700/3309/11047/4709/4695
hsa04657	hsa04657	IL-17 signaling pathway	50	0.412864	1.43465	0.061657	0.345018	0.312123	1851	tags=42%, list=18%, signal=35%	3725/3727/4792/6885/3320/2353/7128/2354/1432/1051/3326/5597/1147/1994/5599/7187/3553/8517/5970/23118/841
hsa02010	hsa02010	ABC transporters	21	-0.536934	-1.56452	0.0617284	0.345018	0.312123	96	tags=19%, list=1%, signal=19%	1244/23457/10257/9619
hsa05224	hsa05224	Breast cancer	77	0.383421	1.42401	0.0637899	0.345542	0.312597	1013	tags=17%, list=10%, signal=15%	3725/6667/1452/207/1870/6655/2353/1019/5604/1647/6198/324/3479
hsa04926	hsa04926	Relaxin signaling pathway	74	0.386759	1.42024	0.0640301	0.345542	0.312597	1266	tags=22%, list=12%, signal=19%	3725/4792/207/6655/2773/2353/5604/1286/1432/1388/2787/2782/5599/10681/7422/54331
hsa05162	hsa05162	Measles	109	0.353576	1.38136	0.0685714	0.361812	0.327316	1860	tags=31%, list=18%, signal=26%	3725/6504/3665/4792/440275/207/3454/3304/3661/6885/1457/2353/1019/7128/898/3654/1460/1147/868/896/5599/3718/7187/3553/8517/1017/915/7297/5970/25898/572/23118/841/596
hsa00620	hsa00620	Pyruvate metabolism	30	0.453917	1.44314	0.0696325	0.361812	0.327316	2527	tags=43%, list=24%, signal=33%	4200/10327/2739/38/3029/5315/4190/128/5160/31/5162/224/97
hsa05110	hsa05110	Vibrio cholerae infection	35	-0.440002	-1.42108	0.0705128	0.361812	0.327316	1061	tags=29%, list=10%, signal=26%	10952/9296/5567/526/23480/528/5566/71/9601/29927
hsa05031	hsa05031	Amphetamine addiction	32	0.442047	1.42751	0.0729367	0.368212	0.333106	959	tags=25%, list=9%, signal=23%	3725/801/5534/2353/5530/3066/2354/1388
hsa05146	hsa05146	Amoebiasis	46	-0.400295	-1.39498	0.0753564	0.372706	0.337171	958	tags=20%, list=9%, signal=18%	7850/3915/5567/5290/5869/5566/5868/3689/5579
hsa04915	hsa04915	Estrogen signaling pathway	70	0.373801	1.36738	0.0762082	0.372706	0.337171	1090	tags=19%, list=11%, signal=17%	3725/801/6667/207/3304/6655/3320/2773/2353/5604/3326/1388/2288
hsa05231	hsa05231	Choline metabolism in cancer	63	0.372905	1.33999	0.081749	0.393261	0.355767	1734	tags=29%, list=17%, signal=24%	3725/6667/207/56261/6655/2353/8526/5604/6198/56994/6584/5599/5900/5130/8527/8395/3845/7249
hsa04932	hsa04932	Non-alcoholic fatty liver disease	127	0.326695	1.30828	0.0841121	0.393261	0.355767	1862	tags=27%, list=18%, signal=22%	3725/1350/1345/207/4729/4719/22877/4694/4696/2353/1349/1329/2081/4706/4712/1432/4715/1351/4722/440567/5599/3643/29796/4697/6390/3553/4718/4723/51079/5970/4700/841/4709/4695
hsa03060	hsa03060	Protein export	21	-0.488743	-1.4241	0.0843621	0.393261	0.355767	1107	tags=52%, list=11%, signal=47%	28972/196294/6729/10952/23478/6730/23480/90701/60559/6731/29927
hsa00260	hsa00260	Glycine, serine and threonine metabolism	18	0.511464	1.42983	0.0854369	0.393261	0.355767	425	tags=17%, list=4%, signal=16%	5223/6472/6470
hsa05167	hsa05167	Kaposi sarcoma-associated herpesvirus infection	142	0.321314	1.30087	0.088015	0.398265	0.360293	1739	tags=24%, list=17%, signal=20%	3725/7538/801/7314/3665/7311/4792/207/3454/942/3661/1870/5534/23533/2353/5530/1019/57580/5604/1432/2787/2782/1147/5599/10681/7422/54331/7187/8517/1871/7297/3845/5970/3572
hsa04392	hsa04392	Hippo signaling pathway - multiple species	14	-0.541291	-1.43688	0.0890688	0.398265	0.360293	347	tags=29%, list=3%, signal=28%	9770/166824/8994/1454
hsa04012	hsa04012	ErbB signaling pathway	57	0.374466	1.32479	0.091954	0.399656	0.361552	1769	tags=23%, list=17%, signal=19%	3725/207/6655/5604/6198/2002/5062/868/5599/2549/369/3845/572
hsa05142	hsa05142	Chagas disease	72	0.363564	1.33537	0.092081	0.399656	0.361552	1851	tags=22%, list=18%, signal=18%	3725/4792/207/6348/2773/2353/1432/3654/1147/5599/6349/3553/8517/915/5970/841
hsa05170	hsa05170	Human immunodeficiency virus 1 infection	160	0.304595	1.26585	0.0954955	0.399656	0.361552	1266	tags=19%, list=12%, signal=17%	3725/1072/801/6891/4792/8906/207/6921/3661/115004/6885/2773/5534/5829/2353/5530/8450/5604/5606/1432/3654/6198/2787/2782/5062/1147/5599/10681/9616/54331
hsa04721	hsa04721	Synaptic vesicle cycle	36	-0.423648	-1.3769	0.0957447	0.399656	0.361552	1467	tags=31%, list=14%, signal=26%	9114/1173/9296/6536/526/160/528/1175/1213/8775/1785
hsa05210	hsa05210	Colorectal cancer	72	0.358797	1.31786	0.0957643	0.399656	0.361552	1860	tags=26%, list=18%, signal=22%	3725/207/6655/2353/5604/1647/6198/4292/324/26060/2956/5599/5900/5899/5898/369/3845/572/596
hsa04971	hsa04971	Gastric acid secretion	29	-0.433777	-1.3617	0.0991903	0.408507	0.369559	859	tags=28%, list=8%, signal=25%	5567/2771/805/7430/6522/5566/5579/71
hsa05132	hsa05132	Salmonella infection	202	0.289856	1.23542	0.102377	0.416154	0.376477	1227	tags=19%, list=12%, signal=17%	3725/10376/203068/5216/10006/5788/6281/4792/207/1639/388/6885/1778/3320/7295/79026/2353/26999/10383/26263/140735/5604/5606/1432/3654/3326/23643/29108/9842/81873/9648/10627/382/1147/5878/55770/10671/8677/5599
hsa05120	hsa05120	Epithelial cell signaling in Helicobacter pylori infection	49	0.373978	1.29681	0.10687	0.425682	0.385097	2162	tags=35%, list=21%, signal=28%	3725/4792/535/9550/1432/8992/1147/10312/5599/537/529/8517/102/5970/9020/155066/3551
hsa01522	hsa01522	Endocrine resistance	64	0.357556	1.28685	0.10775	0.425682	0.385097	1959	tags=30%, list=19%, signal=24%	3725/6667/207/1870/6655/5469/2353/1019/5604/1432/6198/3479/5599/1871/369/3845/572/596/109
hsa03013	hsa03013	Nucleocytoplasmic transport	97	0.334391	1.28268	0.109827	0.425682	0.385097	1864	tags=32%, list=18%, signal=26%	5901/80145/9775/10527/3837/4116/7341/7329/65110/6396/9939/30000/5411/79228/51808/100101267/3838/8563/10284/5903/8021/9984/65109/55308/57187/8480/25909/3842/7514/23039/10250
hsa03440	hsa03440	Homologous recombination	30	0.417644	1.32781	0.110251	0.425682	0.385097	1500	tags=27%, list=14%, signal=23%	6742/6119/641/6118/80198/7979/7156/8940
hsa05030	hsa05030	Cocaine addiction	20	0.469532	1.35846	0.1139	0.425682	0.385097	1230	tags=25%, list=12%, signal=22%	3725/2773/2354/1388/1020
hsa00515	hsa00515	Mannose type O-glycan biosynthesis	16	-0.506099	-1.3888	0.115942	0.425682	0.385097	509	tags=38%, list=5%, signal=36%	148789/120071/84892/8703/8704/2683
hsa00970	hsa00970	Aminoacyl-tRNA biosynthesis	23	0.450917	1.34985	0.11619	0.425682	0.385097	2926	tags=52%, list=28%, signal=38%	123263/10056/23438/55699/51067/124454/55157/57038/79731/54938/57176/283459
hsa04720	hsa04720	Long-term potentiation	39	-0.399164	-1.33565	0.1174	0.425682	0.385097	917	tags=26%, list=9%, signal=23%	468/5567/5532/805/814/5908/5566/5501/5579/5906
hsa04210	hsa04210	Apoptosis	113	0.314607	1.24361	0.117864	0.425682	0.385097	1884	tags=24%, list=18%, signal=20%	3725/10376/1512/1075/4792/207/27429/2353/4000/2081/5604/1647/331/10039/1147/5599/835/6709/824/8517/84790/3845/5970/572/841/596/9020
hsa00190	hsa00190	Oxidative phosphorylation	104	0.320652	1.2423	0.118321	0.425682	0.385097	1862	tags=34%, list=18%, signal=28%	1350/1345/4729/516/4719/535/4694/4696/9550/521/1349/1329/4706/4712/539/8992/64077/4715/1351/5464/4722/440567/10312/537/29796/529/4697/6390/4718/1355/4723/51079/4700/4709/4695
hsa05235	hsa05235	PD-L1 expression and PD-1 checkpoint pathway in cancer	76	0.338299	1.25464	0.120983	0.430314	0.389287	1058	tags=17%, list=10%, signal=15%	3725/4792/207/1457/5534/2353/5530/5604/5606/1432/6198/1460/1147
hsa00600	hsa00600	Sphingolipid metabolism	37	-0.397982	-1.3024	0.125265	0.44054	0.398538	2503	tags=43%, list=24%, signal=33%	259230/2720/410/8612/8613/9517/8879/81537/2531/29956/3074/10558/57704/2581/4758/5660
hsa04540	hsa04540	Gap junction	42	0.383999	1.31114	0.127135	0.440663	0.398649	762	tags=14%, list=7%, signal=13%	10376/203068/6655/2773/10383/5604
hsa05417	hsa05417	Lipid and atherosclerosis	147	0.29704	1.21054	0.128972	0.440663	0.398649	915	tags=16%, list=9%, signal=15%	3725/1535/801/5452/653361/3665/4792/207/3308/6348/3304/3661/6885/3320/5534/2353/5530/2081/5606/1432/3654/3326/23643/29108
hsa04137	hsa04137	Mitophagy - animal	62	0.348448	1.24638	0.129524	0.440663	0.398649	1728	tags=24%, list=17%, signal=20%	3725/6667/7314/7311/9927/1457/1460/192111/5599/51024/9101/8887/3845/7879/5970
hsa04978	hsa04978	Mineral absorption	26	-0.426397	-1.29296	0.137214	0.461807	0.417777	2785	tags=54%, list=27%, signal=39%	30061/490/538/2495/65010/54822/481/3162/7779/55630/6546/7421/4501/4891
hsa04510	hsa04510	Focal adhesion	106	-0.311322	-1.23137	0.139831	0.463766	0.41955	876	tags=21%, list=8%, signal=19%	7094/3915/5290/387/64098/6093/5880/998/3655/2889/5908/103910/857/5170/3676/5501/5579/7791/71/5906/1101/330
hsa04114	hsa04114	Oocyte meiosis	86	0.326128	1.22854	0.142066	0.463766	0.41955	1534	tags=27%, list=15%, signal=23%	801/10971/8243/7531/7532/5534/10459/5530/9126/7534/5604/51434/1432/898/119504/5529/996/3479/29945/5527/4085/6195/1017
hsa04666	hsa04666	Fc gamma R-mediated phagocytosis	70	-0.342292	-1.25628	0.142241	0.463766	0.41955	1156	tags=21%, list=11%, signal=19%	1073/6199/9846/5290/5880/998/10094/10163/4067/10092/5579/10109/6850/1785/10097
hsa00514	hsa00514	Other types of O-glycan biosynthesis	28	-0.417407	-1.28307	0.151452	0.48486	0.438633	1645	tags=25%, list=16%, signal=21%	8703/56913/11226/56983/8704/6480/2683
hsa04061	hsa04061	Viral protein interaction with cytokine and cytokine receptor	33	-0.393467	-1.25627	0.154812	0.48486	0.438633	713	tags=15%, list=7%, signal=14%	8743/2833/10803/3561/729230
hsa05169	hsa05169	Epstein-Barr virus infection	170	-0.283277	-1.18943	0.156044	0.48486	0.438633	1135	tags=20%, list=11%, signal=18%	9641/10454/5608/5610/5925/6892/3106/6502/3134/5290/3117/9541/22938/2923/10018/6773/5600/2208/3133/4067/9612/57506/5704/3108/1026/1021/3119/6850/3115/3113/3123/3118/3127/3122
hsa05166	hsa05166	Human T-cell leukemia virus 1 infection	179	-0.280829	-1.19333	0.156317	0.48486	0.438633	1024	tags=17%, list=10%, signal=15%	8295/5925/7094/3106/7850/468/3134/5567/5290/1029/3117/3932/5532/3133/6722/2224/3108/4775/706/5566/1026/3689/3119/3115/3113/3561/3123/3118/3127/3122
hsa03420	hsa03420	Nucleotide excision repair	40	0.372281	1.2571	0.159091	0.48486	0.438633	2629	tags=42%, list=25%, signal=32%	5111/6119/8450/6118/2072/1069/2074/902/2967/5984/56655/2068/2067/6117/54107/1161/404672
hsa05221	hsa05221	Acute myeloid leukemia	56	0.34516	1.22252	0.159309	0.48486	0.438633	2302	tags=32%, list=22%, signal=25%	207/6655/5292/11040/5604/5371/6198/1147/8517/890/369/3845/5970/572/1978/3684/3551/5914
hsa03018	hsa03018	RNA degradation	71	0.326644	1.19607	0.159555	0.48486	0.438633	2737	tags=44%, list=26%, signal=32%	7832/29883/3313/25804/170506/9652/5214/5394/167227/9125/57472/54512/80336/23658/115752/10140/51691/57819/1656/64282/8761/10200/27258/4850/5211/9337/2023/51010/23016/5042/5213
hsa05171	hsa05171	Coronavirus disease - COVID-19	158	0.280911	1.16077	0.163004	0.490578	0.443806	1869	tags=30%, list=18%, signal=25%	3725/6181/6171/51065/6158/2197/9636/6133/7311/4792/3454/6147/6169/3661/115004/6885/6176/6143/6232/51121/2353/11224/6209/9349/6228/6134/1432/3654/6128/1147/5599/6173/25873/6175/7187/6202/3553/8517/7297/6124/5970/3572/23118/6146/6164/6208/6204/6224
hsa03010	hsa03010	Ribosome	128	0.293522	1.17189	0.168242	0.501521	0.453705	1869	tags=36%, list=18%, signal=30%	6181/6171/51065/6158/2197/6133/7311/64983/6147/6169/63931/6176/6143/6232/29074/51121/11224/6209/9349/6228/54460/6134/6128/51073/11222/54948/64981/6173/25873/6175/219927/6202/124995/51069/63875/51116/29093/64960/6124/55052/79590/6146/6164/6208/6204/6224
hsa05202	hsa05202	Transcriptional misregulation in cancer	104	0.304379	1.17926	0.173664	0.51036	0.461701	2495	tags=33%, list=24%, signal=25%	1655/860/6667/3695/7468/942/904/5218/3066/5371/25942/1051/1647/8861/3479/64332/221037/4094/466/890/6929/5970/8464/4298/3684/5079/2005/894/6935/4149/5914/329/9611/3087
hsa04918	hsa04918	Thyroid hormone synthesis	34	-0.381505	-1.22584	0.174468	0.51036	0.461701	2636	tags=41%, list=25%, signal=31%	2778/5330/821/7184/432/113/481/1386/468/5567/2882/5566/5579/9601
hsa05205	hsa05205	Proteoglycans in cancer	115	-0.294001	-1.17325	0.180435	0.512947	0.464041	859	tags=17%, list=8%, signal=15%	5567/5290/387/6093/998/5600/3059/7430/6194/5777/27250/5566/857/5170/1026/5501/1975/5579/71
hsa04914	hsa04914	Progesterone-mediated oocyte maturation	66	0.332261	1.20042	0.181132	0.512947	0.464041	2571	tags=39%, list=25%, signal=30%	207/3320/2773/10459/5604/51434/1432/3326/119504/996/3479/29945/5599/4085/6195/1017/890/369/3845/25847/109/25906/6197/6790/29882/246184
hsa04662	hsa04662	B cell receptor signaling pathway	70	0.318348	1.16453	0.182156	0.512947	0.464041	791	tags=17%, list=8%, signal=16%	3725/4792/207/10859/6655/930/5534/2353/29760/5530/5604/3636
hsa04623	hsa04623	Cytosolic DNA-sensing pathway	42	0.354549	1.21058	0.184061	0.512947	0.464041	1474	tags=31%, list=14%, signal=27%	3665/4792/5441/3661/115004/11128/29108/5440/1147/51728/9560/3553/8517
hsa04270	hsa04270	Vascular smooth muscle contraction	53	-0.333354	-1.19513	0.184265	0.512947	0.464041	1975	tags=40%, list=19%, signal=32%	2778/808/673/5330/5605/113/5594/5595/5580/4660/5583/10672/5567/3778/387/6093/805/5566/4627/5501/5579
hsa00533	hsa00533	Glycosaminoglycan biosynthesis - keratan sulfate	10	-0.52771	-1.28633	0.185185	0.512947	0.464041	1787	tags=50%, list=17%, signal=41%	6482/8703/10678/8704/2683
hsa04933	hsa04933	AGE-RAGE signaling pathway in diabetic complications	63	0.328643	1.18094	0.188213	0.51676	0.467491	1860	tags=21%, list=18%, signal=17%	3725/207/1958/5292/1019/1286/1432/5599/7422/3553/3845/5970/596
hsa04062	hsa04062	Chemokine signaling pathway	111	-0.293937	-1.16807	0.190889	0.519551	0.470016	865	tags=18%, list=8%, signal=17%	2185/5567/5290/409/387/2771/2833/3717/6773/6093/5880/998/2868/4067/5908/5566/5579/5906/10803/729230
hsa03015	hsa03015	mRNA surveillance pathway	81	-0.312705	-1.17373	0.200431	0.540818	0.489255	1093	tags=21%, list=11%, signal=19%	55339/5515/2521/10767/22985/53981/5516/80335/5520/26019/23381/10978/23708/5501/29101/10914/23049
hsa04810	hsa04810	Regulation of actin cytoskeleton	124	-0.286602	-1.15551	0.202198	0.540922	0.48935	1851	tags=27%, list=18%, signal=23%	5594/3682/5595/9459/3683/1729/55845/4660/10096/10672/2149/6654/1073/23191/5290/387/54434/6093/5880/998/10094/7430/10163/3655/103910/10092/3676/4627/5501/10788/3689/71/10109/10097
hsa04060	hsa04060	Cytokine-cytokine receptor interaction	92	-0.304633	-1.16605	0.209052	0.554519	0.50165	958	tags=14%, list=9%, signal=13%	7850/1441/3460/656/90/8743/2833/3603/608/939/10803/3561/729230
hsa04922	hsa04922	Glucagon signaling pathway	66	0.318787	1.15174	0.213208	0.556267	0.503231	688	tags=14%, list=7%, signal=13%	5223/801/3276/207/1374/92579/5534/5530/5214
hsa05203	hsa05203	Viral carcinogenesis	142	0.279794	1.13277	0.215356	0.556267	0.503231	1769	tags=27%, list=17%, signal=23%	3725/10971/5934/83933/1654/3665/7531/4792/7532/5902/5922/3661/5829/1739/1019/7534/3066/898/1388/7419/9734/5315/896/5423/3718/2967/7187/7874/8517/2959/1017/55869/23513/1111/890/3845/5970/3572/572
hsa04530	hsa04530	Tight junction	93	-0.303683	-1.16137	0.21663	0.556267	0.503231	998	tags=23%, list=10%, signal=21%	5515/8531/5567/387/5516/24146/6093/998/3059/10094/7430/5520/50848/103910/10092/5566/4627/71/10109/5906/10097
hsa04071	hsa04071	Sphingolipid signaling pathway	85	-0.302432	-1.14085	0.218341	0.556267	0.503231	2560	tags=36%, list=25%, signal=28%	2534/259230/5330/5603/5601/5605/4363/5518/5594/7157/5526/9517/5595/8879/81537/10672/29956/5515/9846/5290/2207/387/2771/5516/6093/5880/5600/10558/5520/5170/5579
hsa04390	hsa04390	Hippo signaling pathway	84	-0.303132	-1.14799	0.219149	0.556267	0.503231	1112	tags=15%, list=11%, signal=14%	27113/5515/656/5516/5520/166824/8994/5501/3689/71/7529/1454/330
hsa03250	hsa03250	Viral life cycle - HIV-1	56	-0.319639	-1.15097	0.220374	0.556267	0.503231	1057	tags=25%, list=10%, signal=23%	79643/7469/6829/4300/27350/6827/164668/9525/5045/25939/9972/4599/22936/60489
hsa04912	hsa04912	GnRH signaling pathway	53	0.328696	1.14544	0.225434	0.564486	0.510666	908	tags=15%, list=9%, signal=14%	3725/801/6655/1958/5604/5606/1432/2002
hsa04151	hsa04151	PI3K-Akt signaling pathway	166	0.265547	1.10562	0.230347	0.572212	0.517656	1306	tags=23%, list=13%, signal=20%	10971/5934/3695/7531/7532/207/3454/6655/930/3320/92579/5586/23533/1019/7534/5604/3688/1286/898/3326/6198/1388/5529/54541/2787/3479/2782/9470/1147/6794/896/10681/7422/23678/54331/3718/3643/5527
hsa05135	hsa05135	Yersinia infection	109	-0.284726	-1.13605	0.238994	0.586947	0.530986	1087	tags=21%, list=10%, signal=19%	10454/5608/5585/834/2185/5290/387/3932/391/6093/5880/998/5600/10094/10163/4775/10092/3676/7456/71/10109/8935/10097
hsa03008	hsa03008	Ribosome biogenesis in eukaryotes	70	0.305127	1.11617	0.241636	0.586947	0.530986	2387	tags=40%, list=23%, signal=31%	5901/2091/55341/1457/9724/55651/1736/55505/92856/10528/1460/55131/10248/10199/55127/102157402/9790/23560/29102/55226/51602/54552/7514/10171/27341/84916/51077/54433
hsa04260	hsa04260	Cardiac muscle contraction	39	0.346505	1.16606	0.241905	0.586947	0.530986	1303	tags=21%, list=13%, signal=18%	1350/1345/476/1349/1329/1351/440567/29796
hsa04622	hsa04622	RIG-I-like receptor signaling pathway	47	0.331795	1.14513	0.244742	0.58769	0.531658	1851	tags=30%, list=18%, signal=25%	1654/3665/9636/4792/3661/6885/1432/54941/1147/5599/7187/8517/5970/841
hsa05034	hsa05034	Alcoholism	59	0.319219	1.13354	0.247619	0.58769	0.531658	1695	tags=29%, list=16%, signal=24%	801/83933/6655/2773/8520/5604/3066/2354/1388/2787/2782/9734/10681/54331/55869/369/3845
hsa05168	hsa05168	Herpes simplex virus 1 infection	342	-0.236164	-1.07901	0.251641	0.58769	0.531658	1307	tags=13%, list=13%, signal=12%	163049/1616/10379/163227/7592/148156/155061/90321/55769/54925/55900/9641/10454/5610/6892/3106/7643/3134/5290/3460/3117/2923/10780/3717/6773/6431/6672/29990/6426/3133/57506/1965/3108/3054/5501/3119/6850/3115/972/3113/330/3123/3118/3127/3122
hsa05414	hsa05414	Dilated cardiomyopathy	34	-0.355475	-1.1422	0.253191	0.58769	0.531658	1063	tags=24%, list=10%, signal=21%	7170/6546/5567/3655/5566/3676/7171/71
hsa04972	hsa04972	Pancreatic secretion	35	-0.352604	-1.13881	0.25641	0.58769	0.531658	858	tags=37%, list=8%, signal=34%	2778/490/5330/280/113/489/481/3778/387/6522/5908/5579/5906
hsa00830	hsa00830	Retinol metabolism	13	-0.448842	-1.18053	0.257028	0.58769	0.531658	409	tags=23%, list=4%, signal=22%	8228/10170/51109
hsa05165	hsa05165	Human papillomavirus infection	194	0.254618	1.08416	0.258182	0.58769	0.531658	1851	tags=26%, list=18%, signal=22%	3659/5934/1452/3695/9636/207/3454/10134/3661/6655/5829/535/1739/9550/1019/5604/3066/3688/1286/898/8992/6198/5529/324/1147/5584/5315/896/10312/7422/537/5527/529/5986/3993/3911/7187/8517/1017/9794/23513/890/10474/7297/3845/5970/7249/572/5663/841
hsa04925	hsa04925	Aldosterone synthesis and secretion	44	-0.322885	-1.11223	0.258799	0.58769	0.531658	1553	tags=25%, list=15%, signal=21%	481/25865/1386/23683/468/5567/3949/805/814/5566/5579
hsa05216	hsa05216	Thyroid cancer	29	-0.36826	-1.15603	0.259109	0.58769	0.531658	2579	tags=45%, list=25%, signal=34%	673/8030/5605/1643/4616/5594/7157/5595/6932/6256/7170/8031/1026
hsa04974	hsa04974	Protein digestion and absorption	22	0.390387	1.15767	0.261538	0.588932	0.532782	1987	tags=32%, list=19%, signal=26%	6520/476/1286/6510/120103/80781/1299
hsa04371	hsa04371	Apelin signaling pathway	74	0.297916	1.09399	0.271186	0.603288	0.545769	1695	tags=23%, list=16%, signal=19%	801/4209/207/1958/2773/23533/5604/6198/2787/2782/7019/10681/54331/4205/4899/59/3845
hsa04015	hsa04015	Rap1 signaling pathway	104	-0.282449	-1.11254	0.274059	0.603288	0.545769	2636	tags=41%, list=25%, signal=31%	2778/808/2533/6714/673/6494/5330/5603/23094/5605/1268/1500/8074/57121/113/9170/7423/5594/26037/5595/83593/3683/2149/25865/23683/5608/7094/2357/5290/54518/387/2771/5880/998/5600/805/2889/5908/3689/5579/71/25780/5906
hsa04664	hsa04664	Fc epsilon RI signaling pathway	46	-0.319329	-1.11282	0.274949	0.603288	0.545769	1176	tags=28%, list=11%, signal=25%	5594/5595/3635/6654/5608/9846/5290/2207/5880/5600/4067/5170/6850
hsa00480	hsa00480	Glutathione metabolism	34	-0.347944	-1.118	0.276596	0.603288	0.545769	1106	tags=18%, list=11%, signal=16%	2950/2882/2539/6611/3418/51056
hsa04714	hsa04714	Thermogenesis	174	0.258346	1.0748	0.277778	0.603288	0.545769	2464	tags=34%, list=24%, signal=26%	1350/6597/1345/25915/4729/516/4719/116228/1374/51287/6655/6603/4694/4696/521/1349/1329/4706/4712/539/11343/5606/1432/6198/4715/1351/4722/6601/79133/440567/29796/4697/6390/6195/4718/1355/2182/6602/4723/3845/51079/7249/284184/4700/4709/4695/109/51103/6392/4728/6197/6009/86/4217/55967/7386/1537/57104/1340
hsa03020	hsa03020	RNA polymerase	29	0.356947	1.1219	0.279528	0.603288	0.545769	2410	tags=38%, list=23%, signal=29%	5441/11128/5433/5440/5439/51728/25885/5431/10622/5438/171568
hsa04120	hsa04120	Ubiquitin mediated proteolysis	128	0.272303	1.08717	0.281664	0.603288	0.545769	1359	tags=23%, list=13%, signal=20%	51366/8924/7314/7311/6921/7334/57448/9354/7329/7319/7326/8450/55958/9690/9040/5371/51434/8916/140739/119504/996/331/64326/868/29945/23759/9616/7318/9246
hsa00564	hsa00564	Glycerophospholipid metabolism	57	-0.302265	-1.09123	0.283333	0.603288	0.545769	2155	tags=32%, list=21%, signal=25%	8612/8613/129642/137964/11313/160851/56894/23646/2820/54947/23175/84513/9791/10423/85465/9663/254531/55500
hsa03460	hsa03460	Fanconi anemia pathway	46	0.321417	1.10081	0.287671	0.604471	0.546839	2954	tags=48%, list=28%, signal=34%	6119/641/6118/4292/80198/2072/7156/8940/29089/80233/11201/2188/2067/6117/5980/84126/672/5429/5889/84464/3280/57599
hsa04020	hsa04020	Calcium signaling pathway	76	-0.294217	-1.09235	0.289641	0.604471	0.546839	1975	tags=34%, list=19%, signal=28%	2778/490/808/5330/773/8074/113/7423/489/5533/293/10105/2149/57620/7416/5025/6546/5027/2185/5567/5532/805/814/5566/5579/80228
hsa03450	hsa03450	Non-homologous end-joining	11	0.475869	1.15436	0.289683	0.604471	0.546839	2240	tags=45%, list=22%, signal=36%	5591/7520/2237/27434/2547
hsa05017	hsa05017	Spinocerebellar ataxia	108	0.275097	1.07373	0.296015	0.609843	0.551699	1698	tags=23%, list=16%, signal=20%	5684/6667/5689/5718/207/5691/5710/6095/9861/2081/5693/10528/7419/5702/9698/23130/10524/5599/5690/5682/7979/2959/292/5714/5707
hsa03410	hsa03410	Base excision repair	28	0.353309	1.10525	0.296154	0.609843	0.551699	3534	tags=57%, list=34%, signal=38%	3146/6996/5111/8930/10039/5423/2237/56655/54107/4595/7374/143/7515/3978/5425/5426
hsa04625	hsa04625	C-type lectin receptor signaling pathway	78	0.285411	1.06578	0.304673	0.623285	0.56386	1227	tags=15%, list=12%, signal=14%	3725/3659/801/4792/207/5534/5530/1432/29108/1147/868/5599
hsa05130	hsa05130	Pathogenic Escherichia coli infection	131	0.265847	1.06648	0.311321	0.632749	0.572422	1058	tags=15%, list=10%, signal=14%	3725/10376/203068/4691/10006/4642/4792/6885/9181/2353/26999/10383/3688/1432/3654/29108/81873/5062/382/1147
hsa00270	hsa00270	Cysteine and methionine metabolism	34	-0.33756	-1.08464	0.317021	0.640178	0.579142	1263	tags=26%, list=12%, signal=23%	27430/23382/10768/2806/4357/3945/6611/58478/84245
hsa04917	hsa04917	Prolactin signaling pathway	45	0.313965	1.07087	0.324219	0.650516	0.588494	826	tags=13%, list=8%, signal=12%	3659/207/6655/2353/5604/1432
hsa05223	hsa05223	Non-small cell lung cancer	56	-0.29574	-1.06491	0.326403	0.650728	0.588686	1898	tags=29%, list=18%, signal=23%	4616/5594/7157/5595/83593/27436/6654/6256/5925/5290/1029/6789/5170/1026/1021/5579
hsa05207	hsa05207	Chemical carcinogenesis - receptor activation	98	0.270732	1.03786	0.330134	0.652519	0.590306	1233	tags=17%, list=12%, signal=15%	3725/207/3837/6655/3320/2773/2353/4259/5604/3326/6198/1388/331/3838/9049/896/7422
hsa05131	hsa05131	Shigellosis	178	0.249867	1.04499	0.331471	0.652519	0.590306	1058	tags=13%, list=10%, signal=12%	3725/5216/7314/7311/4792/207/7334/3661/115004/6885/5829/9181/960/11335/10318/3688/1432/6198/29108/81873/826/10627/382/1147
hsa00500	hsa00500	Starch and sucrose metabolism	18	-0.389882	-1.09163	0.334702	0.654761	0.592335	2921	tags=78%, list=28%, signal=56%	2821/2997/2992/5236/55276/2632/3099/5837/280/5836/3098/283209/178/7360
hsa04962	hsa04962	Vasopressin-regulated water reabsorption	32	0.333705	1.07764	0.347409	0.671578	0.607548	2468	tags=47%, list=24%, signal=36%	1639/6844/1778/140735/396/5878/10671/9230/4905/109/51164/1781/8655/51143/397
hsa04014	hsa04014	Ras signaling pathway	113	-0.262033	-1.04131	0.35512	0.671578	0.607548	923	tags=16%, list=9%, signal=15%	9846/5567/5290/387/253959/5880/998/8844/805/6789/5908/5869/5566/5868/5579/25780/5906/10928
hsa04723	hsa04723	Retrograde endocannabinoid signaling	74	0.282082	1.03585	0.355932	0.671578	0.607548	1959	tags=32%, list=19%, signal=26%	4729/4719/2773/4694/4696/4706/4712/11343/1432/4715/2787/2782/4722/5599/10681/54331/4697/4718/4723/51079/4700/4709/4695/109
hsa00630	hsa00630	Glyoxylate and dicarboxylate metabolism	24	0.351684	1.0614	0.357006	0.671578	0.607548	1114	tags=21%, list=11%, signal=19%	6472/6470/38/283871/4190
hsa00052	hsa00052	Galactose metabolism	19	-0.38089	-1.08113	0.35729	0.671578	0.607548	643	tags=26%, list=6%, signal=25%	2592/3098/7360/8704/2683
hsa04913	hsa04913	Ovarian steroidogenesis	16	-0.396293	-1.08748	0.358178	0.671578	0.607548	2636	tags=50%, list=25%, signal=37%	2778/10965/1545/113/51478/5567/3949/5566
hsa04140	hsa04140	Autophagy - animal	124	0.257309	1.03348	0.358318	0.671578	0.607548	1239	tags=16%, list=12%, signal=14%	3146/8673/440275/3920/81671/207/6885/115201/2081/5604/6198/116442/54541/23192/140775/6794/23130/9110/5599/9342
hsa05211	hsa05211	Renal cell carcinoma	55	0.294503	1.03875	0.362764	0.67452	0.61021	1769	tags=22%, list=17%, signal=18%	3725/207/6921/6655/54583/5604/5062/7422/2549/369/3845/572
hsa00760	hsa00760	Nicotinate and nicotinamide metabolism	21	-0.36605	-1.0666	0.364198	0.67452	0.61021	2658	tags=38%, list=26%, signal=28%	65220/133686/4907/23408/51547/10135/51548/55191
hsa04261	hsa04261	Adrenergic signaling in cardiomyocytes	73	-0.279791	-1.03672	0.371245	0.683527	0.618358	1975	tags=27%, list=19%, signal=22%	113/5594/489/5526/5595/481/1386/7170/5515/6546/468/5567/2771/5516/5600/805/5520/5566/5501/7171
hsa04520	hsa04520	Adherens junction	51	-0.288135	-1.02522	0.384298	0.703422	0.636356	910	tags=16%, list=9%, signal=14%	5795/387/5880/998/10163/5777/71/5770
hsa00100	hsa00100	Steroid biosynthesis	14	-0.396406	-1.05228	0.390688	0.708259	0.640732	1150	tags=36%, list=11%, signal=32%	4047/51478/6646/3988/2222
hsa04010	hsa04010	MAPK signaling pathway	172	0.245609	1.02113	0.391466	0.708259	0.640732	1058	tags=14%, list=10%, signal=13%	3725/1843/3925/3727/207/10235/5922/3304/6885/6655/5534/2353/5530/5604/5606/1432/3654/80824/1647/2002/3479/5062/5494/1147
hsa05415	hsa05415	Diabetic cardiomyopathy	151	0.247308	1.01636	0.397112	0.713941	0.645872	1862	tags=25%, list=18%, signal=21%	1535/1350/1345/6667/653361/207/4729/516/4719/4694/4696/1349/1329/4706/4712/539/1432/4715/1351/7419/4722/5524/440567/5599/3643/29796/4697/6390/4718/292/51660/4723/51079/5970/5160/4700/4709/4695
hsa04730	hsa04730	Long-term depression	32	-0.320843	-1.0198	0.399168	0.713941	0.645872	2636	tags=44%, list=25%, signal=33%	2778/673/5330/5605/5518/773/5594/5595/10672/5515/2771/5516/4067/5579
hsa05215	hsa05215	Prostate cancer	68	0.277581	1.01309	0.40625	0.722479	0.653596	1860	tags=26%, list=18%, signal=22%	4792/207/1870/6655/3320/5604/898/3326/3479/1147/8517/1017/1871/369/3845/5970/572/596
hsa01524	hsa01524	Platinum drug resistance	58	-0.277292	-1.00775	0.413223	0.728538	0.659078	1851	tags=24%, list=18%, signal=20%	5594/7157/5595/7507/4193/27113/2950/1244/5290/1029/7155/5170/1026/330
hsa04726	hsa04726	Serotonergic synapse	37	0.306979	1.02353	0.414313	0.728538	0.659078	1695	tags=24%, list=16%, signal=20%	1843/2773/5604/2787/2782/10681/54331/369/3845
hsa03320	hsa03320	PPAR signaling pathway	31	-0.317001	-1.00753	0.418367	0.730407	0.660769	2036	tags=32%, list=20%, signal=26%	10580/5360/2180/2181/30/51703/948/6256/5170/5465
hsa04630	hsa04630	JAK-STAT signaling pathway	77	-0.270152	-1.00332	0.420043	0.730407	0.660769	1484	tags=19%, list=14%, signal=17%	3568/1439/163702/10379/6654/122809/1441/5290/6778/3460/3717/6773/5777/1026/3561
hsa01212	hsa01212	Fatty acid metabolism	41	0.298241	1.01425	0.423507	0.732364	0.662539	2089	tags=32%, list=20%, signal=25%	1374/38/201562/9524/3033/3032/84869/2182/34/7923/197322/64834/31
hsa04727	hsa04727	GABAergic synapse	29	0.316342	0.994276	0.431102	0.74096	0.670315	1983	tags=34%, list=19%, signal=28%	81539/2744/2773/2787/2782/10681/54331/4905/109/2550
hsa05163	hsa05163	Human cytomegalovirus infection	155	0.239638	0.991128	0.433213	0.74096	0.670315	1734	tags=22%, list=17%, signal=19%	801/6891/6667/4792/207/6348/3661/115004/1870/6655/2773/5534/5829/5530/1019/5604/1432/6198/2002/1388/2787/2782/1147/10681/7422/54331/9560/6349/3553/8517/1871/3845/5970/7249
hsa04613	hsa04613	Neutrophil extracellular trap formation	78	0.263998	0.985814	0.439252	0.743863	0.672942	1072	tags=17%, list=10%, signal=15%	1535/3146/83933/653361/207/6885/8520/5604/3066/1432/1378/7419/9734
hsa00565	hsa00565	Ether lipid metabolism	20	-0.352027	-1.00686	0.440083	0.743863	0.672942	2388	tags=45%, list=23%, signal=35%	10390/8612/8613/5050/23646/5051/54947/85465/254531
hsa04921	hsa04921	Oxytocin signaling pathway	80	-0.262834	-0.983247	0.444924	0.743863	0.672942	859	tags=18%, list=8%, signal=16%	5567/387/2771/5532/6093/805/814/1938/4775/5566/1026/5501/5579/71
hsa04024	hsa04024	cAMP signaling pathway	93	-0.258793	-0.989697	0.450766	0.743863	0.672942	859	tags=15%, list=8%, signal=14%	5567/5290/387/2771/6093/5880/805/814/5908/5566/5501/5465/5906/10257
hsa04966	hsa04966	Collecting duct acid secretion	14	0.382088	1.00494	0.450787	0.743863	0.672942	1355	tags=36%, list=13%, signal=31%	535/9550/8992/10312/529
hsa00563	hsa00563	Glycosylphosphatidylinositol (GPI)-anchor biosynthesis	24	-0.328633	-0.987285	0.453222	0.743863	0.672942	1440	tags=21%, list=14%, signal=18%	54965/9487/10026/93183/94005
hsa05160	hsa05160	Hepatitis C	109	0.248741	0.971792	0.453333	0.743863	0.672942	1851	tags=25%, list=18%, signal=21%	10971/3665/7531/4792/440275/7532/207/3454/3661/1870/6655/1019/7534/5604/3646/1147/10197/7187/8517/1017/1871/369/7297/3845/5970/572/841
hsa00640	hsa00640	Propanoate metabolism	25	-0.332725	-1.00112	0.453975	0.743863	0.672942	889	tags=32%, list=9%, signal=29%	5096/55902/26275/84532/4329/594/3945/1892
hsa05222	hsa05222	Small cell lung cancer	65	0.276458	0.993045	0.458015	0.743863	0.672942	2162	tags=32%, list=21%, signal=26%	4792/207/1164/1870/1019/3688/1286/898/1647/331/1147/3911/7187/8517/1017/1871/5970/596/1163/9618/3551
hsa04724	hsa04724	Glutamatergic synapse	38	0.293974	0.986035	0.460952	0.743863	0.672942	1266	tags=24%, list=12%, signal=21%	81539/2744/2773/5534/5530/2787/2782/10681/54331
hsa04146	hsa04146	Peroxisome	61	-0.268435	-0.975656	0.461053	0.743863	0.672942	1982	tags=43%, list=19%, signal=35%	847/10005/5826/51/26063/8800/5191/8504/9409/5194/373156/2180/2181/30/51703/3295/2053/5830/55711/6647/4598/8799/84188/1891/5195/3418
hsa04722	hsa04722	Neurotrophin signaling pathway	91	0.25257	0.966151	0.467532	0.748284	0.676941	843	tags=11%, list=8%, signal=10%	3725/801/7531/4792/207/6655/396/5604/1432/3654
hsa05220	hsa05220	Chronic myeloid leukemia	68	0.269104	0.982153	0.472426	0.748284	0.676941	1769	tags=24%, list=17%, signal=20%	4792/207/1870/6655/1487/1019/5604/3066/1647/1147/8517/1871/369/3845/5970/572
hsa00061	hsa00061	Fatty acid biosynthesis	13	0.379376	0.973167	0.474206	0.748284	0.676941	2089	tags=38%, list=20%, signal=31%	84869/2182/7923/197322/31
hsa00010	hsa00010	Glycolysis / Gluconeogenesis	39	0.290044	0.97606	0.474286	0.748284	0.676941	2737	tags=36%, list=26%, signal=27%	5223/10327/92579/5214/5315/128/5160/9562/5162/5211/224/2023/669/5213
hsa04936	hsa04936	Alcoholic liver disease	88	0.252821	0.958749	0.475746	0.748284	0.676941	2558	tags=30%, list=25%, signal=22%	4792/207/1374/3661/6885/5606/1432/3654/23643/1147/5599/128/7187/3553/8517/34/5970/23118/841/9020/31/3551/4217/224/8310/727
hsa00983	hsa00983	Drug metabolism - other enzymes	36	0.293295	0.968373	0.484962	0.756764	0.684613	738	tags=14%, list=7%, signal=13%	6241/1890/1854/6240/4259
hsa04750	hsa04750	Inflammatory mediator regulation of TRP channels	48	-0.2722	-0.955122	0.487552	0.756764	0.684613	2835	tags=42%, list=27%, signal=30%	5335/162514/5734/2778/808/6714/5330/5603/5601/113/5580/5583/5608/5567/5290/5600/805/5566/5501/5579
hsa01523	hsa01523	Antifolate resistance	24	0.3203	0.966684	0.489443	0.756764	0.684613	1728	tags=29%, list=17%, signal=24%	6472/6470/1719/1147/3553/8517/5970
hsa04960	hsa04960	Aldosterone-regulated sodium reabsorption	20	-0.338145	-0.967153	0.493802	0.756764	0.684613	2163	tags=35%, list=21%, signal=28%	4306/5594/5595/481/5290/5170/5579
hsa04920	hsa04920	Adipocytokine signaling pathway	49	0.278118	0.964407	0.494275	0.756764	0.684613	3379	tags=45%, list=33%, signal=30%	4792/207/1374/92579/1147/6794/5599/8517/2182/5970/6513/7133/3551/4794/3953/5565/7186/5781/51422/6774/79602/4790
hsa04728	hsa04728	Dopaminergic synapse	73	-0.261745	-0.969854	0.495708	0.756764	0.684613	998	tags=18%, list=10%, signal=16%	5515/468/5567/409/2771/5516/5532/5600/805/5520/5566/5501/5579
hsa00030	hsa00030	Pentose phosphate pathway	21	0.327395	0.959823	0.498062	0.756764	0.684613	3194	tags=48%, list=31%, signal=33%	5214/22934/25796/7086/5211/414328/5213/5226/51071/5631
hsa04973	hsa04973	Carbohydrate digestion and absorption	22	0.322989	0.957807	0.501923	0.758946	0.686587	454	tags=14%, list=4%, signal=13%	207/476/92579
hsa05226	hsa05226	Gastric cancer	77	0.256052	0.950967	0.50469	0.759462	0.687053	1925	tags=22%, list=19%, signal=18%	1452/207/1870/6655/5604/898/1647/6198/4292/324/2549/1017/1871/369/3845/596/80326
hsa00310	hsa00310	Lysine degradation	51	0.278792	0.968542	0.509653	0.760636	0.688115	452	tags=12%, list=4%, signal=11%	2146/7468/55904/58508/64324/38
hsa04080	hsa04080	Neuroactive ligand-receptor interaction	52	-0.264939	-0.94455	0.510331	0.760636	0.688115	2916	tags=35%, list=28%, signal=25%	8001/3001/53829/7067/5734/728/2908/57053/1268/3640/9170/27334/2149/5025/257313/2357/5027/706
hsa00511	hsa00511	Other glycan degradation	15	0.353391	0.943539	0.513725	0.762067	0.68941	977	tags=27%, list=9%, signal=24%	175/23324/2629/4123
hsa04142	hsa04142	Lysosome	112	-0.237505	-0.944251	0.520518	0.768501	0.695231	756	tags=20%, list=7%, signal=18%	8763/1520/9114/3916/1522/26088/3423/3074/3482/950/3988/1174/1200/2581/1213/4891/4758/8905/8943/23457/5660/7805
hsa04370	hsa04370	VEGF signaling pathway	41	-0.284809	-0.954737	0.525751	0.772583	0.698923	1158	tags=27%, list=11%, signal=24%	5594/5595/5533/7867/5290/5532/5880/998/5600/5579/9261
hsa05032	hsa05032	Morphine addiction	32	-0.294806	-0.937039	0.530146	0.7754	0.701471	859	tags=41%, list=8%, signal=37%	5150/2778/2869/408/773/113/5142/5567/409/2771/2868/5566/5579
hsa05200	hsa05200	Pathways in cancer	301	0.215521	0.958425	0.538033	0.780271	0.705878	1769	tags=20%, list=17%, signal=17%	3725/801/6667/4792/207/10235/3454/6921/1164/1870/6655/3320/2773/2353/1487/5292/11040/54583/1019/4259/5604/3066/5371/3688/1286/898/3326/1647/6198/2002/4292/324/26060/2787/3479/2782/331/1147/2956/896/5599/10681/7422/54331/3718/5900/3911/7187/8517/5899/1017/1871/890/5898/369/3845/5970/3572/572
hsa05410	hsa05410	Hypertrophic cardiomyopathy	35	-0.292366	-0.94426	0.538462	0.780271	0.705878	1063	tags=17%, list=10%, signal=15%	7170/6546/3655/3676/7171/71
hsa05340	hsa05340	Primary immunodeficiency	31	0.293549	0.93816	0.542969	0.783176	0.708506	1633	tags=26%, list=16%, signal=22%	6891/5788/930/29760/3718/8517/915/925
hsa04740	hsa04740	Olfactory transduction	18	-0.325857	-0.912365	0.548255	0.787173	0.712122	940	tags=28%, list=9%, signal=25%	6546/5567/409/805/5566
hsa00532	hsa00532	Glycosaminoglycan biosynthesis - chondroitin sulfate / dermatan sulfate	15	-0.337391	-0.917484	0.552846	0.79014	0.714806	773	tags=27%, list=7%, signal=25%	126792/51363/29940/55454
hsa04213	hsa04213	Longevity regulating pathway - multiple species	45	-0.267893	-0.930452	0.569388	0.810083	0.732848	1141	tags=16%, list=11%, signal=14%	6199/5567/5290/6647/5566/3312/3303
hsa04340	hsa04340	Hedgehog signaling pathway	33	-0.290346	-0.927024	0.575314	0.814811	0.737125	859	tags=15%, list=8%, signal=14%	5567/409/8405/5566/1454
hsa04310	hsa04310	Wnt signaling pathway	88	0.24124	0.914832	0.578358	0.815433	0.737688	1285	tags=14%, list=12%, signal=12%	3725/1452/6885/1457/5534/1487/5530/324/1460/896/5599/7091
hsa04930	hsa04930	Type II diabetes mellitus	23	-0.299016	-0.888786	0.587002	0.823909	0.745356	2910	tags=52%, list=28%, signal=38%	3099/8660/5590/9021/5601/773/5594/3098/5595/5580/122809/5290
hsa04713	hsa04713	Circadian entrainment	34	0.273698	0.893061	0.593985	0.827773	0.748851	1266	tags=21%, list=12%, signal=18%	801/2773/2353/2787/2782/10681/54331
hsa05412	hsa05412	Arrhythmogenic right ventricular cardiomyopathy	27	-0.291964	-0.897157	0.597536	0.827773	0.748851	1799	tags=26%, list=17%, signal=21%	489/2010/6932/6546/3655/3676/71
hsa00650	hsa00650	Butanoate metabolism	15	-0.323691	-0.880229	0.601626	0.827773	0.748851	345	tags=13%, list=3%, signal=13%	65985/1892
hsa00330	hsa00330	Arginine and proline metabolism	27	-0.291394	-0.895406	0.603696	0.827773	0.748851	2048	tags=30%, list=20%, signal=24%	384/217/5832/29920/2806/6303/6611/51056
hsa05230	hsa05230	Central carbon metabolism in cancer	46	0.264503	0.905886	0.604697	0.827773	0.748851	2404	tags=30%, list=23%, signal=23%	5223/2744/207/5214/5604/5315/6510/3845/5160/8140/6513/5162/5211/3091
hsa04924	hsa04924	Renin secretion	29	0.286229	0.899631	0.606299	0.827773	0.748851	600	tags=14%, list=6%, signal=13%	801/2773/5534/5530
hsa05219	hsa05219	Bladder cancer	29	0.285843	0.898418	0.608268	0.827773	0.748851	1695	tags=28%, list=16%, signal=23%	1890/1870/1019/5604/7422/1871/369/3845
hsa04350	hsa04350	TGF-beta signaling pathway	50	-0.252554	-0.894392	0.612836	0.828764	0.749748	1291	tags=24%, list=12%, signal=21%	5518/26585/5594/5595/9978/6199/5515/656/387/90/5516/6093
hsa00860	hsa00860	Porphyrin metabolism	19	0.304791	0.867735	0.617476	0.828764	0.749748	2035	tags=32%, list=20%, signal=25%	644/210/1371/7390/1355/124454
hsa01521	hsa01521	EGFR tyrosine kinase inhibitor resistance	53	0.257073	0.895848	0.620424	0.828764	0.749748	2216	tags=30%, list=21%, signal=24%	207/6655/5604/6198/3479/9470/2621/7422/2549/369/3845/572/1977/596/1978/4763
hsa05134	hsa05134	Legionellosis	43	0.260415	0.892633	0.621415	0.828764	0.749748	2417	tags=33%, list=23%, signal=25%	1195/4792/81876/3304/29108/1378/7415/3553/5970/841/664/3684/375/4671
hsa05206	hsa05206	MicroRNAs in cancer	109	0.228593	0.893075	0.624762	0.828764	0.749748	997	tags=15%, list=10%, signal=13%	3925/7431/2744/2146/1870/6655/7329/5292/960/5604/3066/898/5962/324/1786/54541
hsa00240	hsa00240	Pyrimidine metabolism	44	0.26152	0.891719	0.626204	0.828764	0.749748	699	tags=11%, list=7%, signal=11%	6241/30833/1890/1854/6240
hsa01250	hsa01250	Biosynthesis of nucleotide sugars	29	-0.277936	-0.872486	0.62753	0.828764	0.749748	819	tags=21%, list=8%, signal=19%	2592/3098/2585/7360/29926/5238
hsa04064	hsa04064	NF-kappa B signaling pathway	78	0.237718	0.887681	0.635514	0.835781	0.756096	1884	tags=26%, list=18%, signal=21%	4792/6885/1457/7329/29760/7128/3654/1647/23643/1460/331/1147/7187/9560/3553/8517/5970/23118/596/9020
hsa04218	hsa04218	Cellular senescence	125	0.219719	0.883119	0.644689	0.835971	0.756268	1734	tags=22%, list=17%, signal=18%	801/677/5934/678/207/1870/5534/5530/1019/5604/5606/1432/898/5883/1647/7419/896/204851/824/1017/1871/1111/890/292/3845/5970/7249
hsa01200	hsa01200	Carbon metabolism	82	0.236846	0.890817	0.64684	0.835971	0.756268	2737	tags=37%, list=26%, signal=27%	5223/4200/6472/4967/6470/38/5214/22934/283871/5315/4190/25796/128/6390/26227/5160/7086/6392/84693/1743/5162/29968/3419/5211/2023/8310/3417/414328/5095/5213
hsa04360	hsa04360	Axon guidance	86	-0.236194	-0.894421	0.647826	0.835971	0.756268	854	tags=14%, list=8%, signal=13%	5290/387/2771/54434/5532/6093/5880/64218/998/4775/103910/5170
hsa04512	hsa04512	ECM-receptor interaction	24	-0.285399	-0.857402	0.648649	0.835971	0.756268	1181	tags=21%, list=11%, signal=19%	948/3915/3655/3676/1101
hsa04115	hsa04115	p53 signaling pathway	60	0.247094	0.87826	0.65392	0.835971	0.756268	1860	tags=25%, list=18%, signal=21%	6241/64065/10572/1019/898/1647/3479/64326/896/1017/1111/7249/25898/841/596
hsa00770	hsa00770	Pantothenate and CoA biosynthesis	13	-0.320042	-0.841765	0.656627	0.835971	0.756268	2024	tags=54%, list=20%, signal=43%	586/587/80347/1806/217/79646/60490
hsa04130	hsa04130	SNARE interactions in vesicular transport	32	0.267601	0.86417	0.658349	0.835971	0.756268	1464	tags=16%, list=14%, signal=13%	8673/6844/10282/9342/9341
hsa04217	hsa04217	Necroptosis	96	-0.229126	-0.889308	0.658947	0.835971	0.756268	1722	tags=24%, list=17%, signal=20%	142/54822/823/293/79643/11124/27243/7416/10379/197259/5610/25978/834/6778/3460/8743/3717/6773/9525/8878/1540/9131/330
hsa05212	hsa05212	Pancreatic cancer	63	0.248474	0.892865	0.659696	0.835971	0.756268	1769	tags=29%, list=17%, signal=24%	207/1870/1019/5604/1647/6198/1147/5599/7422/5900/8517/5899/1871/5898/369/3845/5970/572
hsa00562	hsa00562	Inositol phosphate metabolism	59	-0.238982	-0.865876	0.67086	0.84669	0.765964	1579	tags=20%, list=15%, signal=17%	5298/5287/3635/8821/3613/4329/5290/4534/10423/55361/5286/3631
hsa00051	hsa00051	Fructose and mannose metabolism	22	0.281851	0.835814	0.675	0.84779	0.76696	3318	tags=45%, list=32%, signal=31%	5208/5214/5373/5372/4351/5211/3795/5213/29925/231
hsa00520	hsa00520	Amino sugar and nucleotide sugar metabolism	39	-0.259309	-0.867681	0.677149	0.84779	0.76696	1056	tags=18%, list=10%, signal=16%	2592/3098/3074/2585/7360/29926/5238
hsa04022	hsa04022	cGMP-PKG signaling pathway	84	0.232879	0.872567	0.68797	0.852138	0.770893	1412	tags=18%, list=14%, signal=16%	801/4209/207/476/7408/2773/5534/23533/5530/5604/1388/7419/3643/4205/5997
hsa04742	hsa04742	Taste transduction	12	-0.323931	-0.829853	0.688129	0.852138	0.770893	2768	tags=42%, list=27%, signal=31%	50840/5330/773/5567/5566
hsa00531	hsa00531	Glycosaminoglycan degradation	14	-0.311294	-0.826344	0.690283	0.852138	0.770893	3034	tags=43%, list=29%, signal=30%	411/10855/2720/138050/3423/3074
hsa05214	hsa05214	Glioma	53	-0.238276	-0.854261	0.691511	0.852138	0.770893	1898	tags=26%, list=18%, signal=22%	4616/5594/7157/5595/4193/6654/5925/5290/1029/805/814/1026/1021/5579
hsa04150	hsa04150	mTOR signaling pathway	110	0.222664	0.873093	0.701128	0.8606	0.778549	2354	tags=28%, list=23%, signal=22%	6520/6249/207/6655/9550/6396/5604/6198/79726/54541/3479/9470/55004/1147/6794/3643/529/6195/3845/7249/28956/1977/8140/80326/54468/1978/3551/10542/6197/8649/6009
hsa04934	hsa04934	Cushing syndrome	80	-0.233586	-0.873834	0.708423	0.860631	0.778576	2636	tags=34%, list=25%, signal=25%	2778/673/1031/5330/5605/2271/1027/8313/113/5594/5595/1857/4297/79798/6932/1386/5925/468/5567/1029/3949/2771/5908/5566/1026/1021/5906
hsa05144	hsa05144	Malaria	23	0.271049	0.811403	0.708571	0.860631	0.778576	1684	tags=26%, list=16%, signal=22%	2995/1378/3043/3553/3039/6382
hsa04911	hsa04911	Insulin secretion	35	-0.257945	-0.83309	0.709402	0.860631	0.778576	1553	tags=20%, list=15%, signal=17%	481/1386/468/5567/3778/5566/5579
hsa04928	hsa04928	Parathyroid hormone synthesis, secretion and action	60	0.237508	0.844191	0.715105	0.8642	0.781806	959	tags=15%, list=9%, signal=14%	860/4209/6667/3727/1958/2773/2353/5604/1388
hsa04979	hsa04979	Cholesterol metabolism	22	-0.266822	-0.78685	0.719917	0.866669	0.784039	1283	tags=27%, list=12%, signal=24%	7416/948/6646/3949/3988/706
hsa01240	hsa01240	Biosynthesis of cofactors	99	-0.217662	-0.854467	0.727083	0.871943	0.78881	1049	tags=13%, list=10%, signal=12%	5498/158/27010/4832/2235/7360/29926/55191/154807/8566/51727/60490/51109
hsa05218	hsa05218	Melanoma	42	0.236524	0.807594	0.73055	0.872757	0.789546	1769	tags=24%, list=17%, signal=20%	207/1870/1019/5604/1647/3479/1871/369/3845/572
hsa00020	hsa00020	Citrate cycle (TCA cycle)	26	-0.265428	-0.804855	0.735967	0.873961	0.790636	2500	tags=35%, list=24%, signal=26%	1737/47/2271/3420/6389/48/3421/1431/3418
hsa05225	hsa05225	Hepatocellular carcinoma	109	0.217752	0.850721	0.737143	0.873961	0.790636	1769	tags=20%, list=17%, signal=17%	6597/1452/207/1870/6655/55193/6603/1019/4259/29117/5604/1647/6198/2002/324/6601/2549/1871/6602/369/3845/572
hsa04935	hsa04935	Growth hormone synthesis, secretion and action	74	0.229652	0.843316	0.743879	0.875018	0.791592	1013	tags=14%, list=10%, signal=12%	3726/207/6655/2773/2353/5604/5606/1432/1388/3479
hsa04152	hsa04152	AMPK signaling pathway	86	0.221909	0.835945	0.749077	0.875018	0.791592	2354	tags=26%, list=23%, signal=20%	207/1374/6885/92579/5208/5214/6198/5529/3479/1994/6794/9230/3643/5527/890/7249/5862/1978/31/5525/5211/6009
hsa00280	hsa00280	Valine, leucine and isoleucine degradation	40	-0.245016	-0.823349	0.751055	0.875018	0.791592	2024	tags=25%, list=20%, signal=20%	217/26275/11112/30/56922/4329/594/64087/65985/1892
hsa05143	hsa05143	African trypanosomiasis	14	-0.291429	-0.773612	0.753036	0.875018	0.791592	863	tags=29%, list=8%, signal=26%	5330/355/8542/5579
hsa04725	hsa04725	Cholinergic synapse	56	-0.227009	-0.81742	0.765073	0.875018	0.791592	917	tags=14%, list=9%, signal=13%	468/5567/5290/2771/3717/814/5566/5579
hsa04923	hsa04923	Regulation of lipolysis in adipocytes	25	-0.256862	-0.772864	0.76569	0.875018	0.791592	859	tags=16%, list=8%, signal=15%	5567/5290/2771/5566
hsa04927	hsa04927	Cortisol synthesis and secretion	29	-0.250778	-0.787232	0.767206	0.875018	0.791592	1354	tags=17%, list=13%, signal=15%	1386/468/5567/3949/5566
hsa05213	hsa05213	Endometrial cancer	48	0.22946	0.795176	0.767308	0.875018	0.791592	1769	tags=21%, list=17%, signal=17%	207/6655/5604/1647/2002/4292/324/369/3845/572
hsa00071	hsa00071	Fatty acid degradation	31	0.25018	0.799557	0.767578	0.875018	0.791592	1692	tags=23%, list=16%, signal=19%	1374/38/3033/128/3032/2182/34
hsa04216	hsa04216	Ferroptosis	33	-0.246029	-0.785528	0.767782	0.875018	0.791592	1982	tags=33%, list=19%, signal=27%	2180/7157/2181/51703/3162/23516/7037/6303/5093/8031/4891
hsa04068	hsa04068	FoxO signaling pathway	97	0.218068	0.836478	0.768786	0.875018	0.791592	1719	tags=20%, list=17%, signal=16%	5934/3276/207/6655/92579/5604/1432/1647/3479/1147/6794/5599/23678/3643/7874/1017/369/3845/51701
hsa00410	hsa00410	beta-Alanine metabolism	20	-0.266839	-0.763204	0.772727	0.875033	0.791605	2779	tags=35%, list=27%, signal=26%	51/54498/1806/217/26275/4329/1892
hsa00590	hsa00590	Arachidonic acid metabolism	15	-0.271807	-0.739138	0.77439	0.875033	0.791605	1964	tags=33%, list=19%, signal=27%	873/2678/2053/4048/2882
hsa00534	hsa00534	Glycosaminoglycan biosynthesis - heparan sulfate / heparin	12	-0.293721	-0.75246	0.778672	0.876706	0.793119	1515	tags=17%, list=15%, signal=14%	126792/2131
hsa00250	hsa00250	Alanine, aspartate and glutamate metabolism	15	0.279402	0.745992	0.782353	0.877693	0.794012	895	tags=13%, list=9%, signal=12%	2744/5471
hsa00450	hsa00450	Selenocompound metabolism	12	-0.28743	-0.736345	0.794769	0.888438	0.803732	947	tags=25%, list=9%, signal=23%	51091/118672/9061
hsa00380	hsa00380	Tryptophan metabolism	23	0.252643	0.756304	0.809524	0.896174	0.810731	938	tags=13%, list=9%, signal=12%	8942/38/3033
hsa03022	hsa03022	Basal transcription factors	37	0.224684	0.749142	0.809793	0.896174	0.810731	3340	tags=46%, list=32%, signal=31%	83860/6878/6875/902/2967/2959/6872/6880/6884/2068/404672/6883/2961/8148/6873/6908/2963
hsa00982	hsa00982	Drug metabolism - cytochrome P450	12	0.286721	0.721882	0.811881	0.896174	0.810731	1401	tags=17%, list=14%, signal=14%	4259/128
hsa00062	hsa00062	Fatty acid elongation	19	-0.254367	-0.721999	0.813142	0.896174	0.810731	857	tags=32%, list=8%, signal=29%	5538/10965/117145/51495/401494/1892
hsa00900	hsa00900	Terpenoid backbone biosynthesis	19	0.253885	0.722804	0.821359	0.9002	0.814373	452	tags=11%, list=4%, signal=10%	116150/38
hsa01230	hsa01230	Biosynthesis of amino acids	47	-0.221798	-0.774618	0.822547	0.9002	0.814373	1639	tags=26%, list=16%, signal=22%	2597/27430/2026/5832/48/5723/6120/29920/2806/3421/1431/3418
hsa00561	hsa00561	Glycerolipid metabolism	37	-0.231494	-0.757569	0.828025	0.903038	0.816941	2155	tags=30%, list=21%, signal=24%	8612/8613/217/129642/137964/160851/56894/26007/23175/84513/9663
hsa04072	hsa04072	Phospholipase D signaling pathway	79	-0.207709	-0.776993	0.834764	0.907226	0.820729	2190	tags=25%, list=21%, signal=20%	57121/8612/8613/113/9170/160851/5594/5595/56894/10672/2149/6654/9846/2185/5290/2207/387/9267/6850/1785
hsa04610	hsa04610	Complement and coagulation cascades	19	-0.247767	-0.703267	0.837782	0.907356	0.820847	1403	tags=37%, list=14%, signal=32%	714/728/4179/2149/5265/966/3689
hsa04066	hsa04066	HIF-1 signaling pathway	74	-0.209699	-0.778724	0.845011	0.912029	0.825074	1851	tags=23%, list=18%, signal=19%	5594/3098/5595/5163/2597/3162/2026/7037/9978/6199/5290/3460/3945/6194/7428/1026/5579
hsa04931	hsa04931	Insulin resistance	77	-0.208695	-0.775074	0.850746	0.913662	0.826552	1183	tags=14%, list=11%, signal=13%	6945/9882/948/6199/5290/11000/5170/5501/5579/5465/5770
hsa00512	hsa00512	Mucin type O-glycan biosynthesis	14	0.263747	0.69369	0.852362	0.913662	0.826552	696	tags=14%, list=7%, signal=13%	2590/6483
hsa04910	hsa04910	Insulin signaling pathway	100	0.206376	0.791537	0.856046	0.914479	0.827291	2162	tags=24%, list=21%, signal=19%	801/207/10211/6655/90673/92579/5604/3636/6198/2002/9470/5584/868/5599/3643/369/3845/7249/572/1977/5509/1978/31/3551
hsa04975	hsa04975	Fat digestion and absorption	13	-0.258371	-0.67956	0.863454	0.919255	0.831611	2155	tags=31%, list=21%, signal=24%	8612/8613/948/2806
hsa04136	hsa04136	Autophagy - other	29	-0.220446	-0.692016	0.870445	0.921349	0.833506	1652	tags=21%, list=16%, signal=17%	9776/84938/64422/9706/5515/5516
hsa04330	hsa04330	Notch signaling pathway	40	-0.218496	-0.734233	0.871308	0.921349	0.833506	1991	tags=28%, list=19%, signal=22%	3516/113878/83464/5664/1857/6868/9541/22938/8650/9612/6310
hsa04919	hsa04919	Thyroid hormone signaling pathway	86	0.204022	0.768566	0.874539	0.921652	0.83378	864	tags=13%, list=8%, signal=12%	207/476/5469/29079/5208/5214/5604/3066/9862/25942/9440
hsa04070	hsa04070	Phosphatidylinositol signaling system	72	-0.198084	-0.732122	0.891068	0.93592	0.846687	1579	tags=18%, list=15%, signal=15%	5298/5287/3635/8821/3613/5290/4534/10423/55361/805/5286/3631/5579
hsa04710	hsa04710	Circadian rhythm	25	-0.214575	-0.645627	0.903766	0.945587	0.855433	77	tags=36%, list=1%, signal=36%	23291/5564/1407/26224/79365/8945/1408/9978/1454
hsa04916	hsa04916	Melanogenesis	46	-0.207389	-0.722726	0.906314	0.945587	0.855433	2636	tags=30%, list=25%, signal=23%	2778/808/5330/5605/113/5594/5595/1857/6932/5567/2771/805/5566/5579
hsa00790	hsa00790	Folate biosynthesis	13	-0.227149	-0.59744	0.919679	0.956344	0.865164	2551	tags=38%, list=25%, signal=29%	4338/873/5092/84105/8836
hsa00340	hsa00340	Histidine metabolism	11	-0.233755	-0.588848	0.923695	0.957339	0.866064	7948	tags=100%, list=77%, signal=23%	55748/223/219/221/501/57571/138199/144193/3034/217
hsa01040	hsa01040	Biosynthesis of unsaturated fatty acids	15	0.228808	0.610908	0.927451	0.95806	0.866716	581	tags=13%, list=6%, signal=13%	201562/9524
hsa04215	hsa04215	Apoptosis - multiple species	26	0.208685	0.637874	0.934741	0.961072	0.869441	1860	tags=23%, list=18%, signal=19%	57448/27429/331/5599/841/596
hsa00980	hsa00980	Metabolism of xenobiotics by cytochrome P450	13	0.22568	0.578909	0.936508	0.961072	0.869441	1401	tags=15%, list=14%, signal=13%	4259/128
hsa01232	hsa01232	Nucleotide metabolism	63	0.184439	0.662762	0.941065	0.962592	0.870817	794	tags=10%, list=8%, signal=9%	6241/30833/1890/1854/6240/204
hsa04929	hsa04929	GnRH secretion	31	-0.184245	-0.585589	0.946939	0.965446	0.873398	2476	tags=26%, list=24%, signal=20%	5330/5605/408/5594/5595/5290/409/5579
hsa05217	hsa05217	Basal cell carcinoma	26	-0.194283	-0.589122	0.954262	0.966852	0.87467	2286	tags=27%, list=22%, signal=21%	8313/1643/4616/7157/1857/6932/1026
hsa04977	hsa04977	Vitamin digestion and absorption	10	0.235359	0.555193	0.955426	0.966852	0.87467	752	tags=10%, list=7%, signal=9%	55788
hsa00230	hsa00230	Purine metabolism	72	0.180932	0.664567	0.959484	0.966852	0.87467	2755	tags=25%, list=27%, signal=18%	6241/30833/11164/6240/204/5471/102157402/9583/3615/109/5144/22875/51020/953/8833/4833/10201/58497
hsa04211	hsa04211	Longevity regulating pathway	69	0.182231	0.663757	0.960674	0.966852	0.87467	2088	tags=20%, list=20%, signal=16%	207/6198/1388/26060/3479/9470/6794/3643/3845/5970/7249/1977/109/1978
hsa05204	hsa05204	Chemical carcinogenesis - DNA adducts	15	-0.179882	-0.489161	0.977642	0.980776	0.887266	2549	tags=27%, list=25%, signal=20%	873/373156/1545/2950
hsa04550	hsa04550	Signaling pathways regulating pluripotency of stem cells	69	0.135512	0.493586	0.998127	0.998127	0.902964	1925	tags=16%, list=19%, signal=13%	207/5604/5978/1432/324/3479/3718/6929/3845/3572/80326

## Sheet: IgA plasma GSEA GO
	ONTOLOGY	ID	Description	setSize	enrichmentScore	NES	pvalue	p.adjust	qvalues	rank	leading_edge	core_enrichment
GO:0006397	BP	GO:0006397	mRNA processing	454	0.433579	1.73305	6.68817e-09	1.49535e-05	1.34321e-05	2115	tags=35%, list=20%, signal=29%	SRRM2/HNRNPD/SRSF3/ZRANB2/DDX17/SRRM1/SCAF11/RNPS1/PNN/TRA2B/SLTM/CDK13/HNRNPH1/RBM26/FUS/SNRPG/SRSF11/IWS1/SRSF2/SFPQ/SNRNP70/RBM39/RBM25/SRSF5/HNRNPH3/PRPF8/CDC5L/TCERG1/REST/SRSF7/SNRPC/AKAP17A/CPSF2/SNW1/DDX20/SAFB2/PRPF38B/CIR1/PRPF4B/DNAJC8/YBX1/HNRNPA2B1/PNPT1/ZBTB7A/POLR2B/FXR1/CMTR1/PRPF40A/PABPN1/QKI/METTL3/LUC7L2/RBM17/SRSF10/NCBP2/DDX41/SRSF1/METTL16/EFTUD2/SF1/ECD/C9orf78/POLR2H/SYF2…
GO:0000375	BP	GO:0000375	RNA splicing, via transesterification reactions	322	0.466615	1.82466	6.94405e-09	1.49535e-05	1.34321e-05	2115	tags=38%, list=20%, signal=31%	SRRM2/HNRNPD/SRSF3/DDX17/SRRM1/SCAF11/RNPS1/PNN/TRA2B/CDK13/HNRNPH1/FUS/SNRPG/SRSF11/SRSF2/SFPQ/SNRNP70/RBM39/RBM25/SRSF5/HNRNPH3/PRPF8/CDC5L/REST/SRSF7/SNRPC/CPSF2/SNW1/DDX20/PRPF4B/DNAJC8/YBX1/HNRNPA2B1/ZBTB7A/POLR2B/FXR1/PRPF40A/PABPN1/QKI/METTL3/LUC7L2/RBM17/SRSF10/NCBP2/DDX41/SRSF1/METTL16/EFTUD2/SF1/C9orf78/POLR2H/SYF2/PLRG1/LARP7/POLR2A/SMNDC1/IK/DDX5/DHX15/PPIL3/CELF1/RBM8A/ZRSR2/USP39/SF…
GO:0000377	BP	GO:0000377	RNA splicing, via transesterification reactions with bulged adenosine as nucleophile	319	0.466994	1.82343	9.70379e-09	1.49535e-05	1.34321e-05	2115	tags=38%, list=20%, signal=31%	SRRM2/HNRNPD/SRSF3/DDX17/SRRM1/SCAF11/RNPS1/PNN/TRA2B/CDK13/HNRNPH1/FUS/SNRPG/SRSF11/SRSF2/SFPQ/SNRNP70/RBM39/RBM25/SRSF5/HNRNPH3/PRPF8/CDC5L/REST/SRSF7/SNRPC/CPSF2/SNW1/DDX20/PRPF4B/DNAJC8/YBX1/HNRNPA2B1/ZBTB7A/POLR2B/FXR1/PRPF40A/PABPN1/QKI/METTL3/LUC7L2/RBM17/SRSF10/NCBP2/DDX41/SRSF1/METTL16/EFTUD2/SF1/C9orf78/POLR2H/SYF2/PLRG1/LARP7/POLR2A/SMNDC1/IK/DDX5/DHX15/PPIL3/CELF1/RBM8A/ZRSR2/USP39/SF…
GO:0000398	BP	GO:0000398	mRNA splicing, via spliceosome	319	0.466994	1.82343	9.70379e-09	1.49535e-05	1.34321e-05	2115	tags=38%, list=20%, signal=31%	SRRM2/HNRNPD/SRSF3/DDX17/SRRM1/SCAF11/RNPS1/PNN/TRA2B/CDK13/HNRNPH1/FUS/SNRPG/SRSF11/SRSF2/SFPQ/SNRNP70/RBM39/RBM25/SRSF5/HNRNPH3/PRPF8/CDC5L/REST/SRSF7/SNRPC/CPSF2/SNW1/DDX20/PRPF4B/DNAJC8/YBX1/HNRNPA2B1/ZBTB7A/POLR2B/FXR1/PRPF40A/PABPN1/QKI/METTL3/LUC7L2/RBM17/SRSF10/NCBP2/DDX41/SRSF1/METTL16/EFTUD2/SF1/C9orf78/POLR2H/SYF2/PLRG1/LARP7/POLR2A/SMNDC1/IK/DDX5/DHX15/PPIL3/CELF1/RBM8A/ZRSR2/USP39/SF…
GO:0016607	CC	GO:0016607	nuclear speck	346	0.445939	1.75615	4.88604e-08	6.02351e-05	5.41065e-05	2161	tags=33%, list=20%, signal=27%	SRRM2/SRSF3/CCNL1/ATF4/DDX17/SRRM1/RNPS1/PNN/BAZ2A/CDK13/SRSF11/SRSF2/SFPQ/SNRNP70/RBM39/RBM25/SRSF5/IFI16/PRPF8/CDC5L/TCERG1/ZNF395/SRSF7/MORF4L1/RREB1/AKAP17A/TRIM22/SNW1/CCNL2/CIR1/SPOP/PRPF4B/MOCS2/FAM76B/JADE1/CNOT7/PRPF40A/MAPK14/PABPN1/METTL3/LUC7L2/MSL1/SRSF10/SRSF1/YLPM1/EFTUD2/PARN/SYF2/THOC7/PLRG1/EHMT2/SMNDC1/HIF1A/IK/ARL6IP4/CDYL/DHX15/PPP1CC/TIMM50/RBM8A/SF3B1/C12orf57/ZNF217/WAC/PN…
GO:0014070	BP	GO:0014070	response to organic cyclic compound	440	0.412101	1.64569	7.95402e-07	0.000817143	0.000734002	1667	tags=24%, list=15%, signal=21%	TXNIP/JUN/CXCR4/FOSB/FOS/ZFP36L2/JUND/NFKBIA/HNRNPD/HMGB2/NPM1/STAT1/ATF4/DDX17/PTK2B/LCOR/DIAPH1/EGR1/EP300/HSP90AB1/IRF3/CD83/PMAIP1/ZFP36/CALR/LARP1/CDC5L/REST/DDIT4/MAVS/GOT2/SNW1/SMARCA4/DNAJA1/SAFB2/TRERF1/KLF9/MBD2/P2RX5/CFLAR/CYBB/PIM1/PNPT1/ZBTB7A/SSH1/AGL/IFIH1/DUSP1/RXRB/STAT5B/TAF2/TOMM20/PPP2R2A/FLOT1/MTHFR/RPS6KB1/DNM2/VPS35/EFTUD2/KAT2A/SLC3A2/CALM1/INSIG1/PPP1R9B/RIOK3/AKAP9/DDX5/…
GO:0008380	BP	GO:0008380	RNA splicing	400	0.413649	1.64341	1.05839e-06	0.000917971	0.000824572	2115	tags=35%, list=20%, signal=29%	SRRM2/HNRNPD/SRSF3/ZRANB2/DDX17/SRRM1/SCAF11/RNPS1/PNN/TRA2B/CDK13/HNRNPH1/FUS/SNRPG/SRSF11/IWS1/CLK1/SRSF2/SFPQ/SNRNP70/RBM39/RBM25/SRSF5/HNRNPH3/PRPF8/CDC5L/TCERG1/REST/SRSF7/SNRPC/AKAP17A/CPSF2/SNW1/DDX20/PRPF38B/CIR1/PRPF4B/DNAJC8/YBX1/HNRNPA2B1/ZBTB7A/POLR2B/FXR1/PRPF40A/PABPN1/QKI/METTL3/LUC7L2/RBM17/SRSF10/NCBP2/DDX41/SRSF1/METTL16/EFTUD2/SF1/ECD/C9orf78/POLR2H/SYF2/THOC7/PLRG1/LARP7/POLR2…
GO:1903311	BP	GO:1903311	regulation of mRNA metabolic process	279	0.443671	1.71704	1.1914e-06	0.000917971	0.000824572	1815	tags=34%, list=17%, signal=29%	ZFP36L2/HNRNPD/SRSF3/NPM1/DDX17/UBB/XPO1/TNRC6B/RNPS1/TRA2B/SLTM/FUS/IWS1/YWHAZ/ROCK1/ZFP36/SNRNP70/RBM39/RBM25/LARP1/PABPC4/REST/SRSF7/PSMD6/SERBP1/ZC3HAV1/UBC/SNW1/PSMC3/SAFB2/FASTKD1/YBX1/HNRNPA2B1/EXOSC9/PNPT1/PSMD11/ZBTB7A/PSME1/SECISBP2/ANGEL2/FXR1/CNOT7/MAPK14/PABPN1/QKI/METTL3/PSMA1/PRKCD/SRSF10/NCBP2/METTL16/SF1/PARN/C9orf78/YTHDF2/TOB1/LARP7/CDK11B/SAMD4B/TNRC6A/PSME3/DDX5/CDK11A/CELF1/…
GO:0008047	MF	GO:0008047	enzyme activator activity	346	0.418517	1.64816	2.74775e-06	0.00179832	0.00161535	1960	tags=29%, list=18%, signal=25%	JUN/DDX3X/PPP1R15A/SMAP2/DBNL/PPP2R5E/RANBP1/NCF4/RABGAP1L/CALM2/ARHGAP45/TAOK1/DTX3L/DBF4/RICTOR/AGFG1/PREX1/APH1A/ARFGAP2/NCF1/DNAJA1/PPP2R5C/CASP8AP2/ABI1/CFLAR/RASGRP3/ARHGAP17/RAB3GAP1/ARHGAP5/PSME1/RFC1/TBC1D10C/GDI1/RASA3/VCP/TBC1D14/SGSM2/PRKCD/RALGAPA1/RAB3GAP2/USP6NL/MYO9A/CALM1/RACK1/TBC1D5/ACAP1/RAP1GAP2/TBC1D9/RPLP1/PSME3/ARHGEF1/WNK1/AGAP6/BCL2L13/TSC2/HSCB/PSMD14/ARHGAP4/RALBP1/PSE…
GO:0002495	BP	GO:0002495	antigen processing and presentation of peptide antigen via MHC class II	76	-0.561547	-2.19844	3.09757e-06	0.00179832	0.00161535	316	tags=21%, list=3%, signal=21%	SEC31A/DYNC1LI2/HLA-DOA/RAB7A/CAPZB/HLA-DOB/CANX/ARF1/FCGR2B/HLA-DMB/CD74/HLA-DRA/HLA-DPB1/HLA-DPA1/HLA-DQB1/HLA-DRB5
GO:0019886	BP	GO:0019886	antigen processing and presentation of exogenous peptide antigen via MHC class II	75	-0.567809	-2.22194	3.2092e-06	0.00179832	0.00161535	316	tags=21%, list=3%, signal=21%	SEC31A/DYNC1LI2/HLA-DOA/RAB7A/CAPZB/HLA-DOB/CANX/ARF1/FCGR2B/HLA-DMB/CD74/HLA-DRA/HLA-DPB1/HLA-DPA1/HLA-DQB1/HLA-DRB5
GO:0016569	BP	GO:0016569	covalent chromatin modification	369	0.413107	1.63195	3.70181e-06	0.00184596	0.00165814	2118	tags=31%, list=20%, signal=25%	EP300/BAZ2A/CHD1/NIPBL/IWS1/SFPQ/PHF1/OGT/ELK4/DTX3L/MPHOSPH8/REST/MIER1/MORF4L1/JMJD1C/USP15/ATRX/MLLT6/BAZ1A/TET2/ATF7IP/BRCA2/PRKD2/SNW1/SUZ12/TRERF1/DNMT1/CTBP1/MBD2/KDM1B/KDM5C/JADE1/PRDM4/SMARCB1/ATXN7L3/SETD2/MSL1/ZMPSTE24/MTHFR/PRKCD/PWP1/HDAC9/KAT2A/MYSM1/USP16/NAA50/ARID4A/KDM3B/EHMT2/UIMC1/MEAF6/ASXL1/RIF1/BMI1/PCGF3/PHF20L1/JADE2/WDR61/WAC/KDM5B/CDC73/PKN1/KMT2C/SUPT7L/HDAC3/MECP2/NCO…
GO:0002504	BP	GO:0002504	antigen processing and presentation of peptide or polysaccharide antigen via MHC class II	77	-0.561375	-2.1977	3.89317e-06	0.00184596	0.00165814	316	tags=21%, list=3%, signal=20%	SEC31A/DYNC1LI2/HLA-DOA/RAB7A/CAPZB/HLA-DOB/CANX/ARF1/FCGR2B/HLA-DMB/CD74/HLA-DRA/HLA-DPB1/HLA-DPA1/HLA-DQB1/HLA-DRB5
GO:0009612	BP	GO:0009612	response to mechanical stimulus	98	0.546753	1.90739	1.73408e-05	0.0067989	0.00610714	1322	tags=24%, list=12%, signal=22%	TXNIP/JUN/IRF1/CXCR4/TTN/FOSB/FOS/JUND/NFKBIA/PTK2B/TNFRSF10A/CASP8AP2/MBD2/RIPOR2/MAPK14/RPS6KB1/SLC2A1/CNTNAP2/GADD45A/FYN/PIEZO1/XPC/TGFBR2/ATP1A1
GO:0034340	BP	GO:0034340	response to type I interferon	73	0.570256	1.89497	1.78423e-05	0.0067989	0.00610714	1804	tags=47%, list=17%, signal=39%	IRF1/HLA-C/XAF1/STAT1/EGR1/HSP90AB1/IRF3/ISG20/LSM14A/PTPN2/BST2/MAVS/JAK1/IFITM3/CNOT7/PTPN1/SETD2/METTL3/TRIM56/YTHDF2/HLA-A/OAS2/STAT2/IFIT3/SAMHD1/GBP2/HLA-G/PSMB8/ZBP1/MX1/IRF8/ISG15/TBK1/UBE2K
GO:0016570	BP	GO:0016570	histone modification	360	0.400978	1.58524	1.86845e-05	0.0067989	0.00610714	2060	tags=30%, list=19%, signal=25%	EP300/BAZ2A/NIPBL/IWS1/SFPQ/PHF1/OGT/ELK4/DTX3L/REST/MIER1/MORF4L1/JMJD1C/USP15/ATRX/MLLT6/BAZ1A/TET2/BRCA2/PRKD2/SNW1/SUZ12/TRERF1/DNMT1/CTBP1/KDM1B/KDM5C/JADE1/PRDM4/SMARCB1/ATXN7L3/SETD2/MSL1/ZMPSTE24/MTHFR/PRKCD/PWP1/HDAC9/KAT2A/MYSM1/USP16/NAA50/ARID4A/KDM3B/EHMT2/UIMC1/MEAF6/ASXL1/RIF1/BMI1/PCGF3/PHF20L1/JADE2/WDR61/WAC/KDM5B/CDC73/PKN1/KMT2C/SUPT7L/HDAC3/MECP2/NCOA1/EPC1/RING1/BCOR/CRTC2/F…
GO:0061629	MF	GO:0061629	RNA polymerase II-specific DNA-binding transcription factor binding	205	0.448412	1.70117	1.8751e-05	0.0067989	0.00610714	2457	tags=38%, list=23%, signal=30%	JUN/FOS/JUND/NFKBIA/HIPK2/NPM1/STAT1/ANXA4/LCOR/EP300/BAZ2A/CALR/DTX3L/TCERG1/PTPN2/MIER1/JMJD1C/MTDH/GTF2A1/SNW1/SMARCA4/DNAJA1/TRERF1/EXOSC9/ZBTB7A/MAPK14/SMARCB1/STAT5B/TACC1/CDK5RAP3/MED13/HIF1A/ASXL1/CREB1/DDX5/RBPJ/MED25/HIF1AN/PKN1/HDAC3/PRPF6/NCOA1/PARP1/HSPB1/LEF1/MED17/MIER2/DDX54/TRIM24/DCAF1/STAT3/BBS2/GTF2A2/MED14/NCOR2/CEBPB/APEX1/TRIP12/TOB2/RBL2/CDKN2A/CTNNB1/RARG/SRF/MTA3/RBL1/AK…
GO:0006446	BP	GO:0006446	regulation of translational initiation	70	0.586082	1.93315	2.20002e-05	0.00753385	0.00676731	2065	tags=44%, list=19%, signal=36%	DDX3X/PPP1R15A/EIF1/NPM1/ATF4/EIF4G3/EIF2AK2/EIF4A2/LARP1/BANK1/NCK2/EIF5/CSDE1/METTL3/RPS6KB1/NCBP2/YTHDF2/EIF5B/RPS6KB2/HSPB1/FMR1/EIF2AK4/RPL13A/EIF4B/EIF2AK3/MTIF2/DDX1/IMPACT/EIF3B/EIF2B2/RBM4
GO:0008134	MF	GO:0008134	transcription factor binding	466	0.387549	1.54997	3.26506e-05	0.0101465	0.00911417	1613	tags=23%, list=15%, signal=20%	JUN/FOSB/FOS/DDX3X/JUND/NFKBIA/HNRNPD/HIPK2/HMGB2/NPM1/STAT1/ATF4/ANXA4/LCOR/JUNB/EP300/BAZ2A/YWHAZ/PHF12/PHF1/CALR/CHD6/IFI16/CDC5L/TNFRSF10A/DTX3L/TCERG1/REST/PTPN2/MIER1/JMJD1C/MTDH/GTF2A1/SNW1/SMARCA4/SUZ12/DDX20/DNAJA1/TRERF1/CTBP1/PURA/PIM1/EXOSC9/ZBTB7A/KDM1B/CAND1/CNOT7/MAPK14/SMARCB1/UBXN7/STAT5B/PELP1/HDAC9/KAT2A/TACC1/CDK5RAP3/RPS3/EHMT2/MED13/HIF1A/ASXL1/CREB1/USF2/DRAP1/DDX5/GABPA/US…
GO:0051169	BP	GO:0051169	nuclear transport	284	0.414672	1.6063	3.29219e-05	0.0101465	0.00911417	2269	tags=34%, list=21%, signal=28%	TXNIP/NFKBIA/SRSF3/NPM1/SRRM1/XPO1/RNPS1/HSP90AB1/SNRPG/SRSF11/IWS1/SRSF2/CALR/KPNA6/PPP1R12A/SRSF5/ANP32B/SRSF7/NEMF/LSG1/KPNB1/AGFG1/MAVS/CPSF2/YWHAE/DDX20/HNRNPA2B1/FAM53C/MAPK14/EIF5A/PABPN1/SETD2/MBTPS1/PRKCD/NCBP2/SRSF1/EMD/THOC7/BACH2/PPP1R10/PPP1CC/RBM8A/CTDSPL2/SNRPE/FIP1L1/TSC2/CPSF6/BANF1/IPO7/HCLS1/HDAC3/PSIP1/NSUN2/NUP107/DHX9/UPF1/ALYREF/STAT3/NXT1/TXN/DHX38/UPF3B/EIF4E/TMCO6/CHTOP/…
GO:0051101	BP	GO:0051101	regulation of DNA binding	71	0.581104	1.92528	3.53071e-05	0.0103635	0.00930905	1503	tags=25%, list=14%, signal=22%	JUN/NFKBIA/HIPK2/HMGB2/EP300/IFI16/ZBTB7A/SUMO3/ZMPSTE24/RSF1/CALM1/EDF1/PARP1/LEF1/ZNF675/HMGB1/TXN/ZFP90
GO:0098552	CC	GO:0098552	side of membrane	293	-0.331913	-1.59726	4.46569e-05	0.0124733	0.0112042	529	tags=11%, list=5%, signal=11%	FKBP1A/ABCG1/HSPA8/GNAI3/DNAJC19/CSF3R/CHMP4B/RAC1/SLA/PRNP/KCNAB2/IL2RG/CD79B/IL27RA/TRBC2/CANX/IGHG1/FCGR2B/ECE1/PPP3CA/IGKC/RHOA/IGLC3/CD74/HLA-DRA/SYK/HLA-DPB1/IGHA1/HLA-DPA1/HLA-B/HLA-DQB1/HLA-DRB5/RPS26
GO:0002250	BP	GO:0002250	adaptive immune response	309	-0.320409	-1.53213	5.14659e-05	0.0124733	0.0112042	964	tags=17%, list=9%, signal=15%	C1QBP/RAB27A/RNF168/IGLV7-46/IL17RA/HLA-DQB2/SOCS5/SIGLEC10/ERAP1/TNFRSF1B/IL6R/ALCAM/TAP1/HRAS/RNF8/RC3H2/MCOLN2/NFKB2/MYO1G/MALT1/SLC11A1/BCL3/CD81/ORAI1/MEF2C/SLAMF6/IGLV2-14/PRKCB/RNF19B/HLA-DOA/TRIM27/CD79B/HLA-DOB/IL27RA/TRBC2/GAPT/IGHG1/FCGR2B/HLA-DMB/IGKC/IGLC3/CD74/HLA-DRA/SYK/HLA-DPB1/IGHA1/HLA-DPA1/HLA-B/ERAP2/HLA-DQB1/HLA-DRB5
GO:0060337	BP	GO:0060337	type I interferon signaling pathway	69	0.569716	1.87241	5.15128e-05	0.0124733	0.0112042	1804	tags=46%, list=17%, signal=39%	IRF1/HLA-C/XAF1/STAT1/EGR1/HSP90AB1/IRF3/ISG20/LSM14A/PTPN2/BST2/MAVS/JAK1/IFITM3/CNOT7/PTPN1/METTL3/YTHDF2/HLA-A/OAS2/STAT2/IFIT3/SAMHD1/GBP2/HLA-G/PSMB8/ZBP1/MX1/IRF8/ISG15/TBK1/UBE2K
GO:0071357	BP	GO:0071357	cellular response to type I interferon	69	0.569716	1.87241	5.15128e-05	0.0124733	0.0112042	1804	tags=46%, list=17%, signal=39%	IRF1/HLA-C/XAF1/STAT1/EGR1/HSP90AB1/IRF3/ISG20/LSM14A/PTPN2/BST2/MAVS/JAK1/IFITM3/CNOT7/PTPN1/METTL3/YTHDF2/HLA-A/OAS2/STAT2/IFIT3/SAMHD1/GBP2/HLA-G/PSMB8/ZBP1/MX1/IRF8/ISG15/TBK1/UBE2K
GO:0006913	BP	GO:0006913	nucleocytoplasmic transport	281	0.415428	1.60809	5.26131e-05	0.0124733	0.0112042	2269	tags=34%, list=21%, signal=27%	TXNIP/NFKBIA/SRSF3/NPM1/SRRM1/XPO1/RNPS1/HSP90AB1/SNRPG/SRSF11/IWS1/SRSF2/CALR/KPNA6/PPP1R12A/SRSF5/ANP32B/SRSF7/NEMF/LSG1/KPNB1/AGFG1/MAVS/CPSF2/YWHAE/DDX20/HNRNPA2B1/FAM53C/MAPK14/EIF5A/PABPN1/SETD2/MBTPS1/PRKCD/NCBP2/SRSF1/EMD/THOC7/BACH2/PPP1R10/PPP1CC/RBM8A/CTDSPL2/SNRPE/FIP1L1/TSC2/CPSF6/IPO7/HCLS1/HDAC3/NSUN2/NUP107/DHX9/UPF1/ALYREF/STAT3/NXT1/TXN/DHX38/UPF3B/EIF4E/TMCO6/CHTOP/PKD1/XPO4/SN…
GO:0005681	CC	GO:0005681	spliceosomal complex	182	0.455444	1.70105	6.28952e-05	0.0143587	0.0128978	2246	tags=38%, list=21%, signal=31%	SRRM2/SRRM1/PNN/TRA2B/HNRNPH1/SNRPG/SNRNP70/HNRNPH3/PRPF8/CDC5L/SNRPC/AKAP17A/SNW1/PRPF38B/PRPF4B/YBX1/HNRNPA2B1/PRPF40A/LUC7L2/RBM17/DDX41/SRSF1/EFTUD2/SF1/C9orf78/SYF2/PLRG1/SMNDC1/IK/DDX5/DHX15/PPIL3/RBM8A/ZRSR2/USP39/SF3B1/SNRPE/PPWD1/PRPF39/SREK1/PRPF6/RBM5/SNRPB2/UPF1/ALYREF/LSM8/SNRNP35/TRA2A/DHX38/DHX16/HNRNPA3/AQR/CWF19L1/SNRPF/CWC27/HNRNPA1/YJU2/SF3A3/WBP4/PRPF40B/SF3A2/SLU7/SNRPA/U2AF1…
GO:0140297	MF	GO:0140297	DNA-binding transcription factor binding	277	0.415167	1.60566	7.23528e-05	0.015928	0.0143074	2463	tags=36%, list=23%, signal=29%	JUN/FOS/JUND/NFKBIA/HIPK2/NPM1/STAT1/ATF4/ANXA4/LCOR/EP300/BAZ2A/CALR/DTX3L/TCERG1/PTPN2/MIER1/JMJD1C/MTDH/GTF2A1/SNW1/SMARCA4/DDX20/DNAJA1/TRERF1/CTBP1/EXOSC9/ZBTB7A/MAPK14/SMARCB1/STAT5B/HDAC9/TACC1/CDK5RAP3/MED13/HIF1A/ASXL1/CREB1/USF2/DDX5/GABPA/RBPJ/MED25/ZMYND8/HIF1AN/PKN1/HCLS1/HDAC3/PRPF6/NCOA1/NEK6/PIAS1/PARP1/HSPB1/CRTC2/DHX9/LEF1/MED17/MIER2/DDX54/TRIM24/DCAF1/STAT3/HMGB1/BBS2/GTF2A2/M…
GO:0019882	BP	GO:0019882	antigen processing and presentation	185	-0.377938	-1.70043	7.83614e-05	0.0166559	0.0149612	981	tags=20%, list=9%, signal=18%	VAMP3/RAB10/RAB27A/HLA-DQB2/AP1S1/RAB4A/AP2A2/ERAP1/AP1M1/TAP1/RAB8B/AP3D1/SLC11A1/PSMB4/SEC31A/DYNC1LI2/PSMD4/WDFY4/HLA-DOA/RAB7A/PSMD1/CAPZB/HLA-DOB/CANX/ARF1/FCGR2B/PSMA7/HLA-DMB/RAB5B/CD74/HLA-DRA/HLA-DPB1/HLA-DPA1/HLA-B/ERAP2/HLA-DQB1/HLA-DRB5
GO:0001228	MF	GO:0001228	DNA-binding transcription activator activity, RNA polymerase II-specific	227	0.427248	1.63775	9.19111e-05	0.0183457	0.0164791	951	tags=16%, list=9%, signal=15%	JUN/IRF1/FOSB/FOS/CREBRF/JUND/ATF4/MLXIP/JUNB/EGR1/IRF3/DMTF1/ZNF33A/ELK4/RFXANK/CDC5L/ZNF395/RREB1/REL/TFEC/ELF1/VEZF1/HOXC4/PRDM4/SMARCD2/RXRB/STAT5B/ZNF721/KLF10/ATF6/HIF1A/BACH1/CREB1/GABPA/ZNF292/ZNF91/RBPJ
GO:0048002	BP	GO:0048002	antigen processing and presentation of peptide antigen	155	-0.389683	-1.69535	9.22642e-05	0.0183457	0.0164791	462	tags=15%, list=4%, signal=14%	SLC11A1/PSMB4/SEC31A/DYNC1LI2/PSMD4/HLA-DOA/RAB7A/PSMD1/CAPZB/HLA-DOB/CANX/ARF1/FCGR2B/PSMA7/HLA-DMB/CD74/HLA-DRA/HLA-DPB1/HLA-DPA1/HLA-B/ERAP2/HLA-DQB1/HLA-DRB5
GO:0030136	CC	GO:0030136	clathrin-coated vesicle	113	-0.435928	-1.81451	0.000109662	0.0201614	0.0181101	993	tags=24%, list=9%, signal=22%	GOPC/VAMP3/RAB27A/FURIN/TNK2/HLA-DQB2/AP1S1/AP2A2/AP1M1/HIP1R/HAX1/TMED9/RAB8B/HSPA8/VAMP4/NECAP2/SPG21/ABCB4/INPP5F/RGS19/ECE1/CD74/HLA-DRA/HLA-DPB1/HLA-DPA1/HLA-DQB1/HLA-DRB5
GO:0050657	BP	GO:0050657	nucleic acid transport	175	0.447443	1.66794	0.000111208	0.0201614	0.0181101	2263	tags=37%, list=21%, signal=29%	SRSF3/NPM1/SRRM1/XPO1/RNPS1/SRSF11/IWS1/SRSF2/SFPQ/ZFP36/SRSF5/SRSF7/LSG1/AGFG1/CPSF2/PURA/MVP/YBX1/HNRNPA2B1/AHCTF1/PNPT1/EIF5A/PABPN1/QKI/SETD2/TOMM20/FLOT1/NCBP2/SRSF1/THOC7/RBM8A/FIP1L1/CPSF6/ATXN2/NSUN2/NUP107/DHX9/UPF1/FMR1/TGFBR2/ALYREF/TERF2/NXT1/DHX38/UPF3B/EIF4E/CHTOP/HNRNPA1/SYMPK/G3BP2/NUP188/NUP88/THOC1/UPF2/NUP153/SLU7/U2AF1L4/CDC40/SENP2/XPOT/POM121/RPS15/CASC3/POLDIP3
GO:0050658	BP	GO:0050658	RNA transport	175	0.447443	1.66794	0.000111208	0.0201614	0.0181101	2263	tags=37%, list=21%, signal=29%	SRSF3/NPM1/SRRM1/XPO1/RNPS1/SRSF11/IWS1/SRSF2/SFPQ/ZFP36/SRSF5/SRSF7/LSG1/AGFG1/CPSF2/PURA/MVP/YBX1/HNRNPA2B1/AHCTF1/PNPT1/EIF5A/PABPN1/QKI/SETD2/TOMM20/FLOT1/NCBP2/SRSF1/THOC7/RBM8A/FIP1L1/CPSF6/ATXN2/NSUN2/NUP107/DHX9/UPF1/FMR1/TGFBR2/ALYREF/TERF2/NXT1/DHX38/UPF3B/EIF4E/CHTOP/HNRNPA1/SYMPK/G3BP2/NUP188/NUP88/THOC1/UPF2/NUP153/SLU7/U2AF1L4/CDC40/SENP2/XPOT/POM121/RPS15/CASC3/POLDIP3
GO:0071166	BP	GO:0071166	ribonucleoprotein complex localization	123	0.487576	1.74985	0.0001202	0.0211689	0.0190151	2263	tags=37%, list=21%, signal=29%	SRSF3/NPM1/SRRM1/XPO1/RNPS1/SRSF11/IWS1/SRSF2/SRSF5/SRSF7/LSG1/AGFG1/CPSF2/HNRNPA2B1/EIF5A/PABPN1/SETD2/NCBP2/SRSF1/THOC7/RBM8A/FIP1L1/NSUN2/NUP107/UPF1/ALYREF/NXT1/DHX38/UPF3B/EIF4E/CHTOP/SYMPK/NUP188/NUP88/THOC1/UPF2/NUP153/SLU7/U2AF1L4/CDC40/XPOT/POM121/RPS15/CASC3/POLDIP3
GO:0009611	BP	GO:0009611	response to wounding	296	-0.32521	-1.55343	0.000126511	0.0216615	0.0194576	1184	tags=21%, list=11%, signal=19%	PPARA/MAP2K1/MAP3K5/JAM3/SMAD2/FLNA/ITPR3/PTPN11/XBP1/SRSF6/C1QBP/RAB27A/PRCP/ETS1/TLN1/GNB1/MYL12A/PPARD/SIGLEC10/MAP2K4/BPTF/HRAS/RCOR1/IRF2/CERS2/RAP2B/CDKN1A/BAX/NOTCH2/ACTB/VAV1/SLC11A1/PLEC/PRKCE/ARF4/ELK3/FERMT3/TYROBP/INPP5F/KLF4/VCL/MAPK1/RAC1/ARRB2/GIT1/CDC42/ITPR2/PRKCB/TXN2/CAPZB/PHF21A/GRN/PPP3CA/ACTG1/PHB2/S100A8/RHOA/HHEX/ALOX5/PLEK/SYK/ZFP36L1/ITGB1
GO:0035456	BP	GO:0035456	response to interferon-beta	21	0.736874	1.97208	0.000142839	0.0229173	0.0205856	630	tags=38%, list=6%, signal=36%	IRF1/XAF1/STAT1/IFI16/BST2/IFITM3/PNPT1/AIM2
GO:0010608	BP	GO:0010608	posttranscriptional regulation of gene expression	497	0.363918	1.46103	0.00014288	0.0229173	0.0205856	2264	tags=31%, list=21%, signal=26%	NEAT1/ZFP36L2/DDX3X/TUT4/HNRNPD/PPP1R15A/EIF1/NPM1/ATF4/PTK2B/UBB/XPO1/TNRC6B/FUS/HELZ/EIF4G3/EIF2AK2/YWHAZ/LSM14A/ROCK1/ZFP36/CALR/EIF4A2/RPL5/LARP1/PABPC4/BANK1/EIF2S3/NEMF/PSMD6/LARP4/SERBP1/NCK2/UBC/EIF5/PSMC3/MARF1/RPL30/PURA/LTN1/FASTKD1/CSDE1/YBX1/HNRNPA2B1/EXOSC9/PSMD11/PSME1/SECISBP2/ANGEL2/POLR2B/FXR1/CNOT7/MAPK14/EIF5A/TDRD7/QKI/METTL3/PSMA1/ZMPSTE24/IREB2/PRKCD/RPS6KB1/EIF3D/TUT7/NCBP…
GO:0001216	MF	GO:0001216	DNA-binding transcription activator activity	229	0.4259	1.6304	0.000144999	0.0229173	0.0205856	951	tags=16%, list=9%, signal=15%	JUN/IRF1/FOSB/FOS/CREBRF/JUND/ATF4/MLXIP/JUNB/EGR1/IRF3/DMTF1/ZNF33A/ELK4/RFXANK/CDC5L/ZNF395/RREB1/REL/TFEC/ELF1/VEZF1/HOXC4/PRDM4/SMARCD2/RXRB/STAT5B/ZNF721/KLF10/ATF6/HIF1A/BACH1/CREB1/GABPA/ZNF292/ZNF91/RBPJ
GO:0050792	BP	GO:0050792	regulation of viral process	139	0.467474	1.70286	0.000156567	0.0238764	0.021447	1821	tags=33%, list=17%, signal=28%	CXCR4/DDX3X/HEXIM1/STAT1/FAM111A/ISG20/EIF2AK2/ZFP36/KPNA6/LARP1/IFI16/MPHOSPH8/BST2/CHMP2A/TRIM22/ZC3HAV1/MAVS/IFITM3/POLR2B/CNOT7/HLA-DRB1/TOP2B/RAD23A/POLR2H/RSF1/LARP7/POLR2A/OAS2/TSG101/TRIM14/INPP5K/BANF1/TRIM25/HACD3/DHX9/FMR1/TBC1D20/NELFB/SUPT4H1/TRIM38/UBP1/MX1/SETDB1/ISG15/CDK9/PKN2
GO:0006405	BP	GO:0006405	RNA export from nucleus	129	0.488635	1.76583	0.000158814	0.0238764	0.021447	2263	tags=37%, list=21%, signal=30%	SRSF3/NPM1/SRRM1/XPO1/RNPS1/SRSF11/IWS1/SRSF2/SRSF5/SRSF7/LSG1/AGFG1/CPSF2/HNRNPA2B1/EIF5A/PABPN1/SETD2/NCBP2/SRSF1/THOC7/RBM8A/FIP1L1/CPSF6/NSUN2/NUP107/DHX9/UPF1/ALYREF/NXT1/DHX38/UPF3B/EIF4E/CHTOP/HNRNPA1/SYMPK/NUP188/NUP88/THOC1/UPF2/NUP153/SLU7/U2AF1L4/CDC40/XPOT/POM121/RPS15/CASC3/POLDIP3
GO:0048525	BP	GO:0048525	negative regulation of viral process	62	0.552304	1.77363	0.000174464	0.0256047	0.0229995	1739	tags=35%, list=16%, signal=30%	HEXIM1/STAT1/FAM111A/ISG20/EIF2AK2/ZFP36/IFI16/MPHOSPH8/BST2/ZC3HAV1/MAVS/IFITM3/LARP7/OAS2/TRIM14/INPP5K/BANF1/TRIM25/UBP1/MX1/SETDB1/ISG15
GO:0043618	BP	GO:0043618	regulation of transcription from RNA polymerase II promoter in response to stress	93	0.51344	1.77438	0.000185533	0.0265209	0.0238226	2051	tags=42%, list=19%, signal=34%	JUN/ATF4/UBB/EGR1/EP300/CHD6/PSMD6/NCK2/UBC/PSMC3/INO80/PSMD11/PSME1/PSMA1/ATF6/HIF1A/BACH1/PSME3/VHL/PSMA3/RBPJ/HIF1AN/PSMD14/PSMC6/DNAJB1/ELOB/PSMD8/PSMB9/ATF6B/PSMB8/CEBPB/PSMD5/RBX1/PSME2/EGLN1/IMPACT/HMOX1/PSMD7/PSMD2
GO:0003682	MF	GO:0003682	chromatin binding	377	0.384792	1.51971	0.000195526	0.0265209	0.0238226	2551	tags=33%, list=24%, signal=26%	FOS/HNRNPD/NPM1/NAP1L1/STAT1/EGR1/EP300/ARID1B/FUS/NIPBL/SFPQ/PHF1/ZNF276/ELK4/TSPYL2/MPHOSPH8/REST/SBNO1/JMJD1C/ATRX/MLLT6/RAD21/SMARCC2/PHC3/SMARCA4/SUZ12/DNMT1/MBD2/KDM1B/POLR2B/SMARCB1/SMARCD2/TOP2B/STAT5B/TAF2/PELP1/MSL1/SUPT16H/KAT2A/TOP1/POLR2A/KDM3B/EHMT2/PRDM1/ASXL1/SAP30L/BMI1/CDYL/DDX5/GABPA/SSRP1/RBPJ/TSPYL1/WAC/CALCOCO1/PKN1/HDAC3/MECP2/GADD45A/NCOA1/PATZ1/RING1/CRTC2/DHX9/UPF1/FMR1/…
GO:0007159	BP	GO:0007159	leukocyte cell-cell adhesion	231	-0.345823	-1.59372	0.000197886	0.0265209	0.0238226	544	tags=13%, list=5%, signal=13%	RARA/MALT1/RAC2/VAV1/AP3D1/FERMT3/RUNX1/CD81/KLF4/RHOH/CORO1A/SLC7A1/RAC1/SOX12/CDC42/PRNP/LGALS9/IL27RA/FCGR2B/HLA-DMB/RUNX3/S100A8/RHOA/ALOX5/CD74/HLA-DRA/SYK/HLA-DPB1/HLA-DPA1/SELL/ITGB1
GO:0098797	CC	GO:0098797	plasma membrane protein complex	234	-0.344916	-1.58938	0.000201883	0.0265209	0.0238226	916	tags=15%, list=8%, signal=14%	GNB1/TNK2/RIPK1/HLA-DQB2/GNG5/AP2A2/LRP5/IL6R/ALCAM/GNB4/GNB2/KCNMB3/FKBP1A/GNAI3/EPS15L1/TRADD/GABBR1/TRAF4/HLA-DOA/PDE4B/KCNAB2/CD79B/HLA-DOB/IL27RA/TRBC2/HLA-DMB/UTRN/CD74/HLA-DRA/SYK/HLA-DPB1/HLA-DPA1/HLA-B/HLA-DQB1/ITGB1/HLA-DRB5
GO:0042277	MF	GO:0042277	peptide binding	153	-0.387526	-1.68268	0.000208017	0.0265209	0.0238226	286	tags=9%, list=3%, signal=9%	NPEPPS/GSTP1/PRNP/FCGR2B/ECE1/PPP3CA/CD74/HLA-DRA/HLA-DPB1/HLA-DPA1/HLA-B/ERAP2/HLA-DQB1/HLA-DRB5
GO:0006406	BP	GO:0006406	mRNA export from nucleus	105	0.499611	1.75479	0.000214725	0.0265209	0.0238226	2263	tags=38%, list=21%, signal=30%	SRSF3/SRRM1/RNPS1/SRSF11/IWS1/SRSF2/SRSF5/SRSF7/AGFG1/CPSF2/HNRNPA2B1/EIF5A/PABPN1/SETD2/NCBP2/SRSF1/THOC7/RBM8A/FIP1L1/NSUN2/NUP107/UPF1/ALYREF/NXT1/DHX38/UPF3B/EIF4E/CHTOP/SYMPK/NUP188/NUP88/THOC1/UPF2/NUP153/SLU7/U2AF1L4/CDC40/POM121/CASC3/POLDIP3
GO:0071427	BP	GO:0071427	mRNA-containing ribonucleoprotein complex export from nucleus	105	0.499611	1.75479	0.000214725	0.0265209	0.0238226	2263	tags=38%, list=21%, signal=30%	SRSF3/SRRM1/RNPS1/SRSF11/IWS1/SRSF2/SRSF5/SRSF7/AGFG1/CPSF2/HNRNPA2B1/EIF5A/PABPN1/SETD2/NCBP2/SRSF1/THOC7/RBM8A/FIP1L1/NSUN2/NUP107/UPF1/ALYREF/NXT1/DHX38/UPF3B/EIF4E/CHTOP/SYMPK/NUP188/NUP88/THOC1/UPF2/NUP153/SLU7/U2AF1L4/CDC40/POM121/CASC3/POLDIP3
GO:0045088	BP	GO:0045088	regulation of innate immune response	226	0.418071	1.60124	0.000215128	0.0265209	0.0238226	1824	tags=31%, list=17%, signal=27%	IRF1/RPS19/HSP90AA1/HEXIM1/CD96/HMGB2/STAT1/EP300/HSP90AB1/IRF3/TAB3/COCH/ADAM8/LSM14A/SFPQ/IFI16/PTPN2/PSMD6/MAVS/JAK1/LILRB1/PSMC3/PTPN22/PSMD11/PSME1/CNOT7/PTPN1/STAT5B/METTL3/PSMA1/FBXW11/AIM2/PRKCD/YTHDF2/HLA-A/RIOK3/IFNGR2/PSME3/SOCS1/PSMA3/NRAS/GBP5/PSMD14/XIAP/HCK/FYN/PIAS1/PSMC6/DHX9/SAMHD1/BTRC/PSMD8/PYCARD/AP1G1/HLA-G/PSMB9/PDPK1/HMGB1/FAM3A/PQBP1/TKFC/CUL1/PSMB8/ZBP1/PSPC1/ICAM3/PSMD5…
GO:0043903	BP	GO:0043903	regulation of biological process involved in symbiotic interaction	143	0.462822	1.68826	0.000221844	0.026638	0.0239277	1821	tags=32%, list=17%, signal=27%	CXCR4/DDX3X/HEXIM1/STAT1/FAM111A/ISG20/EIF2AK2/ZFP36/KPNA6/LARP1/IFI16/MPHOSPH8/BST2/CHMP2A/TRIM22/ZC3HAV1/MAVS/IFITM3/POLR2B/CNOT7/HLA-DRB1/TOP2B/RAD23A/POLR2H/RSF1/LARP7/POLR2A/OAS2/TSG101/TRIM14/INPP5K/BANF1/TRIM25/HACD3/DHX9/FMR1/TBC1D20/NELFB/SUPT4H1/TRIM38/UBP1/MX1/SETDB1/ISG15/CDK9/PKN2
GO:0071426	BP	GO:0071426	ribonucleoprotein complex export from nucleus	122	0.48909	1.74977	0.00022472	0.026638	0.0239277	2263	tags=37%, list=21%, signal=29%	SRSF3/NPM1/SRRM1/XPO1/RNPS1/SRSF11/IWS1/SRSF2/SRSF5/SRSF7/LSG1/AGFG1/CPSF2/HNRNPA2B1/EIF5A/PABPN1/SETD2/NCBP2/SRSF1/THOC7/RBM8A/FIP1L1/NSUN2/NUP107/UPF1/ALYREF/NXT1/DHX38/UPF3B/EIF4E/CHTOP/SYMPK/NUP188/NUP88/THOC1/UPF2/NUP153/SLU7/U2AF1L4/CDC40/XPOT/POM121/RPS15/CASC3/POLDIP3
GO:0032570	BP	GO:0032570	response to progesterone	20	0.746172	1.96327	0.000242428	0.0281949	0.0253262	1156	tags=30%, list=11%, signal=27%	TXNIP/FOSB/FOS/TRERF1/CD38/NCOA1
GO:0030659	CC	GO:0030659	cytoplasmic vesicle membrane	444	-0.283338	-1.39948	0.000258068	0.0294579	0.0264607	1048	tags=16%, list=10%, signal=15%	KIF1B/ITPR3/GLIPR1/VAMP3/RAB10/RAB27A/PRCP/VAMP5/RAB22A/TNK2/RAP1B/HLA-DQB2/DEGS1/AP1S1/RAB4A/AP2A2/TNFRSF1B/AP1M1/FPR1/TMED2/LAMTOR3/FCGR2A/TAP1/HIP1R/CLIP1/SCYL1/DMXL2/KDELR2/ARHGAP21/RAP2B/MAGT1/ATP11B/RAB8B/TRIP11/GDE1/TSPAN14/ARCN1/SNX19/HSPA8/VAMP4/RAC2/UBA52/ATP6V0B/ANXA7/SLC11A1/NECAP2/TYROBP/SLC44A2/CORO1A/SEC31A/RHOF/RAC1/ITPR2/SLC2A3/RAB7A/KCNAB2/RPS27A/VOPP1/VPS13C/RHOA/RAB5B/TMBIM1/M…
GO:0098609	BP	GO:0098609	cell-cell adhesion	389	-0.300717	-1.47111	0.0002678	0.0296465	0.0266301	593	tags=17%, list=5%, signal=16%	PPARA/CCL28/LAMA5/JAM3/S100A9/NPHP1/FLNA/CELSR1/SWAP70/PTPN11/XBP1/RAB10/CD99/ETS1/TLN1/MYL12A/SOCS5/FXYD5/ALCAM/RC3H2/RAP2B/S100A11/RARA/ACTB/MALT1/RAC2/VAV1/AP3D1/L1CAM/FERMT3/RUNX1/CD81/KLF4/RHOH/EMB/CORO1A/ZDHHC2/SLC7A1/VCL/PDLIM5/RAC1/SOX12/MBP/CDC42/MDGA1/PRNP/LGALS9/IL27RA/FCGR2B/HLA-DMB/ACTG1/RUNX3/ANXA2/S100A8/RHOA/ALOX5/CD74/HLA-DRA/PLEK/SYK/HLA-DPB1/HLA-DPA1/ZFP36L1/SELL/ITGB1
GO:0050867	BP	GO:0050867	positive regulation of cell activation	242	-0.328189	-1.53216	0.000269339	0.0296465	0.0266301	569	tags=13%, list=5%, signal=13%	CDKN1A/RARA/MALT1/VAV1/AP3D1/SNX4/TYROBP/RUNX1/CD81/RHOH/CORO1A/SLC7A1/MEF2C/RAC1/SOX12/CDC42/LGALS9/IL27RA/RPS6KA1/TRBC2/IGHG1/HLA-DMB/RUNX3/IGKC/IGLC3/CD74/HLA-DRA/PLEK/SYK/HLA-DPB1/IGHA1/HLA-DPA1
GO:0042493	BP	GO:0042493	response to drug	169	0.445388	1.65678	0.000308852	0.0333994	0.0300012	2146	tags=29%, list=20%, signal=24%	TXNIP/JUN/CXCR4/FOSB/FOS/PTK2B/RPN2/HSP90AB1/CALR/PPP1R12A/REST/PARP4/ABCC1/CYBB/ADAM17/MTHFR/AIM2/RPS6KB1/EFTUD2/TOP1/PPP1R9B/CREB1/ATR/CD38/NCOA1/FYN/DAD1/GNPAT/PMS1/XPC/TGFBR2/ATP1A1/MCM7/TGIF1/PMS2/NCKAP1L/HMGCS1/APEX1/TIMP2/CDK9/B2M/PLIN2/CTNNB1/SOD2/HMOX1/ALAD/PPOX/LRP8/FBP1
GO:0030135	CC	GO:0030135	coated vesicle	196	-0.351593	-1.59421	0.000314893	0.0334655	0.0300605	993	tags=19%, list=9%, signal=17%	GOPC/VAMP3/RAB27A/FURIN/TNK2/HLA-DQB2/PACS1/AP1S1/AP2A2/AP1M1/TMED2/HIP1R/APP/SCYL1/HAX1/KDELR2/TMED9/RAB8B/YIF1B/ARCN1/HSPA8/VAMP4/NECAP2/SPG21/ABCB4/INPP5F/SEC31A/RGS19/ARF1/ECE1/CD74/HLA-DRA/HLA-DPB1/HLA-DPA1/HLA-B/HLA-DQB1/HLA-DRB5
GO:0002831	BP	GO:0002831	regulation of response to biotic stimulus	295	0.391426	1.51929	0.000340744	0.0355991	0.0319771	2175	tags=33%, list=20%, signal=27%	IRF1/RPS19/HSP90AA1/HEXIM1/CYBA/CD96/HMGB2/STAT1/EP300/HSP90AB1/IRF3/TAB3/COCH/ADAM8/LSM14A/SFPQ/IFI16/DTX3L/PTPN2/PSMD6/USP15/MAVS/JAK1/LILRB1/PSMC3/PTPN22/PSMD11/PSME1/CD55/CNOT7/HLA-DRB1/PTPN1/STAT5B/METTL3/PSMA1/ZMPSTE24/FBXW11/AIM2/PRKCD/HERC5/YTHDF2/HLA-A/RIOK3/IFNGR2/PSME3/TRIM44/SOCS1/PSMA3/NRAS/GBP5/FBXO38/PSMD14/PCBP2/XIAP/HCK/FYN/PIAS1/PSMC6/DHX9/SAMHD1/BTRC/EIF2AK4/PSMD8/PYCARD/AP1G1/…
GO:0051168	BP	GO:0051168	nuclear export	177	0.435105	1.62284	0.000363329	0.037326	0.0335282	2269	tags=34%, list=21%, signal=28%	SRSF3/NPM1/SRRM1/XPO1/RNPS1/SRSF11/IWS1/SRSF2/CALR/SRSF5/ANP32B/SRSF7/NEMF/LSG1/AGFG1/CPSF2/YWHAE/HNRNPA2B1/EIF5A/PABPN1/SETD2/NCBP2/SRSF1/EMD/THOC7/RBM8A/CTDSPL2/FIP1L1/CPSF6/NSUN2/NUP107/DHX9/UPF1/ALYREF/NXT1/TXN/DHX38/UPF3B/EIF4E/CHTOP/PKD1/XPO4/HNRNPA1/SYMPK/NUP188/STRADA/NUP88/THOC1/ATXN1/UPF2/NUP153/SLU7/U2AF1L4/CDC40/XPOT/POM121/RPS15/CASC3/EIF4ENIF1/POLDIP3/CHP1
GO:0019884	BP	GO:0019884	antigen processing and presentation of exogenous antigen	151	-0.374078	-1.61517	0.000379951	0.0383938	0.0344874	466	tags=15%, list=4%, signal=14%	AP3D1/PSMB4/SEC31A/DYNC1LI2/PSMD4/HLA-DOA/RAB7A/PSMD1/CAPZB/HLA-DOB/CANX/ARF1/FCGR2B/PSMA7/HLA-DMB/CD74/HLA-DRA/HLA-DPB1/HLA-DPA1/HLA-B/HLA-DQB1/HLA-DRB5
GO:0030658	CC	GO:0030658	transport vesicle membrane	107	-0.421172	-1.75206	0.00038816	0.0385907	0.0346642	38	tags=14%, list=0%, signal=14%	HLA-DQB2/AP1S1/RAB4A/TMED2/DMXL2/VAMP4/SEC31A/RAB5B/CD74/HLA-DRA/HLA-DPB1/HLA-DPA1/HLA-B/HLA-DQB1/HLA-DRB5
GO:0030055	CC	GO:0030055	cell-substrate junction	290	-0.310311	-1.4935	0.000425898	0.0412397	0.0370437	1058	tags=21%, list=10%, signal=19%	FLNA/MAPRE2/DCTN4/PFN1/HNRNPK/RAB10/CD99/RPL37A/TLN1/CFL1/RSU1/ALCAM/PPP1CB/LAMTOR3/GNB2/HSPA1A/IRF2/RPS2/ARPC2/HSPA8/ACTB/RAC2/L1CAM/PLEC/LASP1/FERMT3/ABCB4/MAPRE1/CD81/MAP4K4/KLF11/VCL/MAPK1/RAC1/GIT1/CDC42/CAPN1/SLA/HMGA1/ARHGEF2/ZYX/YWHAB/PARVB/MARCKS/ARF1/RPS4X/RPS14/RPL18/PABPC1/IL16/CNN2/PDCD6IP/ACTG1/ARPC3/RHOA/RPS18/RPL10A/RPS5/RPL8/AHNAK/ITGB1
GO:0071013	CC	GO:0071013	catalytic step 2 spliceosome	86	0.500541	1.7121	0.000428186	0.0412397	0.0370437	2153	tags=41%, list=20%, signal=33%	SRRM2/SRRM1/PNN/HNRNPH1/SNRPG/PRPF8/CDC5L/SNW1/PRPF4B/HNRNPA2B1/DDX41/SRSF1/EFTUD2/SYF2/PLRG1/DDX5/PPIL3/RBM8A/SF3B1/SNRPE/PPWD1/PRPF6/SNRPB2/ALYREF/DHX38/HNRNPA3/AQR/SNRPF/CWC27/HNRNPA1/SF3A3/SF3A2/SLU7/HNRNPR/CDC40
GO:0051236	BP	GO:0051236	establishment of RNA localization	178	0.439859	1.64247	0.000463028	0.0422388	0.0379412	2263	tags=37%, list=21%, signal=29%	SRSF3/NPM1/SRRM1/XPO1/RNPS1/SRSF11/IWS1/SRSF2/SFPQ/ZFP36/SRSF5/SRSF7/LSG1/AGFG1/CPSF2/PURA/MVP/YBX1/HNRNPA2B1/AHCTF1/PNPT1/EIF5A/PABPN1/QKI/SETD2/TOMM20/FLOT1/NCBP2/SRSF1/THOC7/RBM8A/FIP1L1/CPSF6/ATR/ATXN2/NSUN2/NUP107/DHX9/UPF1/FMR1/TGFBR2/ALYREF/TERF2/NXT1/DHX38/UPF3B/EIF4E/CHTOP/HNRNPA1/SYMPK/G3BP2/NUP188/NUP88/THOC1/UPF2/NUP153/SLU7/U2AF1L4/CDC40/SENP2/XPOT/POM121/RPS15/CASC3/POLDIP3
GO:0005765	CC	GO:0005765	lysosomal membrane	289	-0.314895	-1.51593	0.000465259	0.0422388	0.0379412	1623	tags=26%, list=15%, signal=22%	RAB14/GBA/UBXN6/MREG/NEU1/SIDT2/TRIM23/CLCN4/SPNS1/LAMTOR1/RHEB/WDR11/CLTC/ABCA5/DDOST/ARL8A/CUBN/TMEM179B/EEF1A1/VTI1B/ATP6V1C1/LAPTM5/UBA1/CMTM6/MTOR/LAMTOR5/TMEM9B/MFSD8/ATP13A2/CLCN7/SLC30A4/GLIPR1/GOPC/PRCP/PI4K2A/GNB1/RAP1B/HLA-DQB2/SLC2A6/AP1S1/AP2A2/AP1M1/FPR1/LAMTOR3/ATP6V1A/GNB4/GNB2/FLCN/MAGT1/ATP11B/TMEM79/LAPTM4A/HSPA8/UBA52/AP3D1/GNAI3/SLC44A2/BLOC1S2/HLA-DOA/RAB7A/HLA-DOB/ECE1/GRN/…
GO:0098852	CC	GO:0098852	lytic vacuole membrane	289	-0.314895	-1.51593	0.000465259	0.0422388	0.0379412	1623	tags=26%, list=15%, signal=22%	RAB14/GBA/UBXN6/MREG/NEU1/SIDT2/TRIM23/CLCN4/SPNS1/LAMTOR1/RHEB/WDR11/CLTC/ABCA5/DDOST/ARL8A/CUBN/TMEM179B/EEF1A1/VTI1B/ATP6V1C1/LAPTM5/UBA1/CMTM6/MTOR/LAMTOR5/TMEM9B/MFSD8/ATP13A2/CLCN7/SLC30A4/GLIPR1/GOPC/PRCP/PI4K2A/GNB1/RAP1B/HLA-DQB2/SLC2A6/AP1S1/AP2A2/AP1M1/FPR1/LAMTOR3/ATP6V1A/GNB4/GNB2/FLCN/MAGT1/ATP11B/TMEM79/LAPTM4A/HSPA8/UBA52/AP3D1/GNAI3/SLC44A2/BLOC1S2/HLA-DOA/RAB7A/HLA-DOB/ECE1/GRN/…
GO:0005925	CC	GO:0005925	focal adhesion	288	-0.30784	-1.47683	0.000469181	0.0422388	0.0379412	1058	tags=21%, list=10%, signal=19%	FLNA/MAPRE2/DCTN4/PFN1/HNRNPK/RAB10/CD99/RPL37A/TLN1/CFL1/RSU1/ALCAM/PPP1CB/LAMTOR3/GNB2/HSPA1A/IRF2/RPS2/ARPC2/HSPA8/ACTB/RAC2/L1CAM/PLEC/LASP1/ABCB4/MAPRE1/CD81/MAP4K4/KLF11/VCL/MAPK1/RAC1/GIT1/CDC42/CAPN1/SLA/HMGA1/ARHGEF2/ZYX/YWHAB/PARVB/MARCKS/ARF1/RPS4X/RPS14/RPL18/PABPC1/IL16/CNN2/PDCD6IP/ACTG1/ARPC3/RHOA/RPS18/RPL10A/RPS5/RPL8/AHNAK/ITGB1
GO:0012506	CC	GO:0012506	vesicle membrane	462	-0.273514	-1.35803	0.000472823	0.0422388	0.0379412	1048	tags=16%, list=10%, signal=15%	KIF1B/ITPR3/GLIPR1/VAMP3/RAB10/RAB27A/PRCP/VAMP5/RAB22A/TNK2/RAP1B/HLA-DQB2/DEGS1/AP1S1/RAB4A/AP2A2/TNFRSF1B/AP1M1/FPR1/TMED2/LAMTOR3/FCGR2A/TAP1/HIP1R/CLIP1/APPL1/SCYL1/DMXL2/KDELR2/ARHGAP21/RAP2B/MAGT1/ATP11B/RAB8B/TRIP11/GDE1/TSPAN14/ARCN1/SNX19/HSPA8/VAMP4/RAC2/UBA52/ATP6V0B/ANXA7/SLC11A1/NECAP2/TYROBP/SLC44A2/CORO1A/SEC31A/RHOF/RAC1/ITPR2/SLC5A6/SLC2A3/RAB7A/KCNAB2/RPS27A/VOPP1/VPS13C/RHOA/R…
GO:0030900	BP	GO:0030900	forebrain development	157	0.441704	1.63073	0.000506533	0.0442377	0.0397367	1518	tags=24%, list=14%, signal=21%	CXCR4/KIF5B/UBB/SYNE2/PCM1/TRA2B/PAFAH1B1/ATRX/RAB3GAP1/SECISBP2/TOP2B/SETD2/METTL3/BCL2A1/ITGAM/KAT2A/TACC1/SLC2A1/PPP1R9B/HIF1A/CNTNAP2/XRN2/CREB1/RBPJ/MCPH1/CEP120/NUMB/C12orf57/TNR/NCOA1/FYN/DNAJB1/ATF5/LEF1/APAF1/CDK6/BBS2
GO:0042613	CC	GO:0042613	MHC class II protein complex	14	-0.803099	-2.18534	0.000509551	0.0442377	0.0397367	204	tags=64%, list=2%, signal=63%	HLA-DOA/HLA-DOB/HLA-DMB/CD74/HLA-DRA/HLA-DPB1/HLA-DPA1/HLA-DQB1/HLA-DRB5
GO:0042116	BP	GO:0042116	macrophage activation	54	-0.54772	-2.0233	0.000519585	0.0444822	0.0399564	663	tags=20%, list=6%, signal=19%	APP/PJA2/SLC11A1/PRKCE/TYROBP/ATM/FCGR2B/CRTC3/GRN/CD74/SYK
GO:0043392	BP	GO:0043392	negative regulation of DNA binding	32	0.663957	1.90843	0.000535679	0.0448122	0.0402528	1503	tags=25%, list=14%, signal=22%	JUN/NFKBIA/IFI16/SUMO3/RSF1/LEF1/ZNF675/ZFP90
GO:0033993	BP	GO:0033993	response to lipid	421	0.365334	1.45436	0.000542405	0.0448122	0.0402528	1634	tags=20%, list=15%, signal=18%	TXNIP/JUN/FOSB/FOS/ZFP36L2/JUND/NFKBIA/HNRNPD/PDCD4/CD96/HMGB2/DDX17/PTK2B/LCOR/EP300/IRF3/ZFP36/CALR/PRPF8/REST/DDIT4/MTDH/SNW1/LILRB1/SMARCA4/SUZ12/DNAJA1/SAFB2/TRERF1/KLF9/PTPN22/MBD2/CFLAR/CYBB/PIM1/CCR7/ZBTB7A/CD55/AGL/LIAS/MAPK14/DUSP1/ADAM17/PABPN1/RXRB/STAT5B/RPS6KB1/CALM1/INSIG1/PPP1R9B/ASXL1/CREB1/DDX5/CDC73/CALCOCO1/DNAAF2/TRIM25/CD38/NCOA1/HCK/PARP1/GNPAT/OTUD5/UPF1/TGFBR2/UFL1/ATP1A1…
GO:0019903	MF	GO:0019903	protein phosphatase binding	110	0.478193	1.68679	0.000551792	0.0448122	0.0402528	2261	tags=38%, list=21%, signal=30%	PPP1R15A/BOD1L1/CDC5L/JAK1/LILRB1/SHOC2/FCRL2/MVP/MAPK14/PTPN1/PPP2R2A/VCP/RPS6KB1/VRK3/CDC27/KAT2A/RACK1/PPP1R9B/CD22/PPP1R11/PPP1R3E/PPP1CC/ANAPC5/KCNN4/PPP1R16B/AKAP11/IGBP1/STAT3/ANKLE2/IRS2/EIF2AK3/TBK1/PPP1R3D/PPP1R9A/CSK/IQGAP1/CTNNB1/CDKN1B/LGALS3/PTK2/SLC9A1/AKT1
GO:0012507	CC	GO:0012507	ER to Golgi transport vesicle membrane	52	-0.56598	-2.07334	0.00055707	0.0448122	0.0402528	19	tags=15%, list=0%, signal=15%	SEC31A/CD74/HLA-DRA/HLA-DPB1/HLA-DPA1/HLA-B/HLA-DQB1/HLA-DRB5
GO:0045071	BP	GO:0045071	negative regulation of viral genome replication	37	0.620624	1.84007	0.000559789	0.0448122	0.0402528	1739	tags=41%, list=16%, signal=34%	FAM111A/ISG20/EIF2AK2/IFI16/MPHOSPH8/BST2/ZC3HAV1/MAVS/IFITM3/OAS2/INPP5K/BANF1/MX1/SETDB1/ISG15
GO:0045786	BP	GO:0045786	negative regulation of cell cycle	444	0.361625	1.44329	0.000579591	0.0453128	0.0407025	2259	tags=27%, list=21%, signal=22%	TP53INP1/IRF1/BTG1/WEE1/ZFP36L2/PPP1R15A/HEXIM1/PDCD4/NPM1/EP300/HSP90AB1/TAOK3/CALR/WHAMM/TAOK1/TBRG1/CDC5L/TSPYL2/PSMD6/ATRX/CHMP2A/RAD21/LILRB1/PHC3/SUZ12/PSMC3/YTHDC2/JMY/PNPT1/PSMD11/CUL4A/PSME1/ANGEL2/JADE1/CNOT7/MAPK14/DUSP1/NME6/PSMA1/ABRAXAS1/GPR132/KAT2A/SYF2/CDK5RAP3/EHMT2/UIMC1/PPP1R9B/MDM1/TSG101/BMI1/PSME3/IK/PPP1R10/PSMA3/MCPH1/MED25/WAC/ATR/CDC73/IPO7/PSMD14/GADD45A/EPC1/PSMC6/NSU…
GO:0035770	CC	GO:0035770	ribonucleoprotein granule	187	0.415407	1.56141	0.000585534	0.0453128	0.0407025	2097	tags=37%, list=19%, signal=31%	DDX3X/TUT4/RPLP0/TNRC6B/HELZ/SNRPG/LSM14A/ROCK1/ZFP36/LARP1/PABPC4/G3BP1/KPNB1/LARP4/BLNK/PNRC2/PSMC3/YTHDC2/CSDE1/YBX1/PRRC2C/TIAL1/RPL28/FXR1/CNOT7/TDRD7/RPL6/VCP/TOP1/YTHDF2/BTBD2/SAMD4B/TNRC6A/SOCS1/CELF1/NBDY/TRIM25/ATXN2/DHX36/NSUN2/SNRPB2/CAPRIN1/DHX9/UPF1/FMR1/UBAP2/CKAP4/NUFIP2/SERPINB1/XRN1/PQBP1/MBNL1/EIF4E/PMS2/CHTOP/FASTKD2/HNRNPL/CDK9/SYMPK/PABPC1L/DDX1/EDC3/G3BP2/IQGAP1/DCP2/ZC3H12…
GO:0051592	BP	GO:0051592	response to calcium ion	71	0.536682	1.77811	0.000588096	0.0453128	0.0407025	798	tags=18%, list=7%, signal=17%	TXNIP/TTN/FOSB/FOS/JUND/HNRNPD/PTK2B/JUNB/CALM2/DUSP1/GDI1/CALM1/STIM1
GO:0002429	BP	GO:0002429	immune response-activating cell surface receptor signaling pathway	319	-0.29748	-1.42266	0.000617264	0.0458914	0.0412222	774	tags=15%, list=7%, signal=14%	STK11/FPR1/FCGR2A/APPL1/HRAS/RC3H2/NFKB1/BAX/MYO1G/NCR3/ARPC2/ACTB/MALT1/VAV1/PRKCE/PSMB4/SPG21/TYROBP/RUNX1/CD81/MEF2C/MAPK1/RAC1/IGLV2-14/PSMD4/CDC42/RBCK1/PRKCB/ARPC4/PRNP/PDE4B/CD79B/PSMD1/TRBC2/IGHG1/FCGR2B/PSMA7/ACTG1/ARPC3/IGKC/IGLC3/HLA-DRA/SYK/HLA-DPB1/IGHA1/HLA-DPA1/HLA-DQB1/HLA-DRB5
GO:0002757	BP	GO:0002757	immune response-activating signal transduction	319	-0.29748	-1.42266	0.000617264	0.0458914	0.0412222	774	tags=15%, list=7%, signal=14%	STK11/FPR1/FCGR2A/APPL1/HRAS/RC3H2/NFKB1/BAX/MYO1G/NCR3/ARPC2/ACTB/MALT1/VAV1/PRKCE/PSMB4/SPG21/TYROBP/RUNX1/CD81/MEF2C/MAPK1/RAC1/IGLV2-14/PSMD4/CDC42/RBCK1/PRKCB/ARPC4/PRNP/PDE4B/CD79B/PSMD1/TRBC2/IGHG1/FCGR2B/PSMA7/ACTG1/ARPC3/IGKC/IGLC3/HLA-DRA/SYK/HLA-DPB1/IGHA1/HLA-DPA1/HLA-DQB1/HLA-DRB5
GO:0006611	BP	GO:0006611	protein export from nucleus	164	0.437538	1.61937	0.000618013	0.0458914	0.0412222	2269	tags=34%, list=21%, signal=27%	SRSF3/NPM1/SRRM1/XPO1/RNPS1/SRSF11/IWS1/SRSF2/CALR/SRSF5/ANP32B/SRSF7/LSG1/AGFG1/CPSF2/YWHAE/HNRNPA2B1/EIF5A/PABPN1/SETD2/NCBP2/SRSF1/EMD/THOC7/RBM8A/CTDSPL2/FIP1L1/NSUN2/NUP107/UPF1/ALYREF/NXT1/TXN/DHX38/UPF3B/EIF4E/CHTOP/PKD1/XPO4/SYMPK/NUP188/STRADA/NUP88/THOC1/UPF2/NUP153/SLU7/U2AF1L4/CDC40/XPOT/POM121/RPS15/CASC3/POLDIP3/CHP1
GO:0071103	BP	GO:0071103	DNA conformation change	210	0.421652	1.60079	0.000627453	0.0458914	0.0412222	2232	tags=31%, list=21%, signal=25%	TTN/DDX3X/HMGB2/NPM1/NAP1L1/UBB/SMCHD1/BAZ2A/CHD1/CHD6/TSPYL2/MPHOSPH8/ANP32B/G3BP1/ATRX/UBC/ATF7IP/CENPC/INO80/DNMT1/MBD2/PURA/HNRNPA2B1/CUL4A/TOP2B/CHD2/TOP1/RSF1/RAD23B/MCPH1/TSPYL1/BANF1/CHD9/ASCC3/PARP1/DHX36/DHX9/XPC/PHF8/MCM7/HMGB1/CHD8/HELB/GTF2H3/SMC5/CHD1L/SETDB1/NAP1L4/SMYD3/RBX1/FBH1/POT1/DDX1/MIS18BP1/CDKN2A/ITGB3BP/NAA10/AIFM1/CENPK/MCM6/NOC2L/SSBP1/PPHLN1/RFC3/RPA1/AKAP8
GO:0002833	BP	GO:0002833	positive regulation of response to biotic stimulus	178	0.434719	1.62327	0.000632831	0.0458914	0.0412222	1815	tags=31%, list=17%, signal=26%	RPS19/HSP90AA1/HEXIM1/CYBA/HMGB2/EP300/IRF3/TAB3/COCH/ADAM8/LSM14A/SFPQ/IFI16/PSMD6/USP15/MAVS/PSMC3/PSMD11/PSME1/HLA-DRB1/STAT5B/PSMA1/FBXW11/AIM2/PRKCD/RIOK3/PSME3/PSMA3/NRAS/GBP5/FBXO38/PSMD14/HCK/FYN/PSMC6/DHX9/BTRC/PSMD8/PYCARD/AP1G1/HLA-G/MR1/PSMB9/PDPK1/HMGB1/PQBP1/CUL1/PSMB8/ZBP1/PSPC1/ICAM3/PSMD5/TBK1/UBE2K/PSME2
GO:0033218	MF	GO:0033218	amide binding	194	-0.340235	-1.53597	0.000678465	0.0486286	0.0436809	600	tags=10%, list=6%, signal=10%	KDELR2/VDAC1/FKBP1A/VBP1/FKBP2/NPEPPS/GSTP1/PRNP/FCGR2B/ECE1/PPP3CA/PHB2/CD74/HLA-DRA/HLA-DPB1/HLA-DPA1/HLA-B/ERAP2/HLA-DQB1/HLA-DRB5

## Sheet: IgA plasma GSEA KEGG
	ID	Description	setSize	enrichmentScore	NES	pvalue	p.adjust	qvalues	rank	leading_edge	core_enrichment
hsa05152	hsa05152	Tuberculosis	126	-0.47561	-2.03281	1.40152e-06	0.000438675	0.000371771	597	tags=20%, list=6%, signal=19%	4790/581/10892/533/5601/8717/11151/5594/3111/4261/7879/3112/2213/3109/5530/208/387/5869/972/3122/6850/3115/3113/3119/3127
hsa04145	hsa04145	Phagosome	104	-0.501111	-2.08292	3.75464e-06	0.000587601	0.000497984	476	tags=24%, list=5%, signal=23%	523/2212/6890/60/533/23480/11151/1783/5879/3111/7879/3112/821/2213/3109/71/10376/5869/3122/3115/3113/3106/3119/3688/3127
hsa05322	hsa05322	Systemic lupus erythematosus	28	-0.720338	-2.38653	9.49957e-06	0.000991122	0.000839962	196	tags=29%, list=2%, signal=28%	3111/3112/3109/3122/3115/3113/3119/3127
hsa04514	hsa04514	Cell adhesion molecules	63	-0.550831	-2.13427	1.97063e-05	0.00132714	0.00112473	196	tags=17%, list=2%, signal=17%	3111/3112/3109/3122/3115/3113/3106/3119/6402/3688/3127
hsa05145	hsa05145	Toxoplasmosis	84	-0.521382	-2.08209	2.12003e-05	0.00132714	0.00112473	644	tags=23%, list=6%, signal=21%	3303/4790/3312/2773/5601/5594/3111/4261/3112/3109/208/330/240/3122/3115/3113/3119/3688/3127
hsa04940	hsa04940	Type I diabetes mellitus	29	-0.683677	-2.25497	6.06623e-05	0.00316455	0.00268191	196	tags=31%, list=2%, signal=31%	3111/3112/3109/3122/3115/3113/3106/3119/3127
hsa05310	hsa05310	Asthma	15	-0.785399	-2.19474	0.00010366	0.00411704	0.00348913	196	tags=53%, list=2%, signal=52%	3111/3112/3109/3122/3115/3113/3119/3127
hsa05332	hsa05332	Graft-versus-host disease	27	-0.680675	-2.24648	0.000105228	0.00411704	0.00348913	196	tags=33%, list=2%, signal=33%	3111/3112/3109/3122/3115/3113/3106/3119/3127
hsa03040	hsa03040	Spliceosome	127	0.479708	1.73372	0.000149928	0.00485205	0.00411205	2139	tags=43%, list=21%, signal=35%	6428/6434/2521/6637/6427/6625/58517/6430/10594/988/10915/6432/6631/22938/55119/55660/84991/10772/22916/6426/9343/25949/5356/10285/1655/1665/9939/10713/23451/6635/6100/24148/6629/10189/51691/3304/29896/10084/9785/10523/8449/220988/9716/6636/3178/23350/10946/9984/25766/8175/10569/6626/199746/51362/151903
hsa05150	hsa05150	Staphylococcus aureus infection	28	-0.665587	-2.20514	0.000155018	0.00485205	0.00411205	196	tags=32%, list=2%, signal=32%	3111/3112/2213/3109/3122/3115/3113/3119/3127
hsa05320	hsa05320	Autoimmune thyroid disease	24	-0.685283	-2.18414	0.000255774	0.00681122	0.00577241	196	tags=38%, list=2%, signal=37%	3111/3112/3109/3122/3115/3113/3106/3119/3127
hsa04621	hsa04621	NOD-like receptor signaling pathway	131	0.468326	1.7022	0.000261133	0.00681122	0.00577241	1880	tags=34%, list=18%, signal=28%	10628/3725/4792/3320/1535/6772/3326/3661/118429/257397/3428/7417/57506/3716/7531/115361/1536/54822/1432/9447/5580/4939/81858/115362/6773/5585/51135/331/837/10910/11035/29108/9140/2634/7295/1508/22900/841/10059/29110/5586/7128/8767/24145/10392
hsa05330	hsa05330	Allograft rejection	26	-0.683116	-2.21432	0.00029565	0.00689975	0.00584744	196	tags=35%, list=2%, signal=34%	3111/3112/3109/3122/3115/3113/3106/3119/3127
hsa04640	hsa04640	Hematopoietic cell lineage	59	-0.515254	-1.97293	0.000308615	0.00689975	0.00584744	369	tags=15%, list=4%, signal=15%	1441/3111/3112/3109/3122/3115/3113/3119/3127
hsa05416	hsa05416	Viral myocarditis	45	-0.578686	-2.08844	0.000331974	0.00692718	0.00587069	476	tags=29%, list=5%, signal=28%	60/5880/5879/3111/3112/3109/71/3122/3115/3113/3106/3119/3127
hsa05321	hsa05321	Inflammatory bowel disease	40	-0.571492	-2.01418	0.000439859	0.00860474	0.00729239	196	tags=25%, list=2%, signal=25%	3111/3561/3112/6778/3109/3122/3115/3113/3119/3127
hsa05323	hsa05323	Rheumatoid arthritis	56	-0.530944	-2.00443	0.000478104	0.00880273	0.00746019	196	tags=16%, list=2%, signal=16%	3111/3112/3109/3122/3115/3113/3119/4050/3127
hsa04611	hsa04611	Platelet activation	72	-0.490948	-1.92788	0.000604857	0.0105178	0.00891368	1017	tags=29%, list=10%, signal=26%	3710/5742/7094/10627/5908/5500/2212/9475/60/2773/83706/84876/5594/3709/10125/103910/71/208/387/6850/3688
hsa05100	hsa05100	Bacterial invasion of epithelial cells	47	-0.557308	-2.02985	0.000671205	0.0109215	0.00925578	494	tags=21%, list=5%, signal=20%	10109/60/7414/5879/998/10093/71/10094/387/3688
hsa04530	hsa04530	Tight junction	95	-0.407526	-1.66547	0.000697856	0.0109215	0.00925578	757	tags=22%, list=7%, signal=21%	6794/93643/9475/51762/10109/60/5581/5601/861/5879/998/10093/9181/4214/103910/71/10376/10094/387/4637/3688
hsa05031	hsa05031	Amphetamine addiction	32	0.622464	1.81508	0.000736721	0.0109806	0.00930594	1114	tags=34%, list=11%, signal=31%	3725/2354/2353/468/805/5533/814/801/1385/5501/818
hsa04726	hsa04726	Serotonergic synapse	42	-0.56051	-1.99995	0.00132747	0.0188862	0.0160058	1470	tags=40%, list=14%, signal=35%	3708/2771/773/5604/3710/5742/2782/2787/59345/2783/351/3265/2773/5594/3709/5579/240
hsa04612	hsa04612	Antigen processing and presentation	53	-0.5029	-1.86734	0.00167702	0.022822	0.0193413	196	tags=23%, list=2%, signal=22%	3111/4261/3112/821/3109/972/3122/3115/3113/3106/3119/3127
hsa04657	hsa04657	IL-17 signaling pathway	52	0.546943	1.72874	0.00179684	0.0234337	0.0198598	118	tags=15%, list=1%, signal=15%	3725/2354/2353/3727/4792/3320/3326/257397
hsa03013	hsa03013	Nucleocytoplasmic transport	97	0.465425	1.62385	0.00218448	0.0273496	0.0231784	2804	tags=44%, list=27%, signal=32%	10250/7514/10921/5411/23633/3837/25909/6612/22916/55161/80145/7329/9939/10527/57122/5976/10189/29107/65109/10284/64328/9670/3840/23511/4927/84305/9984/30000/26019/9972/23534/59343/11260/9883/22794/8021/5905/3841/8563/23279/57510/4116/3842
hsa05164	hsa05164	Influenza A	125	-0.366149	-1.55647	0.00258572	0.0311281	0.0263806	597	tags=17%, list=6%, signal=16%	4790/292/581/7416/60/8717/3455/5594/5579/3111/4261/3112/103/3109/71/208/3122/3115/3113/3119/3127
hsa05032	hsa05032	Morphine addiction	34	-0.554241	-1.89743	0.00297296	0.0344643	0.029208	1344	tags=35%, list=13%, signal=31%	2771/773/2782/2787/59345/2783/2773/156/2550/409/5579/5142
hsa04658	hsa04658	Th1 and Th2 cell differentiation	72	-0.444151	-1.74411	0.00322179	0.036015	0.0305222	597	tags=22%, list=6%, signal=21%	4790/4853/5601/5594/3111/3561/3112/6778/3109/5530/864/3122/3115/3113/3119/3127
hsa04672	hsa04672	Intestinal immune network for IgA production	32	-0.565002	-1.89451	0.00336272	0.0362942	0.0307588	196	tags=28%, list=2%, signal=28%	9020/3111/3112/3109/3122/3115/3113/3119/3127
hsa04380	hsa04380	Osteoclast differentiation	96	0.452822	1.57691	0.00380373	0.0396856	0.033633	908	tags=20%, list=9%, signal=18%	3725/2354/2353/3727/4792/1535/6772/3726/4689/29760/3716/10859/653361/5533/1432/814/3460/1385/8651
hsa05131	hsa05131	Shigellosis	182	-0.317129	-1.40109	0.00508983	0.0513909	0.0435531	1107	tags=22%, list=11%, signal=20%	5481/8517/5216/3710/7321/7094/10627/8737/826/9475/4790/581/7416/10109/3098/60/10892/7311/2931/5581/5601/8717/7414/5594/5879/998/10616/3709/823/10093/472/9181/6233/103910/375/71/10094/208/387/3688
hsa04724	hsa04724	Glutamatergic synapse	43	-0.490053	-1.75777	0.00582882	0.0544912	0.0461805	1499	tags=37%, list=15%, signal=32%	5534/3708/2771/773/3710/2752/2782/2787/59345/2783/2773/156/5594/3709/5579/5530
hsa04015	hsa04015	Rap1 signaling pathway	99	-0.374259	-1.54563	0.00589849	0.0544912	0.0461805	1025	tags=21%, list=10%, signal=19%	5216/23683/7094/5908/2357/3265/60/5880/7409/2773/83593/7423/5594/5879/998/5579/6494/71/208/387/3688
hsa04666	hsa04666	Fc gamma R-mediated phagocytosis	74	-0.410331	-1.61344	0.00604081	0.0544912	0.0461805	806	tags=22%, list=8%, signal=20%	1072/2212/10109/5880/7409/5581/5594/5879/998/5579/10093/4082/2213/10094/208/6850
hsa05030	hsa05030	Cocaine addiction	19	0.662523	1.71023	0.00609327	0.0544912	0.0461805	56	tags=16%, list=1%, signal=16%	3725/2354/468
hsa04510	hsa04510	Focal adhesion	104	-0.369762	-1.53695	0.00702204	0.0610527	0.0517414	907	tags=24%, list=9%, signal=22%	7094/10627/5908/5500/3265/9475/1101/60/5880/7409/5601/7423/7414/5594/5879/998/5579/7791/29780/103910/71/208/387/330/3688
hsa03015	hsa03015	mRNA surveillance pathway	81	0.464057	1.56883	0.00749073	0.0633675	0.0537031	1963	tags=37%, list=19%, signal=30%	10250/10921/5411/5529/2521/8761/53981/5527/8106/5520/22916/5501/9939/81608/8731/11052/124540/1479/64895/5976/10189/29107/65109/51585/10284/8189/80336/55844/84305/26019
hsa04659	hsa04659	Th17 cell differentiation	86	-0.380269	-1.52439	0.00818439	0.0674136	0.0571321	597	tags=20%, list=6%, signal=19%	4790/5914/5601/861/5594/3111/3561/3112/9466/6778/3109/5530/3122/3115/3113/3119/3127
hsa05166	hsa05166	Human T-cell leukemia virus 1 infection	175	-0.313909	-1.38448	0.00968882	0.0759173	0.0643389	706	tags=18%, list=7%, signal=17%	6416/5901/3265/4791/4790/292/29945/1026/581/7416/9020/5601/7419/5594/3111/472/6929/3561/3112/4214/9184/821/64784/3109/5530/208/3122/3115/3113/3106/3119/3127
hsa05161	hsa05161	Hepatitis B	126	0.407721	1.47114	0.00970189	0.0759173	0.0643389	1408	tags=20%, list=14%, signal=17%	3725/2353/1654/4792/6772/468/2185/2033/3661/7534/57506/3716/5606/64135/1432/6777/1385/4893/6773/51135/7048/317/6774/1388/5605
hsa03010	hsa03010	Ribosome	127	-0.338931	-1.45302	0.0105666	0.078941	0.0669014	459	tags=16%, list=5%, signal=15%	7311/64981/6230/6134/6138/6206/63931/6233/11224/6166/6191/6208/6141/6165/6222/4736/6193/6132/6157/6231
hsa05140	hsa05140	Leishmaniasis	59	-0.431484	-1.65218	0.0105927	0.078941	0.0669014	279	tags=19%, list=3%, signal=18%	5594/5579/3111/3112/3109/3122/3115/3113/3119/3688/3127
hsa05203	hsa05203	Viral carcinogenesis	140	0.399216	1.46368	0.015014	0.109288	0.0926203	1770	tags=27%, list=17%, signal=23%	3725/3107/1654/4792/468/2033/3661/5902/5610/5366/7534/9114/5966/2957/3716/22938/7531/6777/9734/9519/2648/3105/1385/3516/4893/8841/896/3135/6774/1388/1021/2958/2967/841/1960/5934/894/1029
hsa05169	hsa05169	Epstein-Barr virus infection	169	-0.300889	-1.32416	0.0170653	0.121396	0.102881	706	tags=15%, list=7%, signal=14%	6416/6890/4791/4790/1026/581/9020/5601/8717/3455/5879/5710/3111/5707/3112/3109/864/208/3122/6850/3115/3113/3106/3119/3127
hsa04668	hsa04668	TNF signaling pathway	82	0.431107	1.46336	0.0191489	0.133192	0.112878	533	tags=12%, list=5%, signal=12%	3725/3659/2353/4792/468/3726/257397/8837/5606/1432
hsa04915	hsa04915	Estrogen signaling pathway	68	0.446213	1.47208	0.0208763	0.139497	0.118222	1408	tags=24%, list=14%, signal=20%	3725/2353/2289/3320/468/3326/805/3858/5580/801/1385/4893/8648/3304/1388/5605
hsa04330	hsa04330	Notch signaling pathway	44	0.49419	1.52533	0.0209468	0.139497	0.118222	1150	tags=25%, list=11%, signal=22%	2033/151636/51107/22938/9541/1487/6868/2648/3516/8650/55851
hsa04929	hsa04929	GnRH secretion	32	-0.488787	-1.63896	0.0256723	0.167405	0.141873	1655	tags=38%, list=16%, signal=32%	84634/57657/3708/5604/3710/3265/2550/5594/409/3709/5579/208
hsa04071	hsa04071	Sphingolipid signaling pathway	86	-0.347432	-1.39276	0.0281497	0.179814	0.15239	1411	tags=35%, list=14%, signal=30%	81537/55012/5603/7186/10558/9517/2771/427/8879/8439/5604/4217/8560/6610/8698/3265/9475/4790/29956/581/5880/2773/5581/5601/8717/5594/5879/5579/208/387
hsa05110	hsa05110	Vibrio cholerae infection	38	-0.45882	-1.59605	0.0288571	0.180646	0.153095	1387	tags=29%, list=14%, signal=25%	8992/528/5336/10952/523/11014/60/533/23480/375/71
hsa05170	hsa05170	Human immunodeficiency virus 1 infection	158	0.370195	1.36771	0.0318396	0.193616	0.164087	1546	tags=23%, list=15%, signal=20%	3725/7852/7465/2353/3107/4792/2185/3661/8906/811/805/684/8905/5533/8451/5606/1432/162/23291/6198/801/3105/4893/545/51135/6199/25939/6923/8945/164/9730/3135/5605/8454/6891/841
hsa05417	hsa05417	Lipid and atherosclerosis	152	0.372899	1.37383	0.0321662	0.193616	0.164087	1935	tags=25%, list=19%, signal=21%	3725/2353/4792/3320/1535/468/3326/3661/4689/805/8797/653361/5533/1536/5452/5606/1432/6257/801/22926/9138/4893/51135/818/29108/317/6774/3304/5170/841/6348/9451/29110/6349/142678/817/19/6648
hsa05235	hsa05235	PD-L1 expression and PD-1 checkpoint pathway in cancer	74	0.425861	1.42629	0.0379747	0.224266	0.190062	935	tags=18%, list=9%, signal=16%	3725/2353/4792/6772/3716/5533/5606/1432/4215/6198/3460/3091/4893
hsa00040	hsa00040	Pentose and glucuronate interconversions	10	-0.639825	-1.5926	0.0388094	0.224951	0.190643	1971	tags=50%, list=19%, signal=40%	7360/51181/2990/6652/231
hsa05132	hsa05132	Salmonella infection	207	-0.268754	-1.20081	0.0405198	0.229545	0.194537	643	tags=14%, list=6%, signal=14%	3265/9475/4790/581/10109/60/5601/399/8717/1783/5594/5879/998/10093/25828/1434/7879/83658/103910/375/6281/71/10376/302/10094/208/387/5869/330/79026
hsa05168	hsa05168	Herpes simplex virus 1 infection	384	-0.238916	-1.1294	0.04112	0.229545	0.194537	1092	tags=19%, list=11%, signal=17%	162993/390927/388566/339318/7186/126295/80264/84775/219749/7594/27102/6009/23586/140612/84924/1616/3133/199692/163081/7592/842/3665/7248/29915/2475/155061/147687/353088/84874/7187/8517/51276/5781/6429/6431/255403/148266/7710/148156/57786/91661/147657/5500/125893/6890/117608/10929/4790/162972/581/5451/7643/100129842/8717/3455/170959/55769/148268/55900/3111/3112/3109/208/330/972/3122/6850/3115/3113…
hsa04664	hsa04664	Fc epsilon RI signaling pathway	49	-0.413917	-1.5144	0.0418022	0.229545	0.194537	706	tags=33%, list=7%, signal=31%	5603/2885/6654/6655/5336/5604/6416/3265/5880/7409/5601/5594/5879/208/240/6850
hsa04912	hsa04912	GnRH signaling pathway	55	0.444463	1.41805	0.0429129	0.231582	0.196262	1114	tags=22%, list=11%, signal=20%	3725/468/2185/1958/805/5606/1432/4215/5580/801/4893/818
hsa04370	hsa04370	VEGF signaling pathway	41	-0.412848	-1.47428	0.045922	0.24177	0.204897	1499	tags=32%, list=15%, signal=27%	5534/842/5336/9261/5604/3265/5880/5594/5879/998/5579/5530/208
hsa04727	hsa04727	GABAergic synapse	34	-0.436794	-1.49535	0.0463457	0.24177	0.204897	1421	tags=32%, list=14%, signal=28%	18/2771/773/2752/2782/2787/59345/2783/2773/2550/5579
hsa04110	hsa04110	Cell cycle	98	0.394954	1.3807	0.0478528	0.24554	0.208091	2187	tags=30%, list=21%, signal=23%	7465/4616/2033/119504/7534/10926/5885/7531/996/51433/29882/545/1647/896/25847/4176/8454/1021/4089/5934/894/9978/1029/1027/4175/5933/8555/902/4088
hsa04540	hsa04540	Gap junction	40	-0.404358	-1.42513	0.0524785	0.264932	0.224526	1623	tags=38%, list=16%, signal=32%	7280/2885/6654/6655/3708/2771/5604/3710/203068/3265/2773/5594/3709/5579/10376
hsa04670	hsa04670	Leukocyte transendothelial migration	69	-0.35395	-1.3923	0.0533827	0.265219	0.224769	991	tags=29%, list=10%, signal=26%	5781/4267/10627/5908/9475/60/5880/7409/2773/83593/399/7414/5879/998/5579/103910/6494/71/387/3688
hsa04360	hsa04360	Axon guidance	85	-0.346746	-1.3862	0.0557288	0.272549	0.230981	1499	tags=27%, list=15%, signal=23%	5534/1073/85464/55558/2771/5336/3983/5781/10627/1072/10509/3265/9475/5880/3897/2773/5594/5879/998/103910/5530/387/3688
hsa04141	hsa04141	Protein processing in endoplasmic reticulum	150	0.348754	1.28382	0.0660377	0.314869	0.266847	2188	tags=33%, list=21%, signal=26%	23645/3320/468/6185/3326/5610/811/6746/3301/7095/91319/5886/8720/7415/7841/51465/5887/22926/9695/267/258010/10802/51726/23190/10808/1603/55768/3337/440275/10961/3304/29979/1388/10970/8454/11231/9451/54788/9978/3300/10905/5034/6748/64215/118424/5611/10484/4121/10294
hsa04730	hsa04730	Long-term depression	32	-0.442985	-1.48538	0.0663941	0.314869	0.266847	1470	tags=31%, list=14%, signal=27%	3708/2771/773/5604/3710/3265/2773/5594/3709/5579
hsa05133	hsa05133	Pertussis	49	0.433413	1.35163	0.0693717	0.32408	0.274653	747	tags=16%, list=7%, signal=15%	3725/3659/2353/3661/805/1432/3684/801
hsa04064	hsa04064	NF-kappa B signaling pathway	77	-0.325995	-1.30104	0.0741344	0.338144	0.286572	1366	tags=23%, list=13%, signal=20%	958/1459/5336/55367/7187/8517/8737/1540/4791/4790/10892/9020/8717/5579/472/330/6850/4050
hsa00330	hsa00330	Arginine and proline metabolism	23	0.507984	1.38315	0.0745429	0.338144	0.286572	1187	tags=26%, list=12%, signal=23%	6303/2806/224/51056/112849/55748
hsa05171	hsa05171	Coronavirus disease - COVID-19	161	0.341537	1.26214	0.0782918	0.350076	0.296685	839	tags=22%, list=8%, signal=20%	3725/2353/6223/4792/6175/25873/6772/3661/6135/5610/6124/9045/6181/6125/6136/57506/3716/6204/6152/6156/6224/1536/6142/6158/6167/64135/1432/6868/6128/200916/6188/6133/4939/6176/51187
hsa05207	hsa05207	Chemical carcinogenesis - receptor activation	94	0.379581	1.31489	0.0817844	0.360542	0.305555	1408	tags=20%, list=14%, signal=18%	3725/2353/3320/468/3326/23633/3837/4259/6257/6777/6198/1385/4893/331/896/6199/6774/1388/5605
hsa04014	hsa04014	Ras signaling pathway	113	-0.301473	-1.25401	0.0848331	0.368788	0.312543	1298	tags=22%, list=13%, signal=20%	5336/6789/5604/8517/5781/2113/2782/5908/2787/59345/2783/3265/4790/5880/5601/83593/7423/5594/5879/998/5579/10125/208/387/5869
hsa05135	hsa05135	Yersinia infection	115	-0.286742	-1.19823	0.0879081	0.376921	0.319435	706	tags=17%, list=7%, signal=16%	6416/2212/9475/4790/10109/60/5880/7409/5601/5594/5879/998/10093/6195/71/10094/208/387/3688
hsa05167	hsa05167	Kaposi sarcoma-associated herpesvirus infection	144	0.339418	1.24575	0.0923077	0.390437	0.33089	840	tags=15%, list=8%, signal=14%	3725/2353/3107/4792/6772/7314/2033/3661/5610/7538/805/7316/57580/3716/5533/1432/6932/801/3105/3091/1385
hsa05020	hsa05020	Prion disease	200	0.320384	1.2124	0.0973654	0.406338	0.344366	1388	tags=22%, list=14%, signal=19%	1535/468/3799/1958/4689/7381/516/10383/7417/9861/7388/653361/5702/5533/54539/1536/4697/5717/514/1432/5682/9167/4717/5580/7277/4715/1385/4731/4709/5684/10213/10963/4694/10476/2534/5706/4705/1327/1337/5714/317/3304/1388
hsa04972	hsa04972	Pancreatic secretion	34	-0.387782	-1.32756	0.105072	0.420659	0.356503	1611	tags=26%, list=16%, signal=22%	4218/3708/490/3710/5908/5879/3709/5579/387
hsa05142	hsa05142	Chagas disease	68	0.391932	1.29301	0.107006	0.420659	0.356503	803	tags=12%, list=8%, signal=11%	3725/2353/4792/811/8837/1432/5520/3460
hsa04060	hsa04060	Cytokine-cytokine receptor interaction	88	-0.312106	-1.25723	0.10717	0.420659	0.356503	1366	tags=18%, list=13%, signal=16%	958/10803/7850/56477/1235/23765/7133/3570/84957/1441/3455/8742/3561/9466/3603/4050
hsa04710	hsa04710	Circadian rhythm	26	0.477557	1.33852	0.107649	0.420659	0.356503	1890	tags=35%, list=19%, signal=28%	23291/1453/1454/1385/8945/8454/9978/5564/6095
hsa05205	hsa05205	Proteoglycans in cancer	113	-0.293996	-1.22291	0.10835	0.420659	0.356503	1298	tags=20%, list=13%, signal=18%	5336/2475/5604/4087/2316/3710/5781/84309/5500/3265/9475/1026/60/7409/5594/5879/998/3709/5579/71/208/387/3688
hsa04620	hsa04620	Toll-like receptor signaling pathway	72	0.387702	1.29616	0.108861	0.420659	0.356503	533	tags=10%, list=5%, signal=9%	3725/2353/4792/6772/3661/5606/1432
hsa04217	hsa04217	Necroptosis	96	0.364587	1.26964	0.110701	0.422554	0.358109	1587	tags=29%, list=16%, signal=25%	3320/6772/3326/5610/8797/7417/27243/3716/8837/1536/54822/6777/29082/3460/81858/91782/6773/818/331/142/11035/29108/6774/3146/81030/841/2495/10059
hsa05162	hsa05162	Measles	107	0.358266	1.26656	0.112607	0.424651	0.359886	1766	tags=25%, list=17%, signal=21%	3725/2353/4792/6772/3661/5610/57506/3716/64135/6777/10399/4939/6773/51135/896/440275/317/6774/3304/1021/841/4599/9451/51284/29110/894/7128
hsa05208	hsa05208	Chemical carcinogenesis - reactive oxygen species	158	0.329261	1.21647	0.116745	0.435015	0.368669	1408	tags=20%, list=14%, signal=17%	3725/2353/4792/1535/7381/516/7417/7388/25865/653361/54539/4697/4259/514/1432/5770/9167/4717/5580/4715/3091/4731/4709/4893/4694/10476/4705/1327/1337/5170/5605
hsa04520	hsa04520	Adherens junction	47	-0.359439	-1.30916	0.119149	0.43562	0.369182	476	tags=19%, list=5%, signal=18%	60/5880/51701/7414/5594/5879/998/71/387
hsa04080	hsa04080	Neuroactive ligand-receptor interaction	41	-0.362412	-1.29417	0.119691	0.43562	0.369182	3206	tags=54%, list=31%, signal=37%	1268/5023/706/1140/5027/4828/5032/728/2908/5732/5025/9170/9934/84634/27334/7442/286530/53829/2357/8698/10800/2550
hsa04650	hsa04650	Natural killer cell mediated cytotoxicity	76	-0.311255	-1.23762	0.121495	0.435769	0.369308	643	tags=16%, list=6%, signal=15%	3265/259197/5880/7409/7305/3455/5594/5879/5579/5530/6850/3106
hsa00051	hsa00051	Fructose and mannose metabolism	21	-0.430078	-1.31998	0.122517	0.435769	0.369308	980	tags=24%, list=10%, signal=22%	5372/3098/7167/6652/231
hsa05418	hsa05418	Fluid shear stress and atherosclerosis	79	0.375465	1.26031	0.131882	0.460012	0.389854	552	tags=14%, list=5%, signal=13%	3725/2353/3320/1535/3326/805/653361/4259/1432/1843/6612
hsa05412	hsa05412	Arrhythmogenic right ventricular cardiomyopathy	25	-0.400806	-1.27775	0.132653	0.460012	0.389854	476	tags=12%, list=5%, signal=11%	60/71/3688
hsa04913	hsa04913	Ovarian steroidogenesis	11	-0.531299	-1.35559	0.134986	0.460012	0.389854	23	tags=27%, list=0%, signal=27%	109/3480/240
hsa00590	hsa00590	Arachidonic acid metabolism	15	-0.482558	-1.34847	0.135211	0.460012	0.389854	977	tags=53%, list=10%, signal=48%	2678/26279/874/80142/5742/4048/10728/240
hsa04810	hsa04810	Regulation of actin cytoskeleton	120	-0.270587	-1.14469	0.143646	0.483455	0.409722	806	tags=17%, list=8%, signal=16%	1072/5500/3265/9475/10109/60/5880/7409/9459/7414/5594/5879/28964/998/10093/103910/71/10094/387/3688
hsa00600	hsa00600	Sphingolipid metabolism	35	-0.391503	-1.3417	0.145534	0.484599	0.410691	2364	tags=43%, list=23%, signal=33%	410/5660/259230/81537/2629/4758/10558/9517/427/8879/8560/6610/55512/29956/9334
hsa04930	hsa04930	Type II diabetes mellitus	24	-0.393634	-1.25459	0.147651	0.486471	0.412278	1528	tags=38%, list=15%, signal=32%	9021/5315/773/2475/3098/5581/5601/122809/5594
hsa03020	hsa03020	RNA polymerase	31	0.438713	1.26412	0.151599	0.490288	0.415512	1006	tags=23%, list=10%, signal=20%	548644/51082/5431/5437/5430/55718/9533
hsa05224	hsa05224	Breast cancer	72	0.371058	1.24052	0.153165	0.490288	0.415512	1455	tags=19%, list=14%, signal=17%	3725/2353/4616/675/6198/6932/4893/1647/51426/8648/6199/51176/5605/1021
hsa05222	hsa05222	Small cell lung cancer	62	-0.317952	-1.2196	0.153509	0.490288	0.415512	597	tags=11%, list=6%, signal=11%	4790/1026/581/9618/208/330/3688
hsa04622	hsa04622	RIG-I-like receptor signaling pathway	46	0.403886	1.25551	0.156533	0.492189	0.417123	1825	tags=30%, list=18%, signal=25%	1654/4792/3661/57506/64135/1432/7706/55593/9140/26007/841/9636/29110/80143
hsa04137	hsa04137	Mitophagy - animal	62	0.380835	1.24121	0.157623	0.492189	0.417123	2573	tags=35%, list=25%, signal=27%	3725/468/7314/9958/7316/54543/3091/4893/23786/22800/9451/29110/64786/8408/55288/7942/55669/8678/11345/7030/10370/5599
hsa04662	hsa04662	B cell receptor signaling pathway	72	-0.303083	-1.19016	0.160377	0.492189	0.417123	702	tags=21%, list=7%, signal=20%	118788/3265/4790/10892/5880/7409/975/5594/5879/5579/974/2213/5530/208/6850
hsa04371	hsa04371	Apelin signaling pathway	77	-0.296827	-1.18464	0.16129	0.492189	0.417123	1344	tags=27%, list=13%, signal=24%	3708/2771/81631/2475/5604/4087/3710/2782/4209/2787/59345/2783/3265/4205/2773/5581/4208/5594/3709/10365/208
hsa04114	hsa04114	Oocyte meiosis	79	0.363189	1.2191	0.162612	0.492189	0.417123	1466	tags=24%, list=14%, signal=21%	5529/119504/7534/805/7531/5527/5533/1432/23291/996/801/5501/51433/29882/818/25847/8945/8454/10734
hsa04623	hsa04623	Cytosolic DNA-sensing pathway	42	0.409781	1.24593	0.163539	0.492189	0.417123	2003	tags=33%, list=20%, signal=27%	4792/3661/57506/51082/9447/5437/55718/9533/11035/29108/81030/29110/5434/10621
hsa04120	hsa04120	Ubiquitin mediated proteolysis	128	0.326703	1.18334	0.168675	0.502811	0.426126	3164	tags=45%, list=31%, signal=32%	7314/119504/7316/8451/57448/23291/27338/51465/996/8924/7328/8651/7329/7428/51433/29882/331/8554/25847/6923/8945/7318/7319/9040/8454/7324/9320/9978/3093/51366/6477/83737/9063/868/118424/11059/9039/64682/7337/51588/7325/55070/55958/4591/7320/27339/6502/9246/10075/89910/8881/9817/997/8925/51343/10277/23295/6921
hsa04933	hsa04933	AGE-RAGE signaling pathway in diabetic complications	65	0.373863	1.22822	0.170513	0.503495	0.426705	618	tags=14%, list=6%, signal=13%	3725/6772/1729/1958/1536/5292/1432/6777/5580
hsa00240	hsa00240	Pyrimidine metabolism	40	0.406407	1.22647	0.176075	0.515061	0.436507	2096	tags=28%, list=21%, signal=22%	9583/54963/10201/1635/4907/1890/4833/22978/1854/8623/50484
hsa05146	hsa05146	Amoebiasis	47	-0.336489	-1.22557	0.178723	0.517967	0.43897	1231	tags=15%, list=12%, signal=13%	7850/3911/4790/7414/5579/7879/5869
hsa04978	hsa04978	Mineral absorption	20	0.469595	1.23167	0.196793	0.557499	0.472473	3012	tags=45%, list=30%, signal=32%	54822/476/2495/475/3162/483/7779/4891/1181
hsa04613	hsa04613	Neutrophil extracellular trap formation	77	-0.288631	-1.15193	0.198157	0.557499	0.472473	733	tags=25%, list=7%, signal=23%	5336/79792/2475/5604/8520/2357/2212/4790/292/7416/60/5880/7419/5594/5879/5579/71/208/6850
hsa04973	hsa04973	Carbohydrate digestion and absorption	20	-0.404759	-1.22904	0.199367	0.557499	0.472473	480	tags=15%, list=5%, signal=14%	3098/5579/208
hsa04261	hsa04261	Adrenergic signaling in cardiomyocytes	71	0.357571	1.18888	0.199488	0.557499	0.472473	2722	tags=38%, list=27%, signal=28%	468/5529/805/5527/1432/5520/801/1385/5501/818/476/1388/5294/55844/7170/817/7171/483/23533/6548/207/1390/10000/5525/9586/5518/808
hsa03250	hsa03250	Viral life cycle - HIV-1	54	0.374267	1.19177	0.204961	0.564889	0.478736	2020	tags=33%, list=20%, signal=27%	7852/7514/2033/684/6598/29082/2648/7251/11052/11168/25939/25920/6827/4599/1025/9972/5300/23534
hsa05165	hsa05165	Human papillomavirus infection	189	0.302654	1.13903	0.206534	0.564889	0.478736	1760	tags=22%, list=17%, signal=18%	3659/3107/3676/6772/2033/3661/5529/5610/3695/9114/3716/5527/10207/5520/6198/9519/6932/3105/1385/5584/3516/4893/7249/7143/545/6773/896/6199/4799/9296/3135/5605/1021/841/1286/4599/9636/5934/29110/894/55844
hsa04022	hsa04022	cGMP-PKG signaling pathway	80	-0.280448	-1.12104	0.207547	0.564889	0.478736	739	tags=28%, list=7%, signal=26%	5534/3708/490/2771/5604/3710/4209/5500/9475/292/7416/27094/4205/2773/5581/7419/4208/5594/3709/5530/208/387
hsa05016	hsa05016	Huntington disease	227	0.296435	1.13232	0.210646	0.566204	0.47985	1986	tags=25%, list=19%, signal=21%	3799/548644/2033/7381/516/10383/5978/7417/9861/7388/5702/9821/54539/4697/5717/514/5431/5682/9167/4717/7277/4715/9519/5437/5430/1385/4731/1175/4709/5684/1769/10213/4694/10476/5706/4705/1327/1337/5714/317/1639/29982/841/10121/440567/10105/4722/26100/4718/160/1351/5434/6648/1173/5713/8408/5708
hsa00670	hsa00670	One carbon pool by folate	12	0.533445	1.24828	0.215289	0.566204	0.47985	2669	tags=50%, list=26%, signal=37%	4548/4524/1719/6472/2618/123263
hsa04714	hsa04714	Thermogenesis	175	0.303867	1.13212	0.217237	0.566204	0.47985	1280	tags=20%, list=13%, signal=18%	57492/7381/57104/516/7388/6601/6597/54539/4697/514/5606/1355/1432/6598/6603/2182/9167/4717/6198/4715/521/51780/388753/1385/4731/4709/4893/285521/7249/4694/10476/6199/4705/1327/1337
hsa04917	hsa04917	Prolactin signaling pathway	46	0.383515	1.19218	0.217335	0.566204	0.47985	935	tags=15%, list=9%, signal=14%	3659/2353/6772/1432/6777/8651/4893
hsa04310	hsa04310	Wnt signaling pathway	86	0.337907	1.16203	0.218634	0.566204	0.47985	2376	tags=31%, list=23%, signal=24%	3725/23002/2033/1487/5533/23291/6932/1454/440193/818/896/8945/51176/57680/8454/4089/894/9978/1499/817/79718/6477/59343/4088/1855/6934/4609
hsa04270	hsa04270	Vascular smooth muscle contraction	55	-0.309593	-1.17127	0.218884	0.566204	0.47985	739	tags=22%, list=7%, signal=20%	5604/3710/5500/9475/94274/27094/5581/5594/3709/5579/387/4637
hsa05414	hsa05414	Dilated cardiomyopathy	30	-0.351225	-1.16711	0.224561	0.576129	0.488261	60	tags=10%, list=1%, signal=10%	60/71/3688
hsa00062	hsa00062	Fatty acid elongation	15	-0.418787	-1.17027	0.23662	0.595878	0.504998	230	tags=20%, list=2%, signal=20%	3030/3032/60481
hsa04210	hsa04210	Apoptosis	111	0.319072	1.13358	0.239264	0.595878	0.504998	1546	tags=21%, list=15%, signal=18%	3725/2353/4616/4792/468/5366/4170/8797/143/8837/6709/597/7277/4893/1647/331/1520/142/317/5170/5605/1508/841
hsa05160	hsa05160	Hepatitis C	106	0.319094	1.12942	0.241798	0.595878	0.504998	1760	tags=24%, list=17%, signal=20%	4792/6772/3661/5610/7534/57506/3716/7531/8837/5520/4939/10197/4893/6773/8554/440275/317/6774/5605/1021/841/4599/9451/29110/55844
hsa01524	hsa01524	Platinum drug resistance	52	-0.309561	-1.1451	0.243697	0.595878	0.504998	1390	tags=23%, list=14%, signal=20%	2956/7507/842/4217/5980/1026/581/5594/2950/472/208/330
hsa01521	hsa01521	EGFR tyrosine kinase inhibitor resistance	49	-0.306005	-1.11958	0.247899	0.595878	0.504998	1593	tags=27%, list=16%, signal=22%	2885/6654/6655/5336/2475/5604/10018/3570/3265/581/5594/5579/208
hsa04512	hsa04512	ECM-receptor interaction	21	-0.384323	-1.17955	0.248344	0.595878	0.504998	4	tags=10%, list=0%, signal=10%	1101/3688
hsa00531	hsa00531	Glycosaminoglycan degradation	13	-0.437051	-1.16368	0.2493	0.595878	0.504998	729	tags=23%, list=7%, signal=21%	2799/2990/3423
hsa05410	hsa05410	Hypertrophic cardiomyopathy	31	-0.340838	-1.14378	0.250883	0.595878	0.504998	60	tags=10%, list=1%, signal=10%	60/71/3688
hsa05217	hsa05217	Basal cell carcinoma	25	0.417803	1.16095	0.251412	0.595878	0.504998	2562	tags=36%, list=25%, signal=27%	4616/6932/1647/51426/51176/1499/1855/6934/8643
hsa05034	hsa05034	Alcoholism	59	0.354225	1.14214	0.251958	0.595878	0.504998	1096	tags=17%, list=11%, signal=15%	2354/468/805/9734/814/801/1385/4893/5501/8841
hsa03320	hsa03320	PPAR signaling pathway	28	0.414026	1.17144	0.253201	0.595878	0.504998	1851	tags=32%, list=18%, signal=26%	7316/6257/2182/6342/5170/5106/3157/51/123
hsa05012	hsa05012	Parkinson disease	203	0.291718	1.10658	0.256556	0.598122	0.5069	1400	tags=20%, list=14%, signal=18%	468/3799/7314/7381/805/516/10383/7417/9861/7388/7316/5702/54539/4697/5717/514/1843/5682/9167/4717/7277/51465/4715/801/22926/4731/4709/5684/10213/818/4694/10476/5706/4705/7318/1327/1337/5714/317/57181/7295
hsa03018	hsa03018	RNA degradation	71	0.343854	1.14327	0.259591	0.598122	0.5069	1907	tags=30%, list=19%, signal=24%	694/84186/8761/5393/87178/29883/5073/5214/10140/22803/80349/51013/170506/51691/54464/10766/80336/80153/115752/167227/11340
hsa05202	hsa05202	Transcriptional misregulation in cancer	105	-0.26184	-1.08207	0.259887	0.598122	0.5069	949	tags=19%, list=9%, signal=17%	8148/26039/8938/4298/7403/4790/9611/1026/581/5914/861/4208/3398/472/6929/5090/55589/4297/3087/330
hsa04024	hsa04024	cAMP signaling pathway	87	0.325689	1.11882	0.271144	0.618872	0.524485	194	tags=8%, list=2%, signal=8%	3725/2353/4792/2033/6093/805/4659
hsa04974	hsa04974	Protein digestion and absorption	21	0.432688	1.15781	0.272857	0.618872	0.524485	2414	tags=43%, list=24%, signal=33%	6520/9056/3783/476/1310/1286/483/120103/6510
hsa04935	hsa04935	Growth hormone synthesis, secretion and action	72	0.336983	1.1266	0.282278	0.635634	0.538691	935	tags=15%, list=9%, signal=14%	2353/6772/468/3726/2033/5606/1432/6777/1385/8651/4893
hsa05231	hsa05231	Choline metabolism in cancer	62	0.344309	1.12216	0.288114	0.641292	0.543486	1408	tags=21%, list=14%, signal=18%	3725/2353/7454/6198/23396/3091/4893/8526/7249/6199/10434/5170/5605
hsa04962	hsa04962	Vasopressin-regulated water reabsorption	33	-0.327986	-1.10416	0.288889	0.641292	0.543486	1919	tags=24%, list=19%, signal=20%	10488/79659/10671/10540/51164/397/1783/5869
hsa04971	hsa04971	Gastric acid secretion	29	-0.33792	-1.11456	0.291667	0.642899	0.544848	476	tags=28%, list=5%, signal=26%	3708/2771/3710/60/2773/3709/5579/71
hsa04728	hsa04728	Dopaminergic synapse	74	0.329141	1.10236	0.294937	0.645561	0.547104	938	tags=16%, list=9%, signal=15%	2353/468/3799/5529/805/5527/5533/1432/5520/801/1385/5501
hsa04932	hsa04932	Non-alcoholic fatty liver disease	126	0.301544	1.08803	0.298182	0.646165	0.547615	2091	tags=23%, list=21%, signal=19%	3725/2353/468/22877/7381/7388/54539/4697/1432/9167/4717/4715/4731/4709/4694/4705/1327/1337/841/440567/8660/9451/4722/4718/5564/1351/83737/840/4700
hsa05143	hsa05143	African trypanosomiasis	14	-0.409567	-1.11057	0.301676	0.646165	0.547615	238	tags=100%, list=2%, signal=98%	4615/2776/7124/3383/355/5578/3592/3553/7064/3569/5331/8542/5579
hsa04926	hsa04926	Relaxin signaling pathway	72	0.331091	1.1069	0.305063	0.646165	0.547615	56	tags=6%, list=1%, signal=6%	3725/2353/4792/468
hsa04216	hsa04216	Ferroptosis	33	0.380154	1.1193	0.306011	0.646165	0.547615	1109	tags=18%, list=11%, signal=16%	6303/7417/1536/2182/6520/5094
hsa03050	hsa03050	Proteasome	43	0.367129	1.12169	0.307794	0.646165	0.547615	2799	tags=47%, list=27%, signal=34%	9861/5702/5717/5720/5682/10197/5684/10213/5706/5714/5698/5696/5721/5713/5708/5690/5701/51371/9491/7979
hsa04150	hsa04150	mTOR signaling pathway	108	-0.250399	-1.04093	0.311111	0.646165	0.547615	1593	tags=22%, list=16%, signal=19%	2885/55004/6009/6654/6655/528/84335/7248/2475/10542/5604/1857/4041/6794/8649/523/6249/3265/201163/5594/5579/6195/208/387
hsa04072	hsa04072	Phospholipase D signaling pathway	77	-0.26742	-1.06727	0.313364	0.646165	0.547615	1682	tags=23%, list=16%, signal=20%	8525/8527/2885/6009/6654/6655/55326/7248/5336/2475/5604/5781/3265/5594/375/208/387/6850
hsa04723	hsa04723	Retrograde endocannabinoid signaling	78	-0.2674	-1.07305	0.313364	0.646165	0.547615	1017	tags=28%, list=10%, signal=26%	4726/4710/5603/3708/2771/773/3710/2782/4707/2787/59345/4728/4698/2783/4719/55967/2773/5601/4729/5594/3709/5579
hsa05120	hsa05120	Epithelial cell signaling in Helicobacter pylori infection	51	0.351688	1.10649	0.315175	0.646165	0.547615	539	tags=10%, list=5%, signal=9%	3725/4792/9114/1432/6868
hsa05210	hsa05210	Colorectal cancer	73	0.325852	1.08659	0.315857	0.646165	0.547615	1408	tags=18%, list=14%, signal=15%	3725/2353/4616/5366/6198/6932/4893/1647/51426/6199/7048/51176/5605
hsa04625	hsa04625	C-type lectin receptor signaling pathway	79	0.317632	1.06618	0.320102	0.646415	0.547827	747	tags=11%, list=7%, signal=11%	3725/3659/4792/6772/805/5533/1432/5580/801
hsa04260	hsa04260	Cardiac muscle contraction	37	0.372515	1.10871	0.320109	0.646415	0.547827	2183	tags=32%, list=21%, signal=26%	7381/7388/9167/1327/1337/476/440567/7170/1351/7171/483/6548
hsa05134	hsa05134	Legionellosis	46	0.351421	1.09242	0.335058	0.662292	0.561283	1546	tags=22%, list=15%, signal=19%	4792/1195/7415/3684/9554/23786/29108/317/3304/841
hsa04911	hsa04911	Insulin secretion	31	0.380675	1.09689	0.336579	0.662292	0.561283	2056	tags=29%, list=20%, signal=23%	468/6513/1385/3783/818/476/1388/817/483
hsa04140	hsa04140	Autophagy - animal	124	0.295036	1.0627	0.338963	0.662292	0.561283	2744	tags=35%, list=27%, signal=26%	7405/54541/8837/9821/5580/6198/84971/3091/4893/7249/6199/440275/3476/9140/22800/5170/3146/5605/29982/1508/89849/8660/9451/26100/29110/8408/81671/64419/207/10533/8678/5894/55255/11345/10000/9776/55102/22863/5599/203228/115201/8673/8897
hsa04931	hsa04931	Insulin resistance	80	0.314408	1.0624	0.339241	0.662292	0.561283	1991	tags=28%, list=20%, signal=22%	4792/22877/8473/10724/5770/5580/6198/6513/1385/90673/5501/92579/6199/200186/6774/5170/5106/8660/11000/5509/5564/2673
hsa05014	hsa05014	Amyotrophic lateral sclerosis	276	0.274186	1.06249	0.340355	0.662292	0.561283	2634	tags=30%, list=26%, signal=23%	6428/468/3799/2521/7381/516/10383/6432/9861/7388/5702/9821/5533/54539/4697/3181/5717/514/5606/1432/5682/9167/7415/4717/7277/4715/22926/4731/4709/5684/1769/10213/4694/10476/6311/5706/57122/4705/1327/1337/5714/10189/317/29979/29107/1639/29982/10121/440567/220988/9451/4722/26100/29110/3178/4718/23511/4927/1351/5713/8408/9972/5708/90550/4700/9883/4714/55860/8678/5868/89953/834/55255/8021/9776/4696/55…
hsa05415	hsa05415	Diabetic cardiomyopathy	150	0.288434	1.06177	0.340802	0.662292	0.561283	1280	tags=19%, list=13%, signal=17%	1535/4689/7381/516/7417/7388/653361/54539/1536/4697/514/1432/9167/4717/5580/4715/6513/2597/4731/4709/5501/818/4694/10476/142/4705/7048/1327/1337
hsa05215	hsa05215	Prostate cancer	64	0.328304	1.07354	0.342784	0.662292	0.561283	1408	tags=17%, list=14%, signal=15%	4792/3320/468/2033/3326/6932/1385/4893/51176/5170/5605
hsa04062	hsa04062	Chemokine signaling pathway	113	0.29653	1.06015	0.345079	0.662636	0.561575	618	tags=12%, list=6%, signal=11%	7852/4792/6772/2185/6093/57580/9844/653361/1236/2870/7454/6777/5580
hsa04115	hsa04115	p53 signaling pathway	57	0.334588	1.07478	0.347545	0.663303	0.56214	2096	tags=28%, list=21%, signal=22%	4616/5366/8797/27244/7249/545/1647/896/317/1021/841/894/1029/6477/143686/50484
hsa04066	hsa04066	HIF-1 signaling pathway	72	0.314866	1.05266	0.367089	0.694949	0.58896	1946	tags=31%, list=19%, signal=25%	2033/3945/1536/6198/5214/6513/3460/3091/2597/7428/818/6199/6923/6774/5605/1977/7076/9978/54583/1027/817/3162
hsa00561	hsa00561	Glycerolipid metabolism	31	0.370273	1.06692	0.368567	0.694949	0.58896	1531	tags=23%, list=15%, signal=19%	57104/84513/224/8526/23175/26007/56894
hsa05216	hsa05216	Thyroid cancer	31	0.367577	1.05915	0.375522	0.702102	0.595022	1875	tags=32%, list=18%, signal=26%	4616/6257/6932/4893/1647/51426/51176/5605/7170/1499
hsa04936	hsa04936	Alcoholic liver disease	90	0.303738	1.04682	0.376847	0.702102	0.595022	1879	tags=21%, list=18%, signal=17%	4792/6434/3661/257397/224/5606/1432/6932/37/51135/51176/23175/29896/841/51/29110/128/1499/5564
hsa04925	hsa04925	Aldosterone synthesis and secretion	45	0.342162	1.05684	0.386216	0.715299	0.606206	1388	tags=22%, list=14%, signal=19%	468/805/25865/814/801/1385/818/221955/476/1388
hsa04146	hsa04146	Peroxisome	59	0.323031	1.04156	0.394256	0.723545	0.613194	3374	tags=37%, list=33%, signal=25%	373156/2182/6342/5826/8443/8799/10005/51/6648/4358/3417/5052/26061/10901/5264/54677/25824/10455/390916/84769/8504/1384
hsa04722	hsa04722	Neurotrophin signaling pathway	92	0.300981	1.04061	0.395291	0.723545	0.613194	1114	tags=15%, list=11%, signal=14%	3725/4792/468/805/7531/1432/11108/4215/5580/814/801/4893/51135/818
hsa00190	hsa00190	Oxidative phosphorylation	105	0.291961	1.03414	0.404848	0.735273	0.623134	1741	tags=23%, list=17%, signal=19%	7381/516/9114/7388/54539/4697/514/1355/9167/4717/4715/521/4731/4709/4694/10476/4705/1327/1337/9296/9551/440567/4722/4718
hsa00640	hsa00640	Propanoate metabolism	24	-0.323791	-1.03199	0.409396	0.735273	0.623134	1421	tags=25%, list=14%, signal=22%	18/32/8801/1629/3030/3939
hsa04610	hsa04610	Complement and coagulation cascades	15	0.435467	1.06144	0.409583	0.735273	0.623134	2443	tags=27%, list=24%, signal=20%	1604/3684/3687/5265
hsa00513	hsa00513	Various types of N-glycan biosynthesis	28	0.365674	1.03463	0.411095	0.735273	0.623134	2920	tags=43%, list=29%, signal=31%	6185/4122/4245/1603/79868/2683/440138/10905/4121/199857/11282/85365
hsa00020	hsa00020	Citrate cycle (TCA cycle)	26	-0.313741	-1.01699	0.415541	0.736102	0.623836	2677	tags=46%, list=26%, signal=34%	6391/1737/5160/3420/6390/3421/1738/5162/47/8801/3419/1431
hsa04218	hsa04218	Cellular senescence	121	0.284223	1.01955	0.416262	0.736102	0.623836	1455	tags=21%, list=14%, signal=18%	4616/3107/678/28996/805/7417/5533/54822/5606/1432/23291/801/3105/4893/5501/7249/545/1647/896/7048/8945/22800/3135/5605/1021
hsa04920	hsa04920	Adipocytokine signaling pathway	49	-0.274192	-1.00319	0.420168	0.737015	0.62461	1856	tags=37%, list=18%, signal=30%	9021/5571/7186/948/51703/32/2475/10645/5465/8517/5781/1374/7133/6794/4790/5601/8717/208
hsa04061	hsa04061	Viral protein interaction with cytokine and cytokine receptor	34	0.351404	1.03651	0.421488	0.737015	0.62461	462	tags=9%, list=5%, signal=8%	7852/8797/1236
hsa05163	hsa05163	Human cytomegalovirus infection	156	0.278195	1.02718	0.425382	0.739692	0.626879	1555	tags=18%, list=15%, signal=15%	7852/3107/4792/468/2185/3661/6093/811/805/3716/5533/1432/6198/801/3105/1385/9138/4893/7249/6199/3135/6774/1388/5605/1021/6891/841/6348
hsa04130	hsa04130	SNARE interactions in vesicular transport	30	-0.305993	-1.01681	0.431579	0.746322	0.632497	1882	tags=33%, list=18%, signal=27%	8773/6811/55014/8676/662/10490/9341/10791/10282/8674
hsa04919	hsa04919	Thyroid hormone signaling pathway	84	0.294409	1.00648	0.444862	0.765065	0.648382	2417	tags=35%, list=24%, signal=27%	6772/2033/23389/6257/5214/2648/6513/9969/3091/4893/7249/8841/8648/476/9440/5170/5605/9282/1499/483/6548/207/90390/5208/10499/4609/5894/8850/10000
hsa05200	hsa05200	Pathways in cancer	290	0.261879	1.01915	0.448009	0.766267	0.6494	1906	tags=21%, list=19%, signal=17%	3725/7852/2353/4616/4792/3320/6772/2033/3326/5366/6093/805/3716/675/1487/25780/5292/4259/6257/6777/6198/6932/801/6513/3460/3091/9138/7428/4893/6773/1647/818/331/51426/8648/10928/896/6199/3597/6923/7048/51176/317/6774/5605/8454/1021/841/1495/1286/4089/894/9978/1029/9446/54583/7170/1499/1027/817
hsa04725	hsa04725	Cholinergic synapse	57	-0.259159	-0.984406	0.451754	0.768473	0.651271	1470	tags=26%, list=14%, signal=23%	3708/2771/773/5604/3710/2782/2787/59345/2783/3265/2773/5594/3709/5579/208
hsa05130	hsa05130	Pathogenic Escherichia coli infection	137	0.273633	1.00108	0.463095	0.783507	0.664011	1308	tags=18%, list=13%, signal=15%	3725/2353/4792/257397/6093/10383/8797/8440/10006/9267/1432/7277/4542/6188/2597/9138/4627/10802/51135/3059/2534/837/81873/29108
hsa01040	hsa01040	Biosynthesis of unsaturated fatty acids	12	0.434099	1.01581	0.472699	0.793147	0.672181	1717	tags=42%, list=17%, signal=35%	6342/51495/201562/51144/51
hsa04720	hsa04720	Long-term potentiation	41	0.329358	0.995997	0.475101	0.793147	0.672181	1114	tags=22%, list=11%, signal=20%	468/2033/805/5533/814/801/4893/5501/818
hsa05221	hsa05221	Acute myeloid leukemia	55	-0.255683	-0.967312	0.476395	0.793147	0.672181	1593	tags=25%, list=16%, signal=22%	2885/6654/6655/2475/5604/8517/5467/3265/4790/5914/861/5594/11040/208
hsa04960	hsa04960	Aldosterone-regulated sodium reabsorption	18	-0.331198	-0.970217	0.482143	0.796532	0.67505	279	tags=11%, list=3%, signal=11%	5594/5579
hsa00970	hsa00970	Aminoacyl-tRNA biosynthesis	23	0.366939	0.999108	0.486639	0.796532	0.67505	1422	tags=17%, list=14%, signal=15%	55699/283459/80222/79731
hsa04916	hsa04916	Melanogenesis	45	0.318772	0.984593	0.487646	0.796532	0.67505	2379	tags=31%, list=23%, signal=24%	2033/805/6932/801/1385/4893/818/51176/5605/1499/817/1855/6934/5894
hsa04020	hsa04020	Calcium signaling pathway	72	0.294787	0.985528	0.488608	0.796532	0.67505	1121	tags=15%, list=11%, signal=14%	7852/2185/805/7417/5026/5533/814/801/6786/818/952
hsa03430	hsa03430	Mismatch repair	21	0.370674	0.991873	0.497143	0.802182	0.679838	2464	tags=38%, list=24%, signal=29%	5981/5395/6742/5983/4436/6117/3978/5111
hsa04136	hsa04136	Autophagy - other	29	0.343885	0.980779	0.497199	0.802182	0.679838	2912	tags=38%, list=29%, signal=27%	84971/3476/9140/26100/10533/8678/11345/9776/55102/115201/30849
hsa03420	hsa03420	Nucleotide excision repair	41	0.323309	0.977704	0.506057	0.811474	0.687713	2199	tags=29%, list=22%, signal=23%	8451/5981/5886/5887/7508/2067/2967/9978/5983/6117/902/3978
hsa04924	hsa04924	Renin secretion	27	-0.291206	-0.961087	0.508143	0.811474	0.687713	1499	tags=30%, list=15%, signal=25%	5534/3708/2771/3710/2773/84876/3709/5530
hsa00982	hsa00982	Drug metabolism - cytochrome P450	12	0.419316	0.981214	0.514821	0.811507	0.687741	1792	tags=33%, list=18%, signal=28%	373156/4259/9446/128
hsa04928	hsa04928	Parathyroid hormone synthesis, secretion and action	58	0.299472	0.965936	0.514839	0.811507	0.687741	894	tags=12%, list=9%, signal=11%	2353/3727/468/1958/6257/1385/9138
hsa00512	hsa00512	Mucin type O-glycan biosynthesis	16	-0.336684	-0.945588	0.515942	0.811507	0.687741	1435	tags=44%, list=14%, signal=38%	79695/6483/55568/27090/2589/63917/9334
hsa05226	hsa05226	Gastric cancer	72	0.287888	0.962463	0.518987	0.812215	0.688341	2417	tags=32%, list=24%, signal=25%	4616/6257/6198/6932/4893/1647/51426/6199/7048/51176/5605/1495/4089/1499/1027/2254/4088/207/1855/6934/4609/5894/10000
hsa05017	hsa05017	Spinocerebellar ataxia	106	-0.231342	-0.961589	0.52514	0.817755	0.693036	1731	tags=24%, list=17%, signal=20%	291/293/7186/6667/3708/5694/5689/773/2475/4217/4287/3710/7494/292/7416/5601/5692/7419/5710/3709/5579/4976/5707/5688/208
hsa05010	hsa05010	Alzheimer disease	273	0.253847	0.982907	0.532741	0.824429	0.698693	1741	tags=20%, list=17%, signal=17%	468/3799/7381/5610/805/516/10383/7417/9861/7388/51107/5702/9821/5533/54539/1536/4697/5717/514/6868/5682/9167/4717/7277/4715/801/1454/22926/2597/4731/4709/5684/4893/10213/4694/10476/55851/5706/3416/4705/1327/1337/5714/317/57181/5605/29982/841/440567/8660/9451/10105/4722/26100/4718
hsa01230	hsa01230	Biosynthesis of amino acids	43	-0.26279	-0.942598	0.534694	0.824429	0.698693	2077	tags=35%, list=20%, signal=28%	2805/3420/3421/5634/5223/5315/5631/587/2752/2026/3419/4144/1431/6888/7167
hsa00500	hsa00500	Starch and sucrose metabolism	17	-0.324398	-0.921061	0.546547	0.83461	0.70732	480	tags=24%, list=5%, signal=22%	5236/7360/3098/283209
hsa04211	hsa04211	Longevity regulating pathway	67	0.286336	0.945352	0.548796	0.83461	0.70732	1985	tags=25%, list=19%, signal=21%	468/27244/9821/6198/814/10919/1385/4893/7249/6199/1388/1977/8660/5564/6648/8408/143686
hsa05204	hsa05204	Chemical carcinogenesis - DNA adducts	11	0.415906	0.947631	0.549296	0.83461	0.70732	3314	tags=64%, list=32%, signal=43%	373156/4259/9446/2941/873/6817/9
hsa05206	hsa05206	MicroRNAs in cancer	107	0.270153	0.95506	0.556916	0.842099	0.713668	1946	tags=22%, list=19%, signal=18%	27250/2033/4170/6093/54541/4363/1786/5292/648/8651/7329/4893/7143/2744/5962/6774/5605/1021/8660/894/1029/23405/1027/3162
hsa00980	hsa00980	Metabolism of xenobiotics by cytochrome P450	13	0.399158	0.948199	0.564341	0.849225	0.719706	2871	tags=46%, list=28%, signal=33%	373156/4259/9446/128/2941/873
hsa04010	hsa04010	MAPK signaling pathway	172	0.256693	0.956038	0.567059	0.849232	0.719712	614	tags=8%, list=6%, signal=8%	3725/2353/4616/3727/468/51347/2005/57551/25780/5533/5606/1432/1843/4215
hsa04921	hsa04921	Oxytocin signaling pathway	80	0.27969	0.945089	0.570886	0.850892	0.721119	1121	tags=15%, list=11%, signal=13%	3725/2353/6093/805/4659/5533/814/801/4893/5501/818/952
hsa00510	hsa00510	N-Glycan biosynthesis	42	0.308189	0.93704	0.577748	0.856138	0.725565	1938	tags=26%, list=19%, signal=21%	6185/6480/7841/4122/4245/1603/79868/29929/2683/440138/10905
hsa05211	hsa05211	Renal cell carcinoma	53	0.292749	0.92743	0.582461	0.856138	0.725565	2419	tags=30%, list=24%, signal=23%	3725/2033/6513/3091/7428/4893/6923/5605/9978/54583/5062/207/5906/5894/10000/7030
hsa04979	hsa04979	Cholesterol metabolism	22	0.338886	0.916303	0.585573	0.856138	0.725565	648	tags=14%, list=6%, signal=13%	29116/7417/3988
hsa00604	hsa00604	Glycosphingolipid biosynthesis - ganglio series	10	-0.348188	-0.866683	0.58871	0.856138	0.725565	2652	tags=40%, list=26%, signal=30%	8705/6483/27090/8869
hsa05223	hsa05223	Non-small cell lung cancer	56	0.287234	0.919063	0.595828	0.856138	0.725565	1455	tags=20%, list=14%, signal=17%	4616/3799/6257/6777/4893/1647/51426/6774/5170/5605/1021
hsa04550	hsa04550	Signaling pathways regulating pluripotency of stem cells	64	0.280199	0.916241	0.596649	0.856138	0.725565	2417	tags=36%, list=24%, signal=28%	5978/3716/1432/6932/55183/648/10336/4893/6774/5605/84333/4089/9869/1499/3572/4088/207/4090/1855/4609/5894/3720/10000
hsa00010	hsa00010	Glycolysis / Gluconeogenesis	38	0.304415	0.911334	0.597279	0.856138	0.725565	2113	tags=29%, list=21%, signal=23%	3945/224/83440/5214/2597/92579/5106/128/84532/2203/55902
hsa02010	hsa02010	ABC transporters	19	-0.303597	-0.901213	0.601852	0.856138	0.725565	1001	tags=32%, list=10%, signal=29%	23461/10057/10347/6890/9619/5244
hsa04144	hsa04144	Endocytosis	194	0.251846	0.949299	0.601863	0.856138	0.725565	1383	tags=18%, list=14%, signal=16%	7852/11031/3107/3799/64744/8411/10565/27243/84364/9922/2870/9267/9798/1785/55737/29082/9744/51534/3105/23396/8729/7251/1175/5584/414189/27131/91782/22841/829/81873/7048/116983/55738/3135/3304
hsa05225	hsa05225	Hepatocellular carcinoma	104	0.261908	0.92508	0.603427	0.856138	0.725565	2417	tags=31%, list=24%, signal=24%	4616/57492/6601/6597/4259/6598/6603/6198/6932/4893/196528/1647/51426/6199/7048/51176/5605/1021/4089/1029/9446/1499/3162/55193/4088/207/8289/1855/6934/4609/5894/10000
hsa04151	hsa04151	PI3K-Akt signaling pathway	170	0.253359	0.942847	0.604734	0.856138	0.725565	1763	tags=21%, list=17%, signal=18%	3320/3676/468/3326/5529/4170/7534/3695/54541/3716/7531/5527/5520/6198/1385/4893/7249/7143/5585/92579/896/6199/200186/5170/1388/5605/5106/1021/1975/1977/5294/1286/5934/894/55844/5586
hsa04068	hsa04068	FoxO signaling pathway	102	0.262483	0.926315	0.607229	0.856138	0.725565	2452	tags=31%, list=24%, signal=24%	4616/2033/1432/1454/4893/92579/1647/7048/9140/6774/5170/5605/5106/8660/4089/5934/894/26260/5564/1027/6648/8743/10769/4088/207/9454/114907/5894/11345/10000/80854/604
hsa04390	hsa04390	Hippo signaling pathway	82	0.272267	0.924191	0.615385	0.863746	0.732013	1875	tags=24%, list=18%, signal=20%	166824/7534/7531/10207/5520/23291/1453/6932/1454/5584/5501/896/7048/8945/51176/1495/4089/894/55844/1499
hsa00983	hsa00983	Drug metabolism - other enzymes	32	0.309902	0.903663	0.619505	0.865648	0.733625	2096	tags=31%, list=21%, signal=25%	4259/54963/10201/1890/4833/1854/8833/9446/7172/50484
hsa00280	hsa00280	Valine, leucine and isoleucine degradation	35	-0.260773	-0.893684	0.625	0.869444	0.736842	623	tags=17%, list=6%, signal=16%	18/587/1629/64087/3030/3032
hsa04713	hsa04713	Circadian entrainment	37	0.300532	0.894469	0.630643	0.872167	0.73915	1114	tags=14%, list=11%, signal=12%	2353/805/801/1385/818
hsa04910	hsa04910	Insulin signaling pathway	102	0.257698	0.909427	0.63253	0.872167	0.73915	2598	tags=31%, list=25%, signal=24%	805/5770/10211/6198/801/90673/5584/8651/4893/5501/7249/92579/6199/23433/5576/5170/5605/5106/1977/8660/5509/5564/5256/2203/868/207/5140/5894/10000/5599/3636/5837
hsa04012	hsa04012	ErbB signaling pathway	60	0.280781	0.908407	0.640625	0.873893	0.740612	2417	tags=28%, list=24%, signal=22%	3725/8440/6777/6198/4893/818/6199/5605/1027/817/5062/868/5747/207/4609/5894/10000
hsa04350	hsa04350	TGF-beta signaling pathway	49	0.285796	0.891273	0.643979	0.873893	0.740612	2890	tags=37%, list=28%, signal=26%	2033/6093/6198/6199/7048/7050/8454/4089/9978/60436/5933/4088/4090/4609/4756/5518/659/151449
hsa00515	hsa00515	Mannose type O-glycan biosynthesis	14	0.366993	0.881738	0.645963	0.873893	0.740612	3941	tags=50%, list=39%, signal=31%	2218/120071/2683/148789/6487/9486/10329
hsa04660	hsa04660	T cell receptor signaling pathway	82	0.267643	0.908495	0.64691	0.873893	0.740612	533	tags=7%, list=5%, signal=7%	3725/2353/4792/8440/5533/1432
hsa01232	hsa01232	Nucleotide metabolism	58	0.277806	0.896055	0.647742	0.873893	0.740612	2096	tags=24%, list=21%, signal=19%	9583/54963/10201/1716/1635/4907/132/1890/4833/22978/1854/8833/8623/50484
hsa04392	hsa04392	Hippo signaling pathway - multiple species	18	0.342149	0.868594	0.653153	0.875209	0.741727	753	tags=11%, list=7%, signal=10%	166824/1454
hsa01522	hsa01522	Endocrine resistance	61	0.274977	0.894281	0.655886	0.875209	0.741727	619	tags=7%, list=6%, signal=6%	3725/2353/1432/6198
hsa05213	hsa05213	Endometrial cancer	47	0.286121	0.889158	0.657106	0.875209	0.741727	2417	tags=32%, list=24%, signal=24%	4616/6932/4893/1647/51426/51176/5170/5605/1495/1499/207/6934/4609/5894/10000
hsa04970	hsa04970	Salivary secretion	32	-0.258536	-0.866901	0.667883	0.884321	0.74945	242	tags=19%, list=2%, signal=18%	3708/490/3710/3709/5579/4069
hsa00900	hsa00900	Terpenoid backbone biosynthesis	18	-0.289986	-0.84949	0.672619	0.884321	0.74945	1120	tags=28%, list=11%, signal=25%	2339/9986/23463/116150/3156
hsa04152	hsa04152	AMPK signaling pathway	85	0.260096	0.891787	0.673317	0.884321	0.74945	2636	tags=31%, list=26%, signal=23%	5529/5527/5520/6198/5214/5862/1385/7249/92579/6199/200186/5170/5106/8660/55844/92335/5564/8408/2203/207/5208/1994/10000/5525/9586/5518
hsa05212	hsa05212	Pancreatic cancer	62	0.270673	0.882174	0.675711	0.884321	0.74945	1770	tags=23%, list=17%, signal=19%	4616/6772/3716/675/6198/1647/51426/10928/6199/7048/6774/1021/4089/1029
hsa05220	hsa05220	Chronic myeloid leukemia	67	0.267699	0.883821	0.678074	0.884321	0.74945	2525	tags=30%, list=25%, signal=23%	4616/4792/1487/6777/4893/1647/51426/7048/5605/1021/4089/9846/1029/1027/4088/207/4609/5894/10000/613
hsa05230	hsa05230	Central carbon metabolism in cancer	45	-0.236365	-0.853027	0.690987	0.885894	0.750783	1917	tags=27%, list=19%, signal=22%	51548/2539/5223/5315/5162/2475/5604/3265/3098/5594/3939/208
hsa04975	hsa04975	Fat digestion and absorption	15	0.347145	0.846156	0.692427	0.885894	0.750783	3982	tags=47%, list=39%, signal=28%	2806/19/39/10554/10555/84649/81579
hsa05022	hsa05022	Pathways of neurodegeneration - multiple diseases	323	0.235537	0.923808	0.693231	0.885894	0.750783	1741	tags=19%, list=17%, signal=16%	468/3799/7314/2521/7381/805/516/10383/7417/9861/7388/7316/5702/9821/5533/54539/1536/4697/5717/514/5606/1432/5682/9167/7415/4717/7277/51465/4715/801/1454/22926/4731/4709/5684/4893/1769/10213/818/4694/10476/6311/5706/4705/7318/1327/1337/5714/317/1639/5605/29982/841/10121/440567/9451/10105/4722/26100/29110/4718
hsa04914	hsa04914	Progesterone-mediated oocyte maturation	58	0.271456	0.875573	0.694194	0.885894	0.750783	1190	tags=14%, list=12%, signal=12%	3320/3326/119504/1432/996/51433/29882/25847
hsa04630	hsa04630	JAK-STAT signaling pathway	80	0.260278	0.879497	0.697468	0.885894	0.750783	2417	tags=30%, list=24%, signal=23%	6772/2033/4170/5771/3716/5292/6777/3460/8651/6773/896/8554/3597/6774/10254/894/9063/3601/3572/207/5777/4609/5894/10000
hsa04922	hsa04922	Glucagon signaling pathway	69	0.263992	0.87224	0.69821	0.885894	0.750783	1242	tags=17%, list=12%, signal=15%	468/2033/805/3945/5533/5214/801/6513/1385/92579/818/200186
hsa05214	hsa05214	Glioma	51	0.275262	0.86604	0.699092	0.885894	0.750783	1455	tags=20%, list=14%, signal=17%	4616/805/814/801/4893/1647/818/51426/5605/1021
hsa00511	hsa00511	Other glycan degradation	15	-0.30051	-0.839753	0.704225	0.888801	0.753246	1789	tags=27%, list=18%, signal=22%	2629/4758/23324/4125
hsa00514	hsa00514	Other types of O-glycan biosynthesis	29	0.300003	0.855626	0.708683	0.890835	0.75497	1679	tags=17%, list=16%, signal=14%	6480/8473/2590/51809/2683
hsa05144	hsa05144	Malaria	22	0.305248	0.825349	0.7157	0.896057	0.759396	210	tags=5%, list=2%, signal=4%	3683
hsa01523	hsa01523	Antifolate resistance	21	0.30262	0.809769	0.734286	0.915663	0.776012	3207	tags=38%, list=31%, signal=26%	4363/4524/1719/6472/2618/5970/1147/3551
hsa00250	hsa00250	Alanine, aspartate and glutamate metabolism	14	-0.298452	-0.809274	0.743017	0.921652	0.781088	2077	tags=50%, list=20%, signal=40%	2805/790/56954/18/57494/2752/2746
hsa04740	hsa04740	Olfactory transduction	16	0.32191	0.800378	0.747336	0.921652	0.781088	2068	tags=31%, list=20%, signal=25%	805/801/818/817/5153
hsa04742	hsa04742	Taste transduction	12	-0.298888	-0.77765	0.747922	0.921652	0.781088	1282	tags=25%, list=13%, signal=22%	773/3710/2550
hsa03022	hsa03022	Basal transcription factors	38	0.272089	0.81456	0.756463	0.922044	0.78142	3112	tags=32%, list=31%, signal=22%	2957/6873/9519/83860/2958/2967/129685/902/2963/2961/2965/27097
hsa03060	hsa03060	Protein export	23	-0.261467	-0.811043	0.75945	0.922044	0.78142	1278	tags=26%, list=13%, signal=23%	83943/6730/10952/28972/58477/23480
hsa00100	hsa00100	Steroid biosynthesis	13	0.330262	0.784537	0.76124	0.922044	0.78142	4530	tags=54%, list=44%, signal=30%	3988/6309/51478/4047/6307/6646/120227
hsa04976	hsa04976	Bile secretion	20	-0.259475	-0.787886	0.762658	0.922044	0.78142	389	tags=10%, list=4%, signal=10%	5244/3156
hsa00770	hsa00770	Pantothenate and CoA biosynthesis	13	0.326322	0.775178	0.767442	0.922044	0.78142	2740	tags=23%, list=27%, signal=17%	224/8875/586
hsa00760	hsa00760	Nicotinate and nicotinamide metabolism	19	0.297794	0.768723	0.774336	0.922044	0.78142	3340	tags=37%, list=33%, signal=25%	4907/952/22978/10135/4860/54981/23411
hsa05340	hsa05340	Primary immunodeficiency	28	-0.24485	-0.811205	0.77592	0.922044	0.78142	2251	tags=39%, list=22%, signal=31%	3932/115650/920/3718/695/958/8517/6890/84876/4261/3561
hsa04961	hsa04961	Endocrine and other factor-regulated calcium reabsorption	24	0.287837	0.788541	0.776989	0.922044	0.78142	2056	tags=25%, list=20%, signal=20%	1785/1175/476/160/1173/483
hsa04750	hsa04750	Inflammatory mediator regulation of TRP channels	46	0.258277	0.802872	0.778784	0.922044	0.78142	1114	tags=15%, list=11%, signal=14%	805/5606/1432/5580/801/5501/818
hsa04918	hsa04918	Thyroid hormone synthesis	33	-0.236779	-0.797112	0.785185	0.922044	0.78142	242	tags=42%, list=2%, signal=42%	9601/5331/109/8458/7184/64764/3309/2936/10488/3708/3710/3709/5579/821
hsa04923	hsa04923	Regulation of lipolysis in adipocytes	24	-0.245955	-0.783909	0.788591	0.922044	0.78142	1344	tags=17%, list=13%, signal=15%	2771/5742/2773/208
hsa04721	hsa04721	Synaptic vesicle cycle	33	-0.234863	-0.790662	0.788889	0.922044	0.78142	1545	tags=24%, list=15%, signal=21%	1213/8992/528/773/161/523/533/8775
hsa00052	hsa00052	Galactose metabolism	19	-0.262622	-0.779581	0.790123	0.922044	0.78142	480	tags=26%, list=5%, signal=25%	2592/5236/7360/3098/231
hsa00480	hsa00480	Glutathione metabolism	30	0.279162	0.797312	0.790795	0.922044	0.78142	2292	tags=27%, list=22%, signal=21%	373156/4259/10314/51056/9446/3417/50484/4953
hsa05218	hsa05218	Melanoma	37	0.266862	0.794256	0.797538	0.922044	0.78142	2417	tags=30%, list=24%, signal=23%	4616/4893/1647/51426/5605/1021/1029/2254/207/5894/10000
hsa00270	hsa00270	Cysteine and methionine metabolism	32	0.268284	0.782307	0.798077	0.922044	0.78142	576	tags=12%, list=6%, signal=12%	2806/3945/1786/4548
hsa01210	hsa01210	2-Oxocarboxylic acid metabolism	13	-0.286513	-0.762864	0.798319	0.922044	0.78142	2077	tags=46%, list=20%, signal=37%	2805/3420/3421/587/3419/1431
hsa00534	hsa00534	Glycosaminoglycan biosynthesis - heparan sulfate / heparin	13	0.309315	0.734778	0.80155	0.922372	0.781698	2318	tags=23%, list=23%, signal=18%	26229/64131/9653
hsa00563	hsa00563	Glycosylphosphatidylinositol (GPI)-anchor biosynthesis	23	-0.246661	-0.765117	0.80756	0.925884	0.784674	1392	tags=22%, list=14%, signal=19%	54965/8818/94005/10026/8733
hsa00650	hsa00650	Butanoate metabolism	14	-0.28144	-0.763145	0.812849	0.928547	0.78693	2791	tags=43%, list=27%, signal=31%	38/56898/6296/18/622/3030
hsa04215	hsa04215	Apoptosis - multiple species	24	-0.2405	-0.766523	0.818792	0.931934	0.789801	1317	tags=21%, list=13%, signal=18%	842/10018/581/5601/330
hsa00790	hsa00790	Folate biosynthesis	13	-0.275224	-0.732806	0.831933	0.941904	0.798251	121	tags=15%, list=1%, signal=15%	5092/231
hsa00620	hsa00620	Pyruvate metabolism	28	0.266041	0.752733	0.83357	0.941904	0.798251	2113	tags=29%, list=21%, signal=23%	3945/224/2739/5106/4191/128/84532/55902
hsa00071	hsa00071	Fatty acid degradation	27	0.263541	0.738807	0.843165	0.949319	0.804535	3059	tags=44%, list=30%, signal=31%	224/2182/37/51/128/1632/10449/3033/1892/113612/10455/39
hsa03008	hsa03008	Ribosome biogenesis in eukaryotes	70	0.234071	0.7761	0.849298	0.952796	0.807482	2575	tags=29%, list=25%, signal=22%	7514/55341/22803/10557/23160/55813/29102/29107/54464/51602/10528/51367/55226/166378/10199/10775/10556/84128/29889/9724
hsa04340	hsa04340	Hedgehog signaling pathway	36	-0.224347	-0.774712	0.861314	0.962826	0.815982	1264	tags=19%, list=12%, signal=17%	64750/84976/339745/1456/156/409/1455
hsa00520	hsa00520	Amino sugar and nucleotide sugar metabolism	38	-0.224366	-0.780478	0.868914	0.964959	0.817789	2429	tags=26%, list=24%, signal=20%	2585/2592/5373/5236/7360/10007/55907/5372/3098/1727
hsa04213	hsa04213	Longevity regulating pathway - multiple species	43	-0.208277	-0.747065	0.869388	0.964959	0.817789	644	tags=26%, list=6%, signal=24%	3066/5293/3480/3305/5571/84335/2475/3303/3265/3312/208
hsa00310	hsa00310	Lysine degradation	46	0.237906	0.739549	0.875809	0.96865	0.820918	1683	tags=20%, list=17%, signal=16%	224/29072/10919/58508/85007/8085/9757/9869/64754
hsa03410	hsa03410	Base excision repair	31	0.247769	0.71393	0.88178	0.970816	0.822753	2494	tags=26%, list=24%, signal=20%	143/4595/142/3146/328/3978/5111/79661
hsa00450	hsa00450	Selenocompound metabolism	11	-0.256716	-0.655001	0.887052	0.970816	0.822753	2006	tags=36%, list=20%, signal=29%	7296/22929/51091/22928
hsa03460	hsa03460	Fanconi anemia pathway	44	-0.210885	-0.750833	0.893162	0.970816	0.822753	1639	tags=25%, list=16%, signal=21%	11201/7156/80198/6119/2178/51455/5980/57599/80233/641/55120
hsa00410	hsa00410	beta-Alanine metabolism	16	0.264245	0.657003	0.894977	0.970816	0.822753	2236	tags=25%, list=22%, signal=20%	224/55748/51/26275
hsa00030	hsa00030	Pentose phosphate pathway	22	0.246567	0.666682	0.898161	0.970816	0.822753	2445	tags=32%, list=24%, signal=24%	5214/9563/25796/2203/6120/414328/51071
hsa00061	hsa00061	Fatty acid biosynthesis	12	0.267056	0.624919	0.898596	0.970816	0.822753	567	tags=8%, list=6%, signal=8%	2182
hsa00564	hsa00564	Glycerophospholipid metabolism	54	0.228317	0.727027	0.899478	0.970816	0.822753	1687	tags=19%, list=17%, signal=16%	84513/85465/8760/8526/8443/11313/10434/23175/56894/8398
hsa03450	hsa03450	Non-homologous end-joining	11	0.269854	0.614855	0.904538	0.972923	0.824538	7449	tags=100%, list=73%, signal=27%	64421/4361/3981/2547/7520/10111/2237/27434/27343/5591/7518
hsa04966	hsa04966	Collecting duct acid secretion	16	-0.228527	-0.641826	0.913043	0.976368	0.827459	1387	tags=38%, list=14%, signal=32%	90423/9550/8992/528/10723/523
hsa01212	hsa01212	Fatty acid metabolism	36	0.233914	0.693543	0.917582	0.976368	0.827459	1717	tags=22%, list=17%, signal=19%	2182/6342/37/5538/51495/201562/51144/51
hsa00380	hsa00380	Tryptophan metabolism	20	-0.21353	-0.648376	0.920886	0.976368	0.827459	687	tags=10%, list=7%, signal=9%	55526/3030
hsa05219	hsa05219	Bladder cancer	28	-0.212401	-0.703699	0.923077	0.976368	0.827459	1157	tags=14%, list=11%, signal=13%	5604/3265/1026/5594
hsa00260	hsa00260	Glycine, serine and threonine metabolism	13	-0.2333	-0.621181	0.92437	0.976368	0.827459	2072	tags=46%, list=20%, signal=37%	6470/669/132158/1738/211/5223
hsa03440	hsa03440	Homologous recombination	34	-0.19649	-0.672677	0.927536	0.976368	0.827459	1920	tags=26%, list=19%, signal=22%	5893/5889/7156/80198/6119/5892/641/11073/472
hsa00532	hsa00532	Glycosaminoglycan biosynthesis - chondroitin sulfate / dermatan sulfate	15	-0.224642	-0.627745	0.929577	0.976368	0.827459	2902	tags=47%, list=28%, signal=33%	126792/113189/54480/10090/55501/55790/22856
hsa03030	hsa03030	DNA replication	33	0.215306	0.633931	0.942623	0.983227	0.833271	2464	tags=30%, list=24%, signal=23%	5981/4176/4175/6742/5983/6117/5422/3978/5557/5111
hsa04070	hsa04070	Phosphatidylinositol signaling system	72	0.205124	0.685768	0.943038	0.983227	0.833271	984	tags=11%, list=10%, signal=10%	805/5305/8871/801/8760/23396/5298/8526
hsa00230	hsa00230	Purine metabolism	71	-0.186146	-0.730678	0.95	0.983227	0.833271	1369	tags=17%, list=13%, signal=15%	957/353/102157402/5631/272/84284/124583/51292/3614/2987/10606/5142
hsa00562	hsa00562	Inositol phosphate metabolism	58	-0.181477	-0.686169	0.951542	0.983227	0.833271	1866	tags=21%, list=18%, signal=17%	200576/8776/10423/5297/9896/5336/3631/55361/4534/22876/253430/7167
hsa04927	hsa04927	Cortisol synthesis and secretion	27	0.227008	0.636391	0.952518	0.983227	0.833271	1388	tags=11%, list=14%, signal=10%	468/1385/1388
hsa04142	hsa04142	Lysosome	109	0.197217	0.700876	0.956204	0.983227	0.833271	1920	tags=17%, list=19%, signal=14%	8906/9583/9114/8905/162/3988/967/5538/1520/26985/164/11154/1657/1508/4669/5476/4126/1522/5641
hsa04934	hsa04934	Cushing syndrome	75	0.2017	0.676738	0.958228	0.983227	0.833271	2374	tags=25%, list=23%, signal=20%	468/6932/1385/818/51176/8085/1388/5605/1021/1029/79798/1499/1027/817/9070/3164/1855/5906/6934
hsa00565	hsa00565	Ether lipid metabolism	22	0.215988	0.584003	0.96181	0.983227	0.833271	732	tags=9%, list=7%, signal=8%	5048/85465
hsa00630	hsa00630	Glyoxylate and dicarboxylate metabolism	23	0.209612	0.570735	0.967651	0.983227	0.833271	3822	tags=48%, list=37%, signal=30%	4191/6472/84532/55902/50/48/125061/39/5096/2653/81888
hsa04614	hsa04614	Renin-angiotensin system	10	-0.238012	-0.59244	0.967742	0.983227	0.833271	3788	tags=60%, list=37%, signal=38%	10159/7064/4311/290/3816/5547
hsa00860	hsa00860	Porphyrin metabolism	19	-0.188118	-0.558418	0.972222	0.983227	0.833271	2655	tags=42%, list=26%, signal=31%	644/3052/2395/211/1371/326625/645/2990
hsa00533	hsa00533	Glycosaminoglycan biosynthesis - keratan sulfate	10	0.226263	0.505629	0.974603	0.983227	0.833271	3748	tags=40%, list=37%, signal=25%	2683/6482/10678/6487
hsa01200	hsa01200	Carbon metabolism	80	0.19208	0.649052	0.979747	0.983227	0.833271	2278	tags=25%, list=22%, signal=20%	2806/83440/5214/2597/9563/25796/26007/51/4191/128/6472/84532/3417/2203/55902/50/6120/26275/414328/48
hsa01250	hsa01250	Biosynthesis of nucleotide sugars	28	0.199993	0.565859	0.980085	0.983227	0.833271	2599	tags=21%, list=25%, signal=16%	64841/5238/29926/2673/91373/54187
hsa01240	hsa01240	Biosynthesis of cofactors	97	0.181415	0.632951	0.9914	0.9914	0.840198	1362	tags=10%, list=13%, signal=9%	4338/224/1355/11019/10201/112724/51601/1719/29926/4833
