# Supplementary material for: Single-cell analysis reveals novel clonally expanded monocytes associated with IL1β–IL1R2 pair in acute inflammatory demyelinating polyneuropathy
Source: Sci Rep. 2023 Apr 11;13:5862. doi: 10.1038/s41598-023-32427-5 (PMC10088807; doi:10.1038/s41598-023-32427-5)
Supplement: Supplementary file 4 — Supplementary Information 4. [file 41598_2023_32427_MOESM4_ESM.xlsx]

## Sheet: Clinical Characteristics
	Age	Sex	Patients ID (The First Affiliated Hospital of Harbin Medical University)	Onset Date	Admission Date	Blood Collection Date	Disease Stage	If the patient has received immunoglobulin therapy before blood collection	Positive Neurological Signs	Hughes Disability Score	Diagnosis
Patients donor
T1	56	Female	21122169	2020.12.07	2020.12.17	2020.12.21	Peak Stage	No	distal muscle strength level 5-, deep tendon reflexes reduce, distal hypoesthesia	2	AIDP
T2	66	Female	22954419	2021.05.18	2021.05.22	2021.05.25	Peak Stage	No	bilateral proximal upper extremities muscle strength level 4, bilateral distal upper extremities muscle strength level 1,bilateral distal lower extremities muscle strength level 1, deep tendon reflexes reduce	4	AIDP
T3	75	Female	22946304	2021.05.05	2021.05.25	2021.05.28	Late Stage	No	left proximal upper extremities muscle strength level 4, left proximal upper extremities muscle strength level 3, bilateral distal lower extremities muscle strength level 2, deep tendon reflexes reduce,distal hypoesthesia	3	AIDP
T4	25	Male	22969050	2021.05.19	2021.05.26	2021.05.27	Peak Stage	No	bilateral upper extremities muscle strength level 4, bilateral lower extremities muscle strength level 3-, distal hypoesthesia	3	AIDP
T5	64	Male	23037839	2021.05.27	2021.06.13	2021.06.17	Late Stage	No	bilateral lower extremities muscle strength level 5-, deep tendon reflexes reduce	1	AIDP
Healthy donor
C1	55	Female				2021.1.21
C2	61	Female				2021.06.17
C3	25	Male				2021.06.17
