# Supplementary material for: Single-cell analysis reveals novel clonally expanded monocytes associated with IL1β–IL1R2 pair in acute inflammatory demyelinating polyneuropathy
Source: Sci Rep. 2023 Apr 11;13:5862. doi: 10.1038/s41598-023-32427-5 (PMC10088807; doi:10.1038/s41598-023-32427-5)
Supplement: Supplementary file 5 — Supplementary Information 5. [file 41598_2023_32427_MOESM5_ESM.xlsx]

## Sheet: MALAT1+ CD4+ T GSEAKEGG
	ID	Description	setSize	enrichmentScore	NES	pvalue	p.adjust	qvalues	rank	leading_edge	core_enrichment
hsa03010	hsa03010	Ribosome	123	0.685702	2.60712	1e-10	1.55e-08	1.23e-08	449	tags=43%, list=5%, signal=42%	RPL10/RPLP1/RPLP2/RPL9/RPL41/RPL18/RPL37/RPL14/RPS29/RPS4Y1/RPL22/RPL39/RPS8/RPL36/RPL7/RPL28/RPL5/RPL36A/RPL12/RPL6/RPL31/RPL23A/RPS16/RPS28/RPS10/RPL34/RPLP0/RPS13/RPL32/RPL18A/RPL38/RPS11/RPL11/RPS15/RPL4/RPS23/RPS21/RPL13/RPS20/RPL7A/RPL15/RPL37A/RPS15A/RPL30/UBA52/RPS6/RPL13A/RPL27/RPL3/RPS7/RPS27L/RPS24/RPSA
hsa05171	hsa05171	Coronavirus disease - COVID-19	157	0.658953	2.57445	1e-10	1.55e-08	1.23e-08	455	tags=38%, list=5%, signal=37%	RPL10/RPLP1/FOS/RPLP2/RPL9/RPL41/RPL18/RPL37/RPL14/RPS29/RPS4Y1/RPL22/RPL39/RPS8/RPL36/STAT1/RPL7/RPL28/RPL5/RPL36A/RPL12/IL6ST/RPL6/RPL31/RPL23A/RPS16/RPS28/RPS10/RPL34/RPLP0/RPS13/RPL32/RPL18A/RPL38/RPS11/RPL11/RPS15/RPL4/RPS23/RPS21/RPL13/ADAR/RPS20/RPL7A/RPL15/RPL37A/RPS15A/RPL30/UBA52/RPS6/RPL13A/RPL27/RPL3/JUN/RPS7/RPS27L/PIK3CD/RPS24/RPSA/MX1
hsa04530	hsa04530	Tight junction	91	-0.67175	-2.38276	4.5e-10	4.64e-08	3.68e-08	460	tags=27%, list=5%, signal=26%	RAP2C/RHOA/WAS/ROCK2/ARPC5L/MAP3K1/ARPC5/ARHGEF2/ACTN4/ACTR2/MYL12B/MYL12A/SLC9A3R1/HCLS1/TUBA1B/EZR/CDC42/ARPC2/ARPC4/ACTG1/ITGB1/MYL6/MSN/ACTB/MYH9
hsa04144	hsa04144	Endocytosis	192	-0.529946	-2.08331	9.65e-09	7.45e-07	5.92e-07	1553	tags=33%, list=16%, signal=29%	PARD6B/ACTR3/IL2RA/CLTB/HGS/EPN1/ARF4/ARF6/AGAP4/SMAP1/PDCD6IP/TGFBR1/RAB22A/KIF5B/CHMP1A/CYTH4/ARPC3/CBLB/VTA1/MDM2/RAB8A/ASAP1/CHMP7/CAPZA2/VPS26A/ITCH/WIPF1/ZFYVE16/HSPA1A/SH3GLB2/ACAP1/CLTA/USP8/CLTC/CAPZA1/GRK6/SMAD3/GIT2/RAB5C/ARF3/RHOA/ARPC5L/DNM2/AP2B1/IL2RB/ARPC5/IGF2R/CHMP1B/BIN1/RABEP1/SH3KBP1/SNX3/ACTR2/GRK2/PSD4/CDC42/ARPC2/CAPZB/ARPC4/HLA-E/HSPA8/HLA-A/IL2RG/HLA-B
hsa05416	hsa05416	Viral myocarditis	42	-0.733361	-2.24786	1.62e-07	9.58e-06	7.61e-06	418	tags=38%, list=4%, signal=37%	CD40LG/CYCS/HLA-DPB1/HLA-DRA/RAC2/HLA-DQB1/ITGAL/EIF4G2/PRF1/CASP8/HLA-DRB1/ACTG1/HLA-E/HLA-A/ACTB/HLA-B
hsa04810	hsa04810	Regulation of actin cytoskeleton	117	-0.571785	-2.12536	1.86e-07	9.58e-06	7.61e-06	434	tags=25%, list=5%, signal=24%	F2R/ARHGEF6/RHOA/ROCK2/ARPC5L/BRK1/PPP1CB/RAC2/ARPC5/ARHGAP35/ITGA5/ACTN4/MAPK1/ACTR2/MYL12B/ITGAL/MYL12A/DIAPH1/PFN1/EZR/CDC42/ARPC2/ARPC4/ACTG1/ITGB1/MSN/CFL1/ACTB/MYH9
hsa04514	hsa04514	Cell adhesion molecules	65	-0.657171	-2.18943	5.03e-07	2.22e-05	1.76e-05	1015	tags=35%, list=11%, signal=32%	HLA-DRB5/SELPLG/CD58/CD40LG/GLG1/ALCAM/HLA-DPB1/HLA-DRA/HLA-DQB1/CD6/ICOS/CD226/ITGAL/CD99/CD4/CD8A/HLA-DRB1/CD2/HLA-E/ITGB1/HLA-A/SPN/HLA-B
hsa04612	hsa04612	Antigen processing and presentation	55	-0.669998	-2.17739	1.11e-06	4.05e-05	3.21e-05	1061	tags=38%, list=11%, signal=34%	PSME2/HLA-DRB5/HSPA1A/CTSB/CALR/HSP90AA1/KLRD1/HLA-DPB1/HLA-DRA/CANX/HLA-DQB1/CTSS/CD4/TAPBP/CD8A/HLA-DRB1/HLA-E/HSPA8/HLA-A/CD74/HLA-B
hsa05130	hsa05130	Pathogenic Escherichia coli infection	129	-0.550688	-2.07623	1.18e-06	4.05e-05	3.21e-05	717	tags=26%, list=7%, signal=24%	BAX/PTPN11/TAB1/CYCS/F2R/TAB2/TMED10/IRAK1/RHOA/TUBB/ROCK2/ARPC5L/BRK1/ARPC5/ARHGEF2/GAPDH/MAPK1/TRADD/ACTR2/SLC9A3R1/HCLS1/TUBA1B/MYO1F/EZR/CDC42/CASP8/ARPC2/ARPC4/ACTG1/ITGB1/TMBIM6/ACTB/MYH9
hsa04145	hsa04145	Phagosome	101	-0.579401	-2.09226	2.07e-06	6.39e-05	5.07e-05	1926	tags=43%, list=20%, signal=34%	ATP6V0E2/RILP/HLA-DQA1/ATP6AP1/CD36/CORO1A/ATP6V0A2/HLA-DQA2/TUBA1A/TCIRG1/CYBB/STX18/HGS/HLA-DPA1/SEC61A2/ATP6V0D1/RAC1/TAP2/DYNC2H1/HLA-DRB5/DYNC1LI1/CALR/RAB5C/M6PR/LAMP1/TUBB/HLA-DPB1/HLA-DRA/ATP6V1E1/FCGR3A/CANX/HLA-DQB1/ITGA5/SEC22B/CTSS/TUBA1B/HLA-DRB1/ACTG1/HLA-E/ITGB1/HLA-A/ACTB/HLA-B
hsa05131	hsa05131	Shigellosis	173	-0.49494	-1.92636	2.92e-06	8.19e-05	6.5e-05	1269	tags=29%, list=13%, signal=26%	CAPN2/MAPK3/CYTH4/ARPC3/UBE2D2/VCL/CRK/MDM2/CRKL/PPID/FOXO1/MAP3K7/ELMO1/TNFRSF1A/AKT1/GSK3A/BAX/TAB1/CYCS/TAB2/RBX1/CAPN1/RHOA/ROCK2/ARPC5L/ARPC5/ITGA5/ARHGEF2/TLN1/RPS27A/ACTN4/MAPK1/TRADD/CAPNS1/ACTR2/FOXO3/MYL12B/MYL12A/DIAPH1/PFN1/TRAF5/HCLS1/CDC42/ARPC2/ARPC4/ACTG1/CD44/ITGB1/ACTB/CCL5
hsa05100	hsa05100	Bacterial invasion of epithelial cells	44	-0.696611	-2.14394	3.54e-06	9.12e-05	7.24e-05	1531	tags=55%, list=16%, signal=46%	ACTR3/CLTB/RAC1/ARPC3/VCL/CRK/CRKL/ELMO1/CLTA/CLTC/RHOA/ARPC5L/DNM2/RHOG/ARPC5/ITGA5/ACTR2/HCLS1/CDC42/ARPC2/ARPC4/ACTG1/ITGB1/ACTB
hsa05332	hsa05332	Graft-versus-host disease	27	-0.742982	-2.07421	9.56e-06	0.000227	0.00018	551	tags=33%, list=6%, signal=32%	KLRD1/HLA-DPB1/HLA-DRA/HLA-DQB1/PRF1/HLA-DRB1/HLA-E/HLA-A/HLA-B
hsa04940	hsa04940	Type I diabetes mellitus	29	-0.741616	-2.10213	2.34e-05	0.000516	0.00041	418	tags=28%, list=4%, signal=26%	HLA-DPB1/HLA-DRA/HLA-DQB1/PRF1/HLA-DRB1/HLA-E/HLA-A/HLA-B
hsa04670	hsa04670	Leukocyte transendothelial migration	65	-0.603967	-2.01218	2.51e-05	0.000517	0.00041	742	tags=29%, list=8%, signal=27%	PRKCB/PTPN11/RAP1A/RHOA/ROCK2/RAC2/ARHGAP35/ACTN4/MYL12B/ITGAL/MYL12A/CD99/EZR/CDC42/ACTG1/GNAI2/ITGB1/MSN/ACTB
hsa04650	hsa04650	Natural killer cell mediated cytotoxicity	79	-0.564518	-1.95006	5.7e-05	0.0011	0.000874	1506	tags=34%, list=16%, signal=29%	NRAS/PPP3CA/RAC1/IFNAR2/MICB/PPP3R1/MAPK3/CD244/MAP2K1/PAK1/NFATC2/ZAP70/PRKCB/PTPN11/PPP3CB/KLRD1/FCGR3A/RAC2/CD247/MAPK1/CD48/ITGAL/PRF1/LCK/HLA-E/HLA-A/HLA-B
hsa05163	hsa05163	Human cytomegalovirus infection	155	-0.479304	-1.84378	6.19e-05	0.00113	0.000894	1453	tags=26%, list=15%, signal=23%	PPP3CA/RAC1/B2M/TAP2/PPP3R1/MAPK3/CRK/MDM2/CRKL/IL10RA/CCL4/TNFRSF1A/MAP2K1/NFATC2/AKT1/SP1/PRKCB/BAX/ADCY7/CYCS/CALR/PPP3CB/IL6R/CALM1/RHOA/ROCK2/CALM2/GNG2/RAC2/AKAP13/MAPK1/TRADD/TRAF5/TAPBP/CASP8/GNAI2/HLA-E/GNAS/HLA-A/HLA-B/CCL5
hsa04666	hsa04666	Fc gamma R-mediated phagocytosis	69	-0.568784	-1.91486	8.17e-05	0.0014	0.00111	1550	tags=38%, list=16%, signal=32%	PTPRC/ACTR3/RAC1/ARF6/MAPK3/ARPC3/CRK/CRKL/ASAP1/MAP2K1/PAK1/AKT1/PRKCB/WAS/ARPC5L/DNM2/FCGR3A/RAC2/ARPC5/BIN1/MAPK1/ACTR2/CDC42/ARPC2/ARPC4/CFL1
hsa05132	hsa05132	Salmonella infection	200	-0.430517	-1.70038	9.61e-05	0.00153	0.00121	1557	tags=30%, list=16%, signal=26%	TUBA1A/PTPRC/ACTR3/PIK3CG/RAC1/LY96/ARF6/DYNC2H1/KIF5B/MAPK3/CYTH4/ARPC3/DCTN5/MAP3K7/ELMO1/TNFRSF1A/MAP2K1/PAK1/AKT1/ACTR10/PLEKHM2/DYNC1LI1/BAX/TAB1/CYCS/DCTN1/TAB2/HSP90AA1/ARL8A/RAB5C/ACTR1A/IRAK1/M6PR/ACTR1B/RHOA/TUBB/FLNA/ROCK2/ARPC5L/BRK1/DNM2/MAP2K3/RHOG/ARPC5/ANXA2/GAPDH/MAPK1/TRADD/ACTR2/MYL12B/MYL12A/PFN1/TUBA1B/CDC42/CASP8/ARPC2/ARPC4/ACTG1/ACTB/AHNAK
hsa05330	hsa05330	Allograft rejection	25	-0.736504	-2.03536	9.89e-05	0.00153	0.00121	418	tags=40%, list=4%, signal=38%	HLA-DRB5/CD40LG/HLA-DPB1/HLA-DRA/HLA-DQB1/PRF1/HLA-DRB1/HLA-E/HLA-A/HLA-B
hsa05169	hsa05169	Epstein-Barr virus infection	165	-0.457888	-1.77136	0.000126	0.00185	0.00147	1143	tags=25%, list=12%, signal=23%	PSMC1/MDM2/MAP3K7/HLA-DRB5/ISG15/PSMD13/AKT1/CD58/NCOR2/PSMC2/BAX/TAB1/CYCS/CALR/PSMD7/TAB2/CD3D/IRAK1/HLA-DPB1/HLA-DRA/CCND2/MAP2K3/IKBKE/TNFAIP3/CD3G/HLA-DQB1/TYK2/USP7/SAP30L/CD247/TRADD/RUNX3/ITGAL/TRAF5/TAPBP/CD3E/CASP8/HLA-DRB1/CD44/HLA-E/HLA-A/HLA-B
hsa04015	hsa04015	Rap1 signaling pathway	100	-0.513883	-1.85333	0.000136	0.00186	0.00148	1138	tags=27%, list=12%, signal=24%	CRK/CRKL/KRIT1/MAP2K1/AKT1/EVL/PRKCB/ADCY7/RAP1A/F2R/CALM1/RGS14/RHOA/CALM2/MAP2K3/SIPA1L1/RAC2/TLN1/MAPK1/ITGAL/PFN1/CDC42/ACTG1/GNAI2/GNAS/ITGB1/ACTB
hsa05320	hsa05320	Autoimmune thyroid disease	24	-0.729866	-1.97184	0.000138	0.00186	0.00148	418	tags=42%, list=4%, signal=40%	HLA-DRB5/CD40LG/HLA-DPB1/HLA-DRA/HLA-DQB1/PRF1/HLA-DRB1/HLA-E/HLA-A/HLA-B
hsa05170	hsa05170	Human immunodeficiency virus 1 infection	154	-0.462242	-1.77714	0.000161	0.00207	0.00164	1453	tags=31%, list=15%, signal=27%	PPP3CA/RAC1/B2M/BST2/TAP2/PPP3R1/MAPK3/CRK/CRKL/MAP3K7/TNFRSF1A/MAP2K1/PAK1/NFATC2/AKT1/PRKCB/APOBEC3G/BAX/TAB1/CYCS/CALR/PPP3CB/TAB2/CALM1/RBX1/CD3D/IRAK1/CALM2/TNFRSF1B/APOBEC3C/MAP2K3/GNG2/RAC2/AP1S2/CD3G/CD247/MAPK1/TRADD/CD4/TRAF5/TAPBP/CD3E/CASP8/GNAI2/HLA-E/HLA-A/CFL1/HLA-B
hsa05135	hsa05135	Yersinia infection	110	-0.488446	-1.78881	0.000205	0.00253	0.00201	1251	tags=33%, list=13%, signal=29%	MAPK3/ARPC3/CRK/CRKL/MAP3K7/ELMO1/MAP2K1/NFATC2/WIPF1/AKT1/ZAP70/TAB1/TAB2/GIT2/RPS6KA1/IRAK1/RHOA/WAS/ROCK2/ARPC5L/MAP2K3/RHOG/RAC2/ARPC5/ITGA5/MAPK1/ACTR2/CD4/CD8A/CDC42/ARPC2/ARPC4/ACTG1/LCK/ITGB1/ACTB
hsa04510	hsa04510	Focal adhesion	95	-0.500826	-1.78318	0.000349	0.00415	0.0033	1269	tags=35%, list=13%, signal=30%	CAPN2/PPP1R12A/MAPK3/COL6A2/ITGB7/VCL/CRK/CRKL/MAP2K1/PAK1/AKT1/PARVG/PTEN/PRKCB/RAP1A/RHOA/FLNA/ROCK2/CCND2/PPP1CB/RAC2/ARHGAP35/ITGA5/TLN1/ACTN4/MAPK1/MYL12B/MYL12A/DIAPH1/CDC42/ACTG1/ITGB1/ACTB
hsa04971	hsa04971	Gastric acid secretion	31	-0.672807	-1.91394	0.000501	0.00574	0.00455	742	tags=32%, list=8%, signal=30%	PRKCB/ADCY7/CALM1/ATP1B3/CALM2/EZR/ACTG1/GNAI2/GNAS/ACTB
hsa04360	hsa04360	Axon guidance	79	-0.518725	-1.79187	0.000646	0.00713	0.00566	1553	tags=29%, list=16%, signal=25%	PARD6B/ABLIM1/NRAS/PPP3CA/RAC1/PPP3R1/MAPK3/PAK1/NFATC2/PTPN11/PPP3CB/RHOA/ROCK2/LRIG2/SEMA4D/RAC2/MAPK1/MYL12B/MYL12A/CDC42/GNAI2/ITGB1/CFL1
hsa04611	hsa04611	Platelet activation	68	-0.532287	-1.79158	0.000728	0.00776	0.00616	682	tags=26%, list=7%, signal=25%	ADCY7/RAP1A/F2R/RHOA/ROCK2/PPP1CB/ORAI1/ARHGAP35/TLN1/MAPK1/MYL12B/MYL12A/PIK3R5/ACTG1/GNAI2/GNAS/ITGB1/ACTB
hsa05340	hsa05340	Primary immunodeficiency	28	-0.659381	-1.85363	0.000829	0.00854	0.00678	819	tags=39%, list=9%, signal=36%	ZAP70/CD40LG/CD3D/ORAI1/ICOS/ADA/CD4/CD8A/CD3E/LCK/IL2RG
hsa05166	hsa05166	Human T-cell leukemia virus 1 infection	173	-0.414738	-1.61421	0.00119	0.0118	0.0094	1022	tags=23%, list=11%, signal=21%	TNFRSF1A/HLA-DRB5/MAP2K1/NFATC2/AKT1/PTEN/BAX/TSPO/ADCY7/IL1R2/ANAPC13/CALR/ANAPC4/PPP3CB/SMAD3/SLC2A1/CD3D/CDC16/HLA-DPB1/HLA-DRA/CCND2/VDAC3/IL2RB/MAP3K1/CANX/TGFB1/CD3G/HLA-DQB1/TLN1/MAPK1/ITGAL/CD4/CD3E/HLA-DRB1/LCK/HLA-E/HLA-A/IL2RG/HLA-B
hsa05410	hsa05410	Hypertrophic cardiomyopathy	34	-0.631435	-1.83122	0.00137	0.0132	0.0105	378	tags=24%, list=4%, signal=23%	TPM3/LMNA/TGFB1/ITGA5/TTN/ACTG1/ITGB1/ACTB
hsa04724	hsa04724	Glutamatergic synapse	40	-0.601874	-1.81896	0.00144	0.0135	0.0107	742	tags=32%, list=8%, signal=30%	PPP3CA/PPP3R1/MAPK3/PRKCB/ADCY7/PPP3CB/GNG2/GLS/MAPK1/SLC38A2/GRK2/GNAI2/GNAS
hsa05414	hsa05414	Dilated cardiomyopathy	34	-0.627522	-1.81987	0.00156	0.0142	0.0113	378	tags=29%, list=4%, signal=28%	ADCY7/TPM3/LMNA/TGFB1/ITGA5/TTN/ACTG1/GNAS/ITGB1/ACTB
hsa05145	hsa05145	Toxoplasmosis	82	-0.496751	-1.74025	0.00207	0.0183	0.0145	1470	tags=35%, list=15%, signal=30%	HLA-DPA1/PIK3CG/LY96/JAK2/MAPK3/MAP3K7/IL10RA/TNFRSF1A/HLA-DRB5/AKT1/HSPA1A/CD40LG/TAB1/CYCS/TAB2/IRAK1/HLA-DPB1/HLA-DRA/MAP2K3/TGFB1/HLA-DQB1/TYK2/MAPK1/PIK3R5/CASP8/HLA-DRB1/GNAI2/HSPA8/ITGB1
hsa05152	hsa05152	Tuberculosis	123	-0.445477	-1.66947	0.00213	0.0183	0.0145	1849	tags=35%, list=19%, signal=29%	HLA-DQA1/ATP6AP1/CORO1A/EP300/ATP6V0A2/CTSD/HLA-DQA2/TRAF6/TLR1/TCIRG1/HLA-DPA1/PPP3CA/ATP6V0D1/LSP1/JAK2/PPP3R1/MAPK3/CEBPB/IL10RA/TNFRSF1A/HLA-DRB5/CASP10/AKT1/BAX/CYCS/PPP3CB/CALM1/RAB5C/IRAK1/RHOA/LAMP1/HLA-DPB1/CALM2/HLA-DRA/FCGR3A/TGFB1/HLA-DQB1/CTSS/MAPK1/TRADD/CASP8/HLA-DRB1/CD74
hsa05144	hsa05144	Malaria	21	-0.666904	-1.73193	0.00235	0.0196	0.0156	772	tags=24%, list=8%, signal=22%	CD40LG/KLRB1/TGFB1/ITGAL/CD81
hsa04520	hsa04520	Adherens junction	47	-0.535675	-1.68542	0.00271	0.022	0.0175	1437	tags=36%, list=15%, signal=31%	RAC1/FGFR1/TGFBR1/PTPRJ/MAPK3/VCL/MAP3K7/SMAD3/CSNK2A2/RHOA/WAS/RAC2/ACTN4/MAPK1/CDC42/ACTG1/ACTB
hsa04672	hsa04672	Intestinal immune network for IgA production	25	-0.659098	-1.82145	0.00283	0.0224	0.0178	1951	tags=52%, list=20%, signal=42%	CD28/HLA-DQA1/HLA-DQA2/HLA-DPA1/ITGB7/HLA-DRB5/CD40LG/HLA-DPB1/HLA-DRA/TGFB1/HLA-DQB1/ICOS/HLA-DRB1
hsa05150	hsa05150	Staphylococcus aureus infection	27	-0.620374	-1.73192	0.00313	0.0242	0.0192	1849	tags=41%, list=19%, signal=33%	HLA-DQA1/HLA-DQA2/HLA-DPA1/HLA-DRB5/SELPLG/HLA-DPB1/HLA-DRA/FCGR3A/HLA-DQB1/ITGAL/HLA-DRB1
hsa04640	hsa04640	Hematopoietic cell lineage	52	-0.536293	-1.72524	0.0035	0.0264	0.0209	1959	tags=52%, list=20%, signal=42%	TFRC/CSF1/CD22/HLA-DQA1/CD36/HLA-DQA2/IL2RA/CD59/HLA-DPA1/CD37/CD7/HLA-DRB5/CD5/IL1R2/IL6R/CD3D/HLA-DPB1/HLA-DRA/CD3G/HLA-DQB1/ITGA5/CD4/CD8A/CD3E/HLA-DRB1/CD44/CD2
hsa05142	hsa05142	Chagas disease	68	-0.494847	-1.66556	0.00368	0.0271	0.0215	656	tags=19%, list=7%, signal=18%	CALR/CD3D/IRAK1/CFLAR/TGFB1/CD3G/CD247/MAPK1/CD3E/CASP8/GNAI2/GNAS/CCL5
hsa04659	hsa04659	Th17 cell differentiation	88	-0.462333	-1.63569	0.00385	0.0277	0.0219	1532	tags=41%, list=16%, signal=35%	STAT6/IL2RA/HLA-DPA1/PPP3CA/HIF1A/TGFBR1/JAK2/PPP3R1/MAPK3/IL12RB1/IL27RA/RARA/HLA-DRB5/NFATC2/ZAP70/PPP3CB/IL6R/HSP90AA1/SMAD3/GATA3/TBX21/CD3D/HLA-DPB1/HLA-DRA/IL2RB/TGFB1/CD3G/HLA-DQB1/TYK2/CD247/MAPK1/CD4/CD3E/HLA-DRB1/LCK/IL2RG
hsa05205	hsa05205	Proteoglycans in cancer	112	-0.427303	-1.56375	0.00406	0.0284	0.0226	1506	tags=27%, list=16%, signal=23%	NRAS/PLAUR/RAC1/HIF1A/FGFR1/PPP1R12A/MAPK3/MDM2/DROSHA/MAP2K1/PAK1/AKT1/PRKCB/PTPN11/NUDT16L1/RHOA/FLNA/ROCK2/PPP1CB/TGFB1/ITGA5/MAPK1/HCLS1/EZR/CDC42/ACTG1/CD44/ITGB1/MSN/ACTB
hsa05203	hsa05203	Viral carcinogenesis	139	-0.415542	-1.57705	0.00414	0.0284	0.0226	540	tags=14%, list=6%, signal=14%	YWHAE/HDAC4/RHOA/MAPKAPK2/CCND2/VDAC3/USP7/ACTN4/MAPK1/TRADD/YWHAQ/UBR4/TRAF5/YWHAB/CDC42/CASP8/YWHAZ/HLA-E/HLA-A/HLA-B
hsa04216	hsa04216	Ferroptosis	31	-0.612468	-1.74229	0.00429	0.0288	0.0229	2263	tags=42%, list=24%, signal=32%	GPX4/TFRC/LPCAT3/ACSL4/CYBB/PRNP/ATG5/SLC40A1/PCBP2/GCLM/FTH1/VDAC3/PCBP1
hsa04658	hsa04658	Th1 and Th2 cell differentiation	71	-0.491133	-1.66401	0.00472	0.0311	0.0246	1532	tags=41%, list=16%, signal=35%	STAT6/IL2RA/HLA-DPA1/PPP3CA/JAK2/PPP3R1/MAPK3/IL12RB1/HLA-DRB5/NFATC2/ZAP70/PPP3CB/GATA3/TBX21/CD3D/HLA-DPB1/HLA-DRA/IL2RB/CD3G/HLA-DQB1/TYK2/CD247/MAPK1/RUNX3/CD4/CD3E/HLA-DRB1/LCK/IL2RG
hsa04060	hsa04060	Cytokine-cytokine receptor interaction	93	-0.440138	-1.55991	0.00597	0.0382	0.0304	1732	tags=30%, list=18%, signal=25%	TNFRSF4/CCR4/CXCR5/IL2RA/CXCL14/ACVR1/IFNAR2/TGFBR1/IL12RB1/IL27RA/IL10RA/CCL4/TNFRSF1A/TNFRSF10D/IL16/IL18R1/IL17RA/CD40LG/IL1R2/IL6R/CX3CR1/CXCR3/TNFRSF1B/IL2RB/TGFB1/CD4/IL2RG/CCL5
hsa03018	hsa03018	RNA degradation	69	0.471312	1.61975	0.00606	0.0382	0.0304	1767	tags=35%, list=18%, signal=29%	BTG1/CNOT2/PABPC1/DHX36/TOB1/TTC37/XRN2/XRN1/HSPA9/PABPC4/BTG2/PAN2/TENT4A/LSM3/DCP1B/LSM5/CNOT6/LSM7/EXOSC1/PABPC1L/EXOSC9/EXOSC8/LSM8/MPHOSPH6
hsa05204	hsa05204	Chemical carcinogenesis - DNA adducts	11	-0.742307	-1.67592	0.00837	0.0514	0.0408	281	tags=64%, list=3%, signal=62%	SULT1A1/NAT1/CYP1B1/SULT1A3/MGST3/GSTP1/GSTK1
hsa04270	hsa04270	Vascular smooth muscle contraction	50	-0.492858	-1.57655	0.00854	0.0514	0.0408	742	tags=28%, list=8%, signal=26%	PPP1R12A/MAPK3/MAP2K1/PRKCB/ADCY7/CALM1/RHOA/ROCK2/CALM2/PPP1CB/MAPK1/GNAS/MYL6/MYH9
hsa04062	hsa04062	Chemokine signaling pathway	113	-0.40984	-1.50376	0.0089	0.0514	0.0408	1506	tags=29%, list=16%, signal=25%	NRAS/CXCL14/PIK3CG/RAC1/JAK2/MAPK3/CRK/CRKL/PREX1/CCL4/ELMO1/MAP2K1/PAK1/AKT1/GSK3A/PRKCB/ADCY7/RAP1A/GRK6/CX3CR1/RHOA/WAS/ROCK2/CXCR3/GNG2/RAC2/MAPK1/FOXO3/GRK2/CDC42/PIK3R5/GNAI2/CCL5
hsa00982	hsa00982	Drug metabolism - cytochrome P450	10	-0.764284	-1.68115	0.00899	0.0514	0.0408	281	tags=50%, list=3%, signal=49%	CYP2D6/ALDH3B1/MGST3/GSTP1/GSTK1
hsa05310	hsa05310	Asthma	15	-0.700244	-1.7221	0.00922	0.0514	0.0408	1849	tags=60%, list=19%, signal=49%	HLA-DQA1/HLA-DQA2/HLA-DPA1/HLA-DRB5/CD40LG/HLA-DPB1/HLA-DRA/HLA-DQB1/HLA-DRB1
hsa04921	hsa04921	Oxytocin signaling pathway	78	-0.459883	-1.58817	0.00922	0.0514	0.0408	1506	tags=32%, list=16%, signal=27%	NRAS/PPP3CA/PIK3CG/CACNB3/PPP3R1/PPP1R12A/MAPK3/CAMKK2/MAP2K1/NFATC2/PRKCB/ADCY7/PPP3CB/CALM1/RHOA/ROCK2/CALM2/PPP1CB/MAPK1/PIK3R5/ACTG1/GNAI2/GNAS/MYL6/ACTB
hsa04061	hsa04061	Viral protein interaction with cytokine and cytokine receptor	42	-0.527849	-1.61793	0.00932	0.0514	0.0408	1041	tags=29%, list=11%, signal=26%	IL10RA/CCL4/TNFRSF1A/TNFRSF10D/IL18R1/IL6R/CX3CR1/CXCR3/TNFRSF1B/IL2RB/IL2RG/CCL5
hsa04114	hsa04114	Oocyte meiosis	76	-0.437097	-1.50193	0.0101	0.0546	0.0433	682	tags=22%, list=7%, signal=21%	ADCY7/ANAPC13/ANAPC4/PPP3CB/CALM1/RBX1/RPS6KA1/YWHAE/CDC16/PPP2R5C/CALM2/PPP1CB/PPP2R5A/MAPK1/YWHAQ/YWHAB/YWHAZ
hsa00980	hsa00980	Metabolism of xenobiotics by cytochrome P450	12	-0.725594	-1.68432	0.0121	0.0635	0.0504	281	tags=50%, list=3%, signal=49%	CYP1B1/CYP2D6/ALDH3B1/MGST3/GSTP1/GSTK1
hsa04972	hsa04972	Pancreatic secretion	36	-0.53863	-1.594	0.0121	0.0635	0.0504	1116	tags=42%, list=12%, signal=37%	SLC9A1/ITPR3/SLC4A2/RAB11A/ATP2A2/RAC1/RAB8A/ATP2B1/PRKCB/ADCY7/RAP1A/ATP1B3/RHOA/ATP2B4/GNAS
hsa04390	hsa04390	Hippo signaling pathway	73	-0.440766	-1.50024	0.0127	0.0651	0.0516	908	tags=19%, list=9%, signal=17%	LIMD1/RASSF1/CSNK1D/SMAD3/YWHAE/CCND2/PPP1CB/MOB1A/TGFB1/YWHAQ/YWHAB/ACTG1/YWHAZ/ACTB
hsa05120	hsa05120	Epithelial cell signaling in Helicobacter pylori infection	50	-0.479739	-1.53459	0.0128	0.0651	0.0516	328	tags=26%, list=3%, signal=25%	ATP6V0E2/ATP6AP1/ATP6V0A2/TCIRG1/ATP6V0D1/RAC1/PAK1/PTPN11/CSK/ATP6V1E1/ADAM17/CDC42/CCL5
hsa04218	hsa04218	Cellular senescence	116	-0.405265	-1.50192	0.0133	0.0664	0.0527	1506	tags=29%, list=16%, signal=25%	NRAS/PPP3CA/SLC25A5/TGFBR1/CAPN2/PPP3R1/MAPK3/TRPM7/MDM2/PPID/FOXO1/RAD1/MAP2K1/NFATC2/AKT1/PTEN/PPP3CB/CALM1/SMAD3/RBBP4/CAPN1/MAPKAPK2/CALM2/CCND2/MAP2K3/PPP1CB/VDAC3/TGFB1/ZFP36L1/MAPK1/FOXO3/HLA-E/HLA-A/HLA-B
hsa04961	hsa04961	Endocrine and other factor-regulated calcium reabsorption	25	-0.60754	-1.67896	0.0141	0.069	0.0548	864	tags=52%, list=9%, signal=47%	RAB11A/AP2S1/SLC8A1/CLTB/ATP2B1/CLTA/CLTC/PRKCB/ATP1B3/DNM2/AP2B1/ATP2B4/GNAS
hsa05168	hsa05168	Herpes simplex virus 1 infection	336	-0.313634	-1.31321	0.0178	0.0861	0.0683	1076	tags=14%, list=11%, signal=13%	HCFC2/MAP3K7/TNFRSF1A/HLA-DRB5/ZNF587/ZNF470/AKT1/ZNF808/ZNF829/ZNF791/EIF2B2/BAX/PTPN11/ZNF761/TAB1/CYCS/CALR/SRSF9/ZNF595/TAB2/ZNF224/HCFC1/IRAK1/EIF2B5/HLA-DPB1/PILRB/ZNF573/HLA-DRA/ZNF302/IKBKE/PPP1CB/ZNF91/HLA-DQB1/ITGA5/TYK2/TRADD/DAXX/TRAF5/TAPBP/CASP8/HLA-DRB1/HLA-E/HLA-A/CD74/HLA-B/CCL5
hsa04970	hsa04970	Salivary secretion	33	-0.546362	-1.57122	0.0189	0.0899	0.0714	864	tags=27%, list=9%, signal=25%	ATP2B1/PRKCB/ADCY7/CALM1/ATP1B3/CALM2/LYZ/ATP2B4/GNAS
hsa05322	hsa05322	Systemic lupus erythematosus	25	-0.587164	-1.62266	0.021	0.0985	0.0782	2093	tags=52%, list=22%, signal=41%	TRIM21/CD28/HLA-DQA1/HLA-DQA2/HLA-DPA1/HLA-DRB5/CD40LG/HLA-DPB1/HLA-DRA/FCGR3A/HLA-DQB1/ACTN4/HLA-DRB1
hsa04392	hsa04392	Hippo signaling pathway - multiple species	13	-0.665729	-1.56932	0.0218	0.1	0.0797	2034	tags=54%, list=21%, signal=42%	SAV1/CSNK1E/PAK1/LIMD1/RASSF1/RASSF2/MOB1A
hsa05323	hsa05323	Rheumatoid arthritis	56	-0.455853	-1.49043	0.0267	0.121	0.0964	418	tags=14%, list=4%, signal=14%	HLA-DPB1/HLA-DRA/ATP6V1E1/TGFB1/HLA-DQB1/ITGAL/HLA-DRB1/CCL5
hsa05162	hsa05162	Measles	105	-0.383748	-1.39429	0.0272	0.122	0.0966	717	tags=18%, list=7%, signal=17%	BAX/CYCS/TAB2/CD3D/IRAK1/CSNK2A2/CCND2/IKBKE/SLAMF1/IL2RB/TNFAIP3/CD3G/TYK2/TRADD/CD3E/CASP8/HSPA8/MSN/IL2RG
hsa04917	hsa04917	Prolactin signaling pathway	43	0.475413	1.50197	0.0288	0.127	0.101	484	tags=14%, list=5%, signal=13%	FOS/SOCS3/STAT1/IRF1/PIK3CD/AKT2
hsa05164	hsa05164	Influenza A	122	-0.389087	-1.45079	0.0293	0.127	0.101	1022	tags=16%, list=11%, signal=15%	TNFRSF1A/HLA-DRB5/MAP2K1/AKT1/PRKCB/BAX/CYCS/HLA-DPB1/HLA-DRA/IKBKE/HLA-DQB1/TYK2/MAPK1/HNRNPUL1/TRADD/CASP8/HLA-DRB1/ACTG1/ACTB/CCL5
hsa04660	hsa04660	T cell receptor signaling pathway	87	-0.400643	-1.40973	0.0308	0.132	0.105	1266	tags=26%, list=13%, signal=23%	PPP3R1/MAPK3/CBLB/MAP3K7/MAP2K1/PAK1/NFATC2/AKT1/GRAP2/ZAP70/CD40LG/PPP3CB/CD3D/RHOA/CD3G/ICOS/CD247/MAPK1/CD4/CD8A/CDC42/CD3E/LCK
hsa03040	hsa03040	Spliceosome	127	0.358023	1.36089	0.0412	0.174	0.138	1856	tags=35%, list=19%, signal=28%	SRSF2/SRSF5/SRSF7/FUS/DDX5/RBMX/TRA2B/SF3B1/SNRPD2/SRSF3/SRSF1/BCAS2/PLRG1/HNRNPU/SNRNP27/SNRNP70/LSM3/XAB2/HNRNPM/SNRPE/CHERP/LSM5/HSPA1B/PRPF38B/RBM8A/CDC40/U2AF2/SNRPF/LSM7/HNRNPK/SYF2/ALYREF/CTNNBL1/AQR/DDX46/HNRNPA1/SNU13/EIF4A3/DHX38/LSM8/THOC2/PRPF8/DHX8/U2SURP
hsa05165	hsa05165	Human papillomavirus infection	187	-0.335454	-1.31974	0.0468	0.194	0.154	1251	tags=18%, list=13%, signal=16%	MAPK3/COL6A2/ITGB7/PSMC1/MDM2/FOXO1/TNFRSF1A/ISG15/MAP2K1/AKT1/PTEN/BAX/RFNG/MFNG/LFNG/CSNK1A1/PPP2R5C/CCND2/IKBKE/ATP6V1E1/ITGA5/TYK2/PPP2R5A/MAPK1/TRADD/UBR4/SLC9A3R1/CDC42/CASP8/HLA-E/GNAS/ITGB1/HLA-A/HLA-B
hsa04022	hsa04022	cGMP-PKG signaling pathway	79	-0.410482	-1.41796	0.0475	0.194	0.154	1871	tags=35%, list=19%, signal=29%	NFATC3/SLC8A1/ATP2A2/ATF2/MEF2D/PPP3CA/PIK3CG/SLC25A5/PPP3R1/PPP1R12A/MAPK3/MAP2K1/NFATC2/AKT1/ATP2B1/ADCY7/PPP3CB/CALM1/ATP1B3/RHOA/ROCK2/CALM2/PPP1CB/VDAC3/MAPK1/ATP2B4/PIK3R5/GNAI2
hsa04613	hsa04613	Neutrophil extracellular trap formation	71	-0.422951	-1.433	0.0477	0.194	0.154	1529	tags=25%, list=16%, signal=21%	CYBB/RAC1/SLC25A5/HAT1/MAPK3/MAP3K7/MAP2K1/SELPLG/AKT1/PRKCB/HDAC4/FCGR3A/VDAC3/RAC2/MAPK1/ITGAL/ACTG1/ACTB
hsa05321	hsa05321	Inflammatory bowel disease	43	-0.477963	-1.47155	0.0531	0.211	0.168	790	tags=42%, list=8%, signal=39%	RELA/IFNGR1/HLA-DQA1/HLA-DQA2/STAT6/HLA-DPA1/IL12RB1/HLA-DRB5/IL18R1/SMAD3/GATA3/TBX21/HLA-DPB1/HLA-DRA/TGFB1/HLA-DQB1/HLA-DRB1/IL2RG
hsa04540	hsa04540	Gap junction	39	-0.495737	-1.4891	0.0534	0.211	0.168	1557	tags=31%, list=16%, signal=26%	TUBA1A/NRAS/MAPK3/MAP2K1/CSNK1D/PRKCB/ADCY7/TUBB/MAPK1/TUBA1B/GNAI2/GNAS
hsa05417	hsa05417	Lipid and atherosclerosis	149	-0.341146	-1.30501	0.0543	0.211	0.168	1529	tags=23%, list=16%, signal=19%	CYBB/NRAS/PPP3CA/RAC1/LY96/JAK2/PPP3R1/MAPK3/MAP3K7/TNFRSF1A/NFATC2/AKT1/HSPA1A/CD40LG/BAX/TAB1/CYCS/RAP1A/PPP3CB/TAB2/CALM1/HSP90AA1/IRAK1/RHOA/ROCK2/CALM2/MAP2K3/IKBKE/ABCG1/MAPK1/CDC42/CASP8/HSPA8/CCL5
hsa04380	hsa04380	Osteoclast differentiation	95	0.379919	1.37354	0.0552	0.211	0.168	948	tags=17%, list=10%, signal=15%	FOS/SOCS3/JUND/STAT1/SPI1/JUN/NFKB2/PIK3CD/CYLD/AKT2/JUNB/FYN/TYROBP/MAPK14/IFNGR2/IFNAR1
hsa04370	hsa04370	VEGF signaling pathway	40	-0.493167	-1.49043	0.0553	0.211	0.168	1909	tags=42%, list=20%, signal=34%	KRAS/MAPKAPK3/HSPB1/NRAS/PPP3CA/RAC1/PPP3R1/MAPK3/MAP2K1/NFATC2/AKT1/PRKCB/PPP3CB/MAPKAPK2/RAC2/MAPK1/CDC42
hsa05032	hsa05032	Morphine addiction	32	-0.50645	-1.45026	0.0565	0.213	0.169	742	tags=22%, list=8%, signal=20%	PRKCB/ADCY7/GRK6/GNG2/GRK2/GNAI2/GNAS
hsa05110	hsa05110	Vibrio cholerae infection	39	-0.490014	-1.47191	0.0573	0.213	0.169	320	tags=28%, list=3%, signal=27%	ATP6V0E2/ATP6AP1/KDELR2/ATP6V0A2/TCIRG1/SEC61A2/ATP6V0D1/ATP6V1E1/ACTG1/GNAS/ACTB
hsa04210	hsa04210	Apoptosis	112	-0.359101	-1.31416	0.058	0.213	0.169	1022	tags=19%, list=11%, signal=17%	TNFRSF1A/MAP2K1/CASP10/AKT1/CTSB/BAX/CYCS/CAPN1/LMNA/CFLAR/CTSC/CTSW/CTSS/MAPK1/TRADD/DAXX/PRF1/TUBA1B/CASP8/ACTG1/ACTB
hsa04141	hsa04141	Protein processing in endoplasmic reticulum	145	-0.335729	-1.28554	0.0589	0.214	0.17	2244	tags=39%, list=23%, signal=31%	MAPK9/AMFR/DERL2/HSPH1/NPLOC4/SEC23B/SEC24C/STT3B/PDIA3/UBE2J1/HSP90AB1/SKP1/RNF185/EIF2AK1/SELENOS/DNAJB12/STT3A/DNAJA1/DERL1/DNAJB1/BCAP31/SVIP/SEC61A2/DNAJC1/EIF2AK4/CAPN2/NGLY1/UBE2D2/MAN1A2/ERLEC1/UGGT1/SAR1A/UBQLN1/HERPUD1/DNAJC10/VCP/HSPA1A/RAD23A/PDIA6/UFD1/NSFL1C/PREB/BAX/TRAM1/CALR/HSP90AA1/RBX1/SEC31B/RPN2/STUB1/CAPN1/SAR1B/GANAB/LMAN2/CANX/PPP1R15A/HSPA8
hsa04925	hsa04925	Aldosterone synthesis and secretion	47	-0.456197	-1.43535	0.0599	0.215	0.171	864	tags=21%, list=9%, signal=19%	ATP2B1/PRKCB/NR4A2/ADCY7/CALM1/ATP1B3/CALM2/ORAI1/ATP2B4/GNAS
hsa05412	hsa05412	Arrhythmogenic right ventricular cardiomyopathy	25	-0.55175	-1.52479	0.0633	0.221	0.175	353	tags=20%, list=4%, signal=19%	LMNA/ITGA5/ACTG1/ITGB1/ACTB
hsa04151	hsa04151	PI3K-Akt signaling pathway	163	-0.331484	-1.27785	0.0634	0.221	0.175	1830	tags=26%, list=19%, signal=22%	HSP90AB1/CCNE1/PRKAA1/ATF2/RPS6KB1/BCL2L1/EIF4E/PIK3AP1/IL2RA/NRAS/PHLPP2/PIK3CG/RAC1/FGFR1/IFNAR2/JAK2/MAPK3/COL6A2/ITGB7/MDM2/CRTC2/MAP2K1/AKT1/PTEN/F2R/IL6R/HSP90AA1/YWHAE/PPP2R5C/CCND2/GNG2/IL2RB/ITGA5/PPP2R5A/MAPK1/LPAR6/YWHAQ/FOXO3/YWHAB/PIK3R5/YWHAZ/ITGB1/IL2RG
hsa04072	hsa04072	Phospholipase D signaling pathway	76	-0.403756	-1.38737	0.0635	0.221	0.175	1506	tags=25%, list=16%, signal=21%	NRAS/PIK3CG/ARF6/MAPK3/CYTH4/AGPAT3/MAP2K1/AKT1/PTPN11/ADCY7/F2R/DGKH/RHOA/DNM2/AGPAT4/MAPK1/LPAR6/PIK3R5/GNAS
hsa04261	hsa04261	Adrenergic signaling in cardiomyocytes	74	-0.408305	-1.39477	0.0653	0.223	0.177	939	tags=20%, list=10%, signal=18%	AKT1/ATP2B1/ADCY7/CALM1/ATP1B3/PPP2R5C/CALM2/TPM3/PPP1CB/PPP2R5A/MAPK1/ATP2B4/PIK3R5/GNAI2/GNAS
hsa05202	hsa05202	Transcriptional misregulation in cancer	100	0.367193	1.33933	0.0658	0.223	0.177	679	tags=16%, list=7%, signal=15%	ATM/NFKBIZ/FUS/DDX5/JMJD1C/SPI1/KMT2A/ID2/BCL11B/BIRC3/GADD45B/AFF1/MYC/CDKN1B/BIRC2/RXRA
hsa04722	hsa04722	Neurotrophin signaling pathway	88	-0.381759	-1.35062	0.071	0.239	0.189	1251	tags=25%, list=13%, signal=22%	MAPK3/CRK/CRKL/MAP2K1/AKT1/BAX/PTPN11/KIDINS220/RAP1A/CALM1/RPS6KA1/YWHAE/IRAK1/RHOA/MAPKAPK2/CALM2/MAP3K1/ARHGDIB/ARHGDIA/MAPK1/FOXO3/CDC42
hsa04071	hsa04071	Sphingolipid signaling pathway	87	-0.378257	-1.33096	0.0801	0.266	0.211	1596	tags=25%, list=17%, signal=21%	CERS5/ABCC1/NRAS/RAC1/MAPK3/CERS2/TNFRSF1A/MAP2K1/AKT1/S1PR5/PTEN/PRKCB/BAX/S1PR1/RHOA/ROCK2/PPP2R5C/RAC2/PPP2R5A/MAPK1/TRADD/GNAI2
hsa05134	hsa05134	Legionellosis	43	-0.452439	-1.39296	0.0816	0.267	0.212	1028	tags=23%, list=11%, signal=21%	SAR1A/VCP/HSPA1A/CYCS/SAR1B/EEF1A1/RAB1B/SEC22B/CASP8/HSPA8
hsa04080	hsa04080	Neuroactive ligand-receptor interaction	40	-0.461415	-1.39447	0.0821	0.267	0.212	1077	tags=40%, list=11%, signal=36%	PTGDR/CNR2/ADRB2/S1PR4/P2RX7/P2RY13/PTGER2/UTS2/P2RY8/NR3C1/S1PR5/TSPO/F2R/S1PR1/LPAR6/GZMA
hsa05221	hsa05221	Acute myeloid leukemia	51	0.420204	1.36667	0.0907	0.292	0.232	1758	tags=29%, list=18%, signal=24%	PIM1/PIM2/SPI1/TCF7/PIK3CD/AKT2/MYC/LEF1/SOS2/RPS6KB2/PPARD/RAF1/CD14/PML/MAP2K2
hsa04730	hsa04730	Long-term depression	30	-0.491201	-1.39609	0.0932	0.297	0.236	1506	tags=23%, list=16%, signal=20%	NRAS/MAPK3/MAP2K1/PRKCB/MAPK1/GNAI2/GNAS
hsa04727	hsa04727	GABAergic synapse	31	-0.492034	-1.39969	0.0953	0.301	0.239	742	tags=19%, list=8%, signal=18%	PRKCB/ADCY7/GNG2/GLS/SLC38A2/GNAI2
hsa04630	hsa04630	JAK-STAT signaling pathway	80	0.375511	1.32343	0.0978	0.305	0.242	531	tags=14%, list=6%, signal=13%	SOCS3/PIM1/STAT1/IL6ST/IL7R/JAK3/MCL1/BCL2/PIK3CD/AKT2/MYC
hsa04142	hsa04142	Lysosome	103	-0.350365	-1.2726	0.101	0.311	0.247	2190	tags=32%, list=23%, signal=25%	AP3S1/GALC/LAMP2/IDS/HEXB/NPC1/CTSH/ATP6AP1/GGA2/ATP6V0A2/NPC2/CTSD/ARSG/TCIRG1/CLTB/ATP6V0D1/LITAF/AGA/CLTA/CTSB/CLTC/GM2A/PSAP/AP3B1/M6PR/LAMP1/CTSC/LAPTM5/TPP1/AP1S2/CTSW/IGF2R/CTSS
hsa00510	hsa00510	N-Glycan biosynthesis	39	-0.454131	-1.36412	0.103	0.315	0.25	1144	tags=28%, list=12%, signal=25%	ALG3/B4GALT3/MAN1A2/ST6GAL1/MGAT5/DPM1/DPM3/RPN2/GANAB/MAN2A1/B4GALT1
hsa04962	hsa04962	Vasopressin-regulated water reabsorption	33	-0.473424	-1.36146	0.106	0.32	0.254	1418	tags=30%, list=15%, signal=26%	NSF/DYNC2H1/DCTN5/AQP3/DYNC1LI1/DCTN1/RAB5C/ARHGDIB/ARHGDIA/GNAS
hsa03015	hsa03015	mRNA surveillance pathway	80	0.373851	1.31758	0.107	0.32	0.254	1684	tags=31%, list=18%, signal=26%	FUS/PPP1CC/PABPC1/PNN/PPP2R2A/PAPOLA/PABPN1/PABPC4/DAZAP1/CSTF3/RNMT/UPF3A/SRRM1/PPP2R5E/PPP2R3C/PCF11/RBM8A/ALYREF/CASC3/ETF1/CPSF1/PABPC1L/PPP2R3B/CSTF2T/EIF4A3
hsa04924	hsa04924	Renin secretion	28	-0.489517	-1.37611	0.111	0.328	0.26	783	tags=39%, list=8%, signal=36%	PDE1B/PTGER2/PPP3CA/PPP3R1/CTSB/PPP3CB/CALM1/CALM2/ORAI1/GNAI2/GNAS
hsa05140	hsa05140	Leishmaniasis	57	-0.396005	-1.29351	0.111	0.328	0.26	1632	tags=37%, list=17%, signal=31%	HLA-DQA2/TRAF6/CYBB/HLA-DPA1/JAK2/MAPK3/MAP3K7/HLA-DRB5/PRKCB/TAB1/TAB2/IRAK1/HLA-DPB1/HLA-DRA/FCGR3A/EEF1A1/TGFB1/HLA-DQB1/MAPK1/HLA-DRB1/ITGB1
hsa05133	hsa05133	Pertussis	44	-0.433367	-1.33376	0.113	0.33	0.262	609	tags=20%, list=6%, signal=19%	CALM1/IRAK1/RHOA/CALM2/ITGA5/MAPK1/GNAI2/ITGB1/CFL1
hsa04512	hsa04512	ECM-receptor interaction	16	-0.554632	-1.37462	0.114	0.33	0.262	213	tags=31%, list=2%, signal=31%	COL6A2/ITGB7/ITGA5/CD44/ITGB1
hsa05020	hsa05020	Prion disease	191	-0.304073	-1.19705	0.12	0.343	0.273	1773	tags=26%, list=18%, signal=22%	PSMA3/ATF2/ATP5PB/KLC4/PSMD14/NDUFA4/PSMA5/PSMC4/TUBA1A/CYBB/PPP3CA/RAC1/NDUFB5/SLC25A5/PRNP/NDUFA6/NDUFS6/KIF5B/PPP3R1/MAPK3/NDUFS4/PSMC1/NDUFA5/PSMB7/PSMD13/HSPA1A/SOD1/PSMC2/PSMA4/PSMB1/BAX/CYCS/PSMD7/UQCR11/PPP3CB/ATP5F1D/NDUFC1/NDUFB9/NDUFA2/UQCRFS1/CSNK2A2/TUBB/VDAC3/COX4I1/RAC2/MAPK1/TUBA1B/NDUFB11/HSPA8/CCL5
hsa05034	hsa05034	Alcoholism	57	-0.389688	-1.27287	0.124	0.347	0.276	1506	tags=23%, list=16%, signal=19%	NRAS/HAT1/MAPK3/CAMKK2/MAP2K1/CALM1/HDAC4/CALM2/PPP1CB/GNG2/MAPK1/GNAI2/GNAS
hsa04932	hsa04932	Non-alcoholic fatty liver disease	124	0.321266	1.22192	0.125	0.347	0.276	821	tags=14%, list=9%, signal=13%	FOS/SOCS3/COX6C/UQCRB/COX7C/NDUFS5/JUN/NDUFA1/PIK3CD/AKT2/NDUFA10/RXRA/NDUFB6/NDUFB1/UQCR10/FAS/SREBF1
hsa04912	hsa04912	GnRH signaling pathway	54	-0.389947	-1.26249	0.125	0.347	0.276	742	tags=19%, list=8%, signal=17%	MAP2K1/PRKCB/ADCY7/CALM1/CALM2/MAP2K3/MAP3K1/MAPK1/CDC42/GNAS
hsa00010	hsa00010	Glycolysis / Gluconeogenesis	39	-0.437756	-1.31494	0.126	0.347	0.276	1646	tags=26%, list=17%, signal=21%	HK1/ENO2/ENO1/PFKP/PGAM1/PGK1/GPI/LDHA/PFKL/GAPDH
hsa05224	hsa05224	Breast cancer	70	0.369283	1.27377	0.131	0.357	0.284	1901	tags=31%, list=20%, signal=25%	FOS/JUN/NFKB2/TCF7/GADD45B/PIK3CD/AKT2/MYC/RB1/LEF1/NCOA3/NCOA1/SOS2/RPS6KB2/WNT10B/DVL3/RAF1/APC/MAP2K2/GADD45A/FZD3/CTNNB1
hsa05167	hsa05167	Kaposi sarcoma-associated herpesvirus infection	137	-0.317283	-1.204	0.133	0.357	0.284	1506	tags=23%, list=16%, signal=20%	NRAS/PPP3CA/PIK3CG/RAC1/HIF1A/IFNAR2/JAK2/MICB/PPP3R1/MAPK3/PREX1/TNFRSF1A/MAP2K1/NFATC2/AKT1/BAX/CYCS/PPP3CB/CALM1/MAPKAPK2/CALM2/IKBKE/GNG2/TYK2/RPS27A/MAPK1/TRADD/PIK3R5/CASP8/HLA-E/HLA-A/HLA-B
hsa04668	hsa04668	TNF signaling pathway	82	-0.360248	-1.26205	0.133	0.357	0.284	1055	tags=23%, list=11%, signal=21%	MAP3K7/CEBPB/TNFRSF1A/MAP2K1/ITCH/CASP10/AKT1/IL18R1/TAB1/TAB2/TNFRSF1B/CFLAR/MAP2K3/TNFAIP3/MAPK1/TRADD/TRAF5/CASP8/CCL5
hsa04726	hsa04726	Serotonergic synapse	37	-0.430779	-1.27109	0.137	0.361	0.286	280	tags=22%, list=3%, signal=21%	NRAS/MAPK3/MAP2K1/PRKCB/GNG2/MAPK1/GNAI2/GNAS
hsa04024	hsa04024	cAMP signaling pathway	86	-0.351355	-1.23839	0.137	0.361	0.286	1271	tags=27%, list=13%, signal=23%	ABCC4/PPP1R12A/MAPK3/MAP2K1/PAK1/AKT1/ATP2B1/PPARA/ADCY7/RAP1A/F2R/CALM1/ATP1B3/RHOA/ROCK2/CALM2/PPP1CB/ORAI1/RAC2/MAPK1/ATP2B4/GNAI2/GNAS
hsa04721	hsa04721	Synaptic vesicle cycle	32	-0.448928	-1.28554	0.146	0.381	0.302	2017	tags=44%, list=21%, signal=35%	STX3/AP2S1/ATP6V0E2/ATP6V0A2/TCIRG1/CLTB/ATP6V0D1/STX1A/NSF/CLTA/CLTC/DNM2/AP2B1/ATP6V1E1
hsa04550	hsa04550	Signaling pathways regulating pluripotency of stem cells	66	0.367262	1.25974	0.147	0.381	0.302	1909	tags=35%, list=20%, signal=28%	IL6ST/JAK3/ID2/TCF7/PIK3CD/AKT2/MYC/PCGF5/MAPK14/RIF1/SETDB1/JAK1/WNT10B/DVL3/RAF1/SMAD4/APC/JARID2/ACVR2A/MAP2K2/FZD3/CTNNB1/SMAD5
hsa05022	hsa05022	Pathways of neurodegeneration - multiple diseases	315	-0.27366	-1.13643	0.149	0.383	0.304	2011	tags=28%, list=21%, signal=23%	NDUFV1/FRAT2/NDUFB2/CSF1/CSNK1E/KRAS/HSD17B10/NDUFAB1/UBE2J1/BECN1/ATP2A2/PSMA3/BCL2L1/ATP5PB/KLC4/PSMD14/NDUFA4/PSMA5/DERL1/PSMC4/TUBA1A/CYBB/NRAS/PPP3CA/RAC1/NDUFB5/STX1A/SLC25A5/PRNP/NDUFA6/NDUFS6/KIF5B/CAPN2/PPP3R1/MAPK3/DCTN5/NDUFS4/UBE2L6/PSMC1/RAB8A/NDUFA5/PPID/TNFRSF1A/PSMB7/MAP2K1/PSMD13/ATG2A/VCP/ACTR10/SOD1/PSMC2/PSMA4/PSMB1/PRKCB/BAX/PARK7/RAB39B/CYCS/PSMD7/UQCR11/DCTN1/PPP3CB/CALM1/A…
hsa04213	hsa04213	Longevity regulating pathway - multiple species	44	-0.405363	-1.24757	0.167	0.427	0.339	1909	tags=30%, list=20%, signal=24%	KRAS/PRKAA1/RPS6KB1/NRAS/ATG5/FOXO1/AKT1/HSPA1A/SOD1/ADCY7/EIF4EBP2/FOXO3/HSPA8
hsa04350	hsa04350	TGF-beta signaling pathway	50	-0.382217	-1.22263	0.17	0.43	0.341	1795	tags=32%, list=19%, signal=26%	SKP1/EP300/RPS6KB1/ACVR1/TGFBR1/MAPK3/GREM1/TGIF1/ZFYVE16/SP1/TGIF2/RBX1/SMAD3/RHOA/TGFB1/MAPK1
hsa00450	hsa00450	Selenocompound metabolism	11	0.581766	1.32344	0.172	0.433	0.343	3071	tags=64%, list=32%, signal=43%	KYAT3/MTR/TXNRD2/SEPSECS/PAPSS1/KYAT1/SEPHS2
hsa04020	hsa04020	Calcium signaling pathway	77	-0.352155	-1.2132	0.18	0.449	0.356	1866	tags=26%, list=19%, signal=21%	SLC8A1/PTK2B/PDE1B/ATP2A2/PPP3CA/SLC25A5/FGFR1/MCOLN2/PPP3R1/ATP2B1/PRKCB/ADCY7/F2R/PPP3CB/CALM1/CALM2/VDAC3/ORAI1/ATP2B4/GNAS
hsa00310	hsa00310	Lysine degradation	44	0.382972	1.21852	0.183	0.451	0.358	1276	tags=23%, list=13%, signal=20%	SETD1B/PRDM2/KMT2A/EHMT2/ALDH3A2/SETDB2/KMT2E/ASH1L/SETDB1/EZH1
hsa04064	hsa04064	NF-kappa B signaling pathway	79	-0.348871	-1.20513	0.185	0.451	0.358	1055	tags=20%, list=11%, signal=18%	MAP3K7/CCL4/TNFRSF1A/ZAP70/CD40LG/PRKCB/TAB1/TAB2/IRAK1/CSNK2A2/CFLAR/TNFAIP3/TRADD/UBE2I/TRAF5/LCK
hsa04978	hsa04978	Mineral absorption	24	-0.463214	-1.25144	0.186	0.451	0.358	1249	tags=25%, list=13%, signal=22%	SLC40A1/TRPM7/ATP2B1/ATP1B3/FTH1/ATP2B4
hsa05200	hsa05200	Pathways in cancer	282	0.264468	1.10929	0.187	0.451	0.358	1065	tags=16%, list=11%, signal=14%	FOS/PIM1/STAT1/IL6ST/ARHGEF1/PIM2/ETS1/RASGRP2/ITGA6/IL7R/SPI1/JAK3/TPR/JUN/NFKB2/BIRC3/TCF7/BCL2/PRKACB/CUL1/GADD45B/PIK3CD/STK4/AKT2/MYC/RB1/CDKN1B/BIRC2/CAMK2G/RXRA/LEF1/FLT3LG/FAS/PTCH2/NCOA3/GNAQ/NCOA1/IFNGR2/IFNAR1/IL4R/CALM3/NFE2L2/SOS2/RPS6KB2
hsa00260	hsa00260	Glycine, serine and threonine metabolism	10	-0.574746	-1.26423	0.189	0.452	0.359	1080	tags=30%, list=11%, signal=27%	GRHPR/PGAM1/SHMT2
hsa04066	hsa04066	HIF-1 signaling pathway	75	-0.347045	-1.18597	0.19	0.452	0.359	2065	tags=37%, list=22%, signal=30%	RELA/IFNGR1/TFRC/CDKN1A/EP300/RPS6KB1/EIF4E/ELOB/HK1/EGLN1/CYBB/ENO2/HIF1A/MAPK3/ENO1/MAP2K1/AKT1/PFKP/PRKCB/IL6R/RBX1/SLC2A1/PGK1/LDHA/PFKL/MKNK2/GAPDH/MAPK1
hsa05030	hsa05030	Cocaine addiction	20	-0.478854	-1.23958	0.195	0.461	0.366	32	tags=20%, list=0%, signal=20%	RELA/ATF2/GNAI2/GNAS
hsa05217	hsa05217	Basal cell carcinoma	27	0.43076	1.21946	0.198	0.463	0.368	1901	tags=37%, list=20%, signal=30%	TCF7/GADD45B/LEF1/PTCH2/WNT10B/DVL3/APC/GADD45A/FZD3/CTNNB1
hsa00514	hsa00514	Other types of O-glycan biosynthesis	28	-0.440419	-1.23809	0.2	0.464	0.368	2377	tags=39%, list=25%, signal=30%	C1GALT1/COLGALT1/GALNT1/POFUT1/OGT/B4GALT3/ST6GAL1/RFNG/MFNG/LFNG/B4GALT1
hsa04966	hsa04966	Collecting duct acid secretion	16	-0.501967	-1.24409	0.204	0.468	0.372	1926	tags=44%, list=20%, signal=35%	ATP6V1G2/ATP6V0E2/ATP6V0A2/TCIRG1/ATP6V0D1/SLC12A7/ATP6V1E1
hsa04217	hsa04217	Necroptosis	96	-0.326627	-1.16357	0.207	0.468	0.372	1532	tags=26%, list=16%, signal=22%	STAT6/CYBB/SLC25A5/PARP1/IFNAR2/JAK2/CHMP1A/CAPN2/TRPM7/PPID/CHMP7/TNFRSF1A/GLUD1/BAX/HSP90AA1/CAPN1/FTH1/CFLAR/VDAC3/TNFAIP3/CHMP1B/TYK2/TRADD/TRAF5/CASP8
hsa01522	hsa01522	Endocrine resistance	60	0.358261	1.20543	0.208	0.468	0.372	1065	tags=22%, list=11%, signal=19%	FOS/JUN/BCL2/MED1/PRKACB/PIK3CD/AKT2/RB1/CDKN1B/NCOA3/MAPK14/SOS2/RPS6KB2
hsa05235	hsa05235	PD-L1 expression and PD-1 checkpoint pathway in cancer	76	-0.342546	-1.17704	0.209	0.468	0.372	2065	tags=39%, list=22%, signal=31%	RELA/IFNGR1/CD28/KRAS/NFATC3/RPS6KB1/RASGRP1/TRAF6/NRAS/PPP3CA/HIF1A/JAK2/PPP3R1/MAPK3/MAP2K1/NFATC2/AKT1/ZAP70/PTEN/PTPN11/PPP3CB/CD3D/CSNK2A2/MAP2K3/CD3G/CD247/MAPK1/CD4/CD3E/LCK
hsa00100	hsa00100	Steroid biosynthesis	14	0.513297	1.24606	0.209	0.468	0.372	1862	tags=50%, list=19%, signal=40%	SOAT1/SC5D/HSD17B7/LBR/LSS/CYP2R1/LIPA
hsa04623	hsa04623	Cytosolic DNA-sensing pathway	41	-0.390591	-1.19478	0.214	0.476	0.378	748	tags=15%, list=8%, signal=14%	POLR2L/CCL4/POLR2E/POLR3GL/IKBKE/CCL5
hsa01230	hsa01230	Biosynthesis of amino acids	38	-0.400359	-1.19101	0.217	0.477	0.378	1488	tags=32%, list=16%, signal=27%	ENO2/TKT/PYCR2/ENO1/PFKP/PGAM1/SHMT2/MAT2B/IDH3G/PGK1/PFKL/GAPDH
hsa04620	hsa04620	Toll-like receptor signaling pathway	66	-0.350176	-1.16948	0.217	0.477	0.378	1637	tags=30%, list=17%, signal=25%	IRF5/TRAF6/TLR1/RAC1/LY96/IFNAR2/MAPK3/MAP3K7/CCL4/TOLLIP/MAP2K1/AKT1/TAB1/TAB2/IRAK1/MAP2K3/IKBKE/MAPK1/CASP8/CCL5
hsa04913	hsa04913	Ovarian steroidogenesis	12	-0.532547	-1.2362	0.222	0.482	0.383	682	tags=17%, list=7%, signal=16%	ADCY7/GNAS
hsa05161	hsa05161	Hepatitis B	122	-0.302181	-1.12674	0.223	0.482	0.383	1965	tags=33%, list=20%, signal=26%	CDKN1A/DDX3X/KRAS/E2F1/NFATC3/PTK2B/ATP6AP1/CCNE1/PCNA/ATF2/EP300/TRAF6/STAT6/NRAS/TGFBR1/JAK2/MAPK3/MAP3K7/MAP2K1/NFATC2/CASP10/AKT1/PRKCB/BAX/TAB1/CYCS/TAB2/SMAD3/IRAK1/MAP2K3/IKBKE/VDAC3/MAP3K1/TGFB1/TYK2/MAPK1/YWHAQ/YWHAB/CASP8/YWHAZ
hsa04916	hsa04916	Melanogenesis	46	-0.379435	-1.18196	0.233	0.499	0.396	742	tags=17%, list=8%, signal=16%	MAP2K1/PRKCB/ADCY7/CALM1/CALM2/MAPK1/GNAI2/GNAS
hsa04622	hsa04622	RIG-I-like receptor signaling pathway	46	-0.378225	-1.17819	0.236	0.501	0.398	2398	tags=37%, list=25%, signal=28%	TRAF3/IKBKG/MAPK9/TRIM25/RELA/OTUD5/DDX3X/TRAF6/ATG5/MAP3K7/ISG15/CASP10/RNF125/IKBKE/MAP3K1/TRADD/CASP8
hsa04976	hsa04976	Bile secretion	19	-0.476245	-1.21552	0.237	0.501	0.398	682	tags=26%, list=7%, signal=24%	ABCC4/ADCY7/ATP1B3/SLC2A1/GNAS
hsa05031	hsa05031	Amphetamine addiction	34	0.3893	1.15279	0.243	0.51	0.405	619	tags=18%, list=6%, signal=17%	FOS/PPP1CC/JUN/PRKACB/ATF6B/CAMK2G
hsa05230	hsa05230	Central carbon metabolism in cancer	46	-0.372936	-1.16171	0.248	0.514	0.408	1646	tags=33%, list=17%, signal=27%	HK1/NRAS/HIF1A/FGFR1/MAPK3/MAP2K1/AKT1/PFKP/PTEN/PGAM1/SLC2A1/LDHA/PFKL/GLS/MAPK1
hsa05211	hsa05211	Renal cell carcinoma	53	-0.36025	-1.16023	0.248	0.514	0.408	1965	tags=40%, list=20%, signal=32%	CDKN1A/KRAS/EP300/ELOB/EGLN1/NRAS/RAC1/HIF1A/MAPK3/CRK/CRKL/MAP2K1/PAK1/AKT1/PTPN11/RAP1A/RBX1/SLC2A1/TGFB1/MAPK1/CDC42
hsa04371	hsa04371	Apelin signaling pathway	73	-0.337686	-1.14939	0.252	0.519	0.412	2069	tags=33%, list=22%, signal=26%	HDAC5/ACTA2/KRAS/SLC8A1/BECN1/PRKAA1/RPS6KB1/MEF2D/NRAS/PIK3CG/TGFBR1/MAPK3/MAP2K1/NRF1/AKT1/ADCY7/CALM1/SMAD3/HDAC4/CALM2/GNG2/MAPK1/PIK3R5/GNAI2
hsa04260	hsa04260	Cardiac muscle contraction	40	0.368739	1.14613	0.255	0.522	0.415	157	tags=8%, list=2%, signal=7%	COX6C/UQCRB/COX7C
hsa00270	hsa00270	Cysteine and methionine metabolism	29	-0.402953	-1.14218	0.259	0.524	0.416	1796	tags=34%, list=19%, signal=28%	MPST/GOT2/AMD1/SRM/APIP/MDH2/MAT2B/AHCYL2/GCLM/LDHA
hsa01200	hsa01200	Carbon metabolism	79	-0.327581	-1.13159	0.26	0.524	0.416	1764	tags=35%, list=18%, signal=29%	SDHC/IDH1/PKM/TALDO1/IDH3A/ECHS1/TPI1/PGLS/ALDH6A1/SDHA/PGD/GOT2/HK1/ENO2/TKT/SUCLG1/ENO1/GLUD1/PFKP/PGAM1/MDH2/SHMT2/IDH3G/PGK1/GPI/PFKL/OGDH/GAPDH
hsa04935	hsa04935	Growth hormone synthesis, secretion and action	74	0.313981	1.09343	0.262	0.525	0.417	621	tags=11%, list=6%, signal=10%	FOS/SOCS3/STAT1/PRKACB/PIK3CD/AKT2/ATF6B/JUNB
hsa05225	hsa05225	Hepatocellular carcinoma	103	-0.305777	-1.11065	0.265	0.527	0.419	995	tags=15%, list=10%, signal=13%	MAP2K1/KEAP1/AKT1/PTEN/PRKCB/BAX/SMARCA2/SMAD3/CSNK1A1/PBRM1/GSTP1/TGFB1/MAPK1/ACTG1/ACTB
hsa04713	hsa04713	Circadian entrainment	37	-0.387474	-1.14332	0.271	0.535	0.425	742	tags=22%, list=8%, signal=20%	PRKCB/ADCY7/CALM1/CALM2/GNG2/MAPK1/GNAI2/GNAS
hsa04922	hsa04922	Glucagon signaling pathway	67	-0.328832	-1.10471	0.272	0.535	0.425	1794	tags=28%, list=19%, signal=23%	PRKAA1/SIK2/ATF2/EP300/PPP3CA/PPP3R1/CRTC2/FOXO1/AKT1/PFKP/PPARA/PGAM1/PPP3CB/CALM1/SLC2A1/CALM2/LDHA/PFKL/GNAS
hsa03008	hsa03008	Ribosome biogenesis in eukaryotes	67	0.31949	1.09693	0.277	0.539	0.428	2667	tags=39%, list=28%, signal=28%	SBDS/NOP58/XRN2/MDN1/XRN1/LSG1/CSNK2B/NOL6/GTPBP4/RRP7A/REXO1/REXO2/GNL3/WDR36/SNU13/POP5/RAN/CSNK2A1/RPP38/NOP10/WDR75/EIF6/XPO1/EFL1/HEATR1/POP4
hsa05222	hsa05222	Small cell lung cancer	59	0.332927	1.11244	0.277	0.539	0.428	679	tags=20%, list=7%, signal=19%	ITGA6/BIRC3/BCL2/FHIT/GADD45B/PIK3CD/AKT2/MYC/RB1/CDKN1B/BIRC2/RXRA
hsa04930	hsa04930	Type II diabetes mellitus	27	0.401898	1.13775	0.281	0.542	0.431	438	tags=7%, list=5%, signal=7%	SOCS3/PIK3CD
hsa04936	hsa04936	Alcoholic liver disease	83	-0.319323	-1.11459	0.283	0.542	0.431	1185	tags=19%, list=12%, signal=17%	ADIPOR2/CAMKK2/FOXO1/MAP3K7/TNFRSF1A/AKT1/PPARA/IL17RA/TAB1/TAB2/IRAK1/MAP2K3/IKBKE/TRADD/FOXO3/CASP8
hsa00770	hsa00770	Pantothenate and CoA biosynthesis	11	0.515981	1.17379	0.286	0.546	0.433	1198	tags=36%, list=12%, signal=32%	CSAD/ALDH3A2/VNN2/COASY
hsa00052	hsa00052	Galactose metabolism	20	-0.431084	-1.11592	0.304	0.576	0.457	836	tags=20%, list=9%, signal=18%	HK1/PFKP/PFKL/B4GALT1
hsa00600	hsa00600	Sphingolipid metabolism	32	-0.383337	-1.09772	0.31	0.584	0.464	2616	tags=38%, list=27%, signal=27%	NEU1/DEGS1/GLB1/SGPL1/GALC/HEXB/NEU3/ACER3/CERS5/CERS2/PSAP/CERK
hsa04919	hsa04919	Thyroid hormone signaling pathway	81	-0.314073	-1.0945	0.321	0.601	0.477	1963	tags=28%, list=20%, signal=23%	SIN3A/MED24/KRAS/MED12/ATP2A2/EP300/NRAS/HIF1A/MAPK3/MDM2/MED14/FOXO1/TBC1D4/MAP2K1/AKT1/PFKP/PRKCB/ATP1B3/SLC2A1/PFKL/MAPK1/ACTG1/ACTB
hsa04723	hsa04723	Retrograde endocannabinoid signaling	71	-0.319287	-1.08178	0.323	0.601	0.477	1433	tags=21%, list=15%, signal=18%	NDUFB5/NDUFA6/NDUFS6/MAPK3/NDUFS4/NDUFA5/PRKCB/ADCY7/NDUFC1/NDUFB9/NDUFA2/GNG2/MAPK1/NDUFB11/GNAI2
hsa00190	hsa00190	Oxidative phosphorylation	104	0.290854	1.0685	0.326	0.603	0.478	1455	tags=20%, list=15%, signal=17%	COX6C/UQCRB/ATP5MG/COX7C/NDUFS5/ATP5ME/NDUFA1/ATP5MF/NDUFA10/NDUFB6/NDUFB1/UQCR10/COX17/UQCRH/ATP5PO/NDUFB3/ATP5F1E/COX7A2/ATP6V1B2/NDUFS2/NDUFS1
hsa00512	hsa00512	Mucin type O-glycan biosynthesis	16	0.442021	1.10496	0.331	0.607	0.482	2838	tags=50%, list=30%, signal=35%	ST3GAL1/GALNT7/GALNT10/ST3GAL2/GALNT6/GALNT11/C1GALT1C1/GALNT2
hsa04657	hsa04657	IL-17 signaling pathway	51	-0.339218	-1.08865	0.332	0.607	0.482	1055	tags=24%, list=11%, signal=21%	MAP3K7/CEBPB/IL17RA/TAB2/HSP90AA1/IKBKE/TNFAIP3/S100A9/MAPK1/TRADD/TRAF5/CASP8
hsa04750	hsa04750	Inflammatory mediator regulation of TRP channels	45	-0.349357	-1.08138	0.339	0.609	0.483	742	tags=18%, list=8%, signal=16%	TRPV2/PRKCB/ADCY7/CALM1/CALM2/MAP2K3/PPP1CB/GNAS
hsa05010	hsa05010	Alzheimer disease	264	-0.259636	-1.05567	0.341	0.609	0.483	2011	tags=26%, list=21%, signal=21%	NDUFV1/FRAT2/NDUFB2/CSF1/CSNK1E/KRAS/HSD17B10/NDUFAB1/BECN1/ATP2A2/PSMA3/ATP5PB/KLC4/PSMD14/NDUFA4/PSMA5/PSMC4/TUBA1A/CYBB/NRAS/PPP3CA/NDUFB5/SLC25A5/NDUFA6/NDUFS6/KIF5B/CAPN2/PPP3R1/MAPK3/NDUFS4/PSMC1/NDUFA5/PPID/TNFRSF1A/PSMB7/MAP2K1/PSMD13/ATG2A/AKT1/NCSTN/PSMC2/PSMA4/PSMB1/CYCS/PSMD7/UQCR11/PPP3CB/CALM1/RTN4/ATP5F1D/CSNK1A1/NDUFC1/CAPN1/NDUFB9/NDUFA2/UQCRFS1/CSNK2A2/TUBB/RTN3/CALM2/NAE1/VDAC3…
hsa05206	hsa05206	MicroRNAs in cancer	104	-0.293805	-1.06898	0.341	0.609	0.483	1302	tags=20%, list=14%, signal=18%	TPM1/MAPK3/CRK/MDM2/CRKL/MAP2K1/EZH2/RASSF1/BMI1/PTEN/PRKCB/HDAC4/RHOA/CCND2/ZEB1/ITGA5/GLS/MAPK1/UBE2I/EZR/CD44
hsa05016	hsa05016	Huntington disease	222	-0.262988	-1.04575	0.343	0.609	0.483	2011	tags=28%, list=21%, signal=23%	NDUFV1/NDUFB2/SIN3A/AP2S1/RCOR1/NDUFAB1/POLR2D/BECN1/PSMA3/EP300/ATP5PB/KLC4/PSMD14/NDUFA4/PSMA5/PSMC4/TUBA1A/CLTB/NDUFB5/STX1A/SLC25A5/POLR2A/NDUFA6/NDUFS6/POLR2L/KIF5B/DCTN5/NDUFS4/PSMC1/NDUFA5/PSMB7/NRF1/PSMD13/ATG2A/ACTR10/SOD1/CLTA/PSMC2/PSMA4/SP1/CLTC/PSMB1/POLR2E/BAX/CYCS/PSMD7/UQCR11/DCTN1/ATP5F1D/ACTR1A/POLR2B/NDUFC1/ACTR1B/NDUFB9/NDUFA2/UQCRFS1/TUBB/AP2B1/VDAC3/COX4I1/TUBA1B/NDUFB11/CAS…
hsa00590	hsa00590	Arachidonic acid metabolism	12	-0.480718	-1.11589	0.343	0.609	0.483	1020	tags=25%, list=11%, signal=22%	TBXAS1/PTGES3/LTA4H
hsa04911	hsa04911	Insulin secretion	30	-0.379829	-1.07955	0.35	0.614	0.488	742	tags=17%, list=8%, signal=15%	PRKCB/ADCY7/ATP1B3/SLC2A1/GNAS
hsa04010	hsa04010	MAPK signaling pathway	171	-0.269756	-1.04792	0.35	0.614	0.488	2005	tags=30%, list=21%, signal=24%	MAP3K2/RELB/LAMTOR3/CSF1/MAX/KRAS/MAPKAPK3/NFATC3/ATF2/MAP4K2/RASGRP1/TRAF6/HSPB1/NF1/NRAS/PPP3CA/RAC1/CACNB3/FGFR1/TGFBR1/PPP3R1/MAPK3/CRK/CRKL/MAP3K7/TNFRSF1A/MAP2K1/PAK1/AKT1/HSPA1A/PRKCB/TAB1/RAP1A/PPP3CB/TAB2/PPM1A/RPS6KA1/IRAK1/MAPKAPK2/FLNA/MAP2K3/MAP3K1/RAC2/TGFB1/MKNK2/DUSP2/MAPK1/TRADD/DAXX/CDC42/HSPA8
hsa05210	hsa05210	Colorectal cancer	71	0.302571	1.04862	0.354	0.615	0.488	1533	tags=23%, list=16%, signal=19%	FOS/JUN/TCF7/BCL2/GADD45B/PIK3CD/AKT2/MYC/LEF1/SOS2/RPS6KB2/BCL2L11/RAF1/MSH2/SMAD4/APC
hsa04137	hsa04137	Mitophagy - animal	58	-0.322824	-1.05768	0.356	0.615	0.488	2244	tags=40%, list=23%, signal=31%	UBB/MAPK9/CALCOCO2/RELA/TOMM7/KRAS/E2F1/TAX1BP1/BECN1/BCL2L1/RHOT1/NRAS/HIF1A/ATG5/TBC1D17/RHOT2/USP8/SP1/TBC1D15/CSNK2A2/OPTN/RPS27A/FOXO3
hsa04928	hsa04928	Parathyroid hormone synthesis, secretion and action	62	0.305047	1.03188	0.359	0.615	0.488	512	tags=11%, list=5%, signal=11%	FOS/JUND/ARHGEF1/NACA/BCL2/PRKACB/ATF6B
hsa04120	hsa04120	Ubiquitin mediated proteolysis	122	0.275922	1.05141	0.36	0.615	0.488	714	tags=12%, list=7%, signal=12%	SOCS3/ANAPC16/BIRC6/UBA52/DDB1/BIRC3/UBE2G2/CUL4B/UBE2R2/CUL1/UBC/UBE2B/BIRC2/UBE2N/CUL3
hsa05231	hsa05231	Choline metabolism in cancer	59	0.31163	1.04128	0.36	0.615	0.488	663	tags=12%, list=7%, signal=11%	FOS/GPCPD1/JUN/DGKA/PIK3CD/AKT2/DGKE
hsa05418	hsa05418	Fluid shear stress and atherosclerosis	82	-0.300446	-1.05254	0.367	0.623	0.495	1055	tags=17%, list=11%, signal=15%	MAP3K7/TNFRSF1A/KEAP1/AKT1/IL1R2/CALM1/HSP90AA1/RHOA/CALM2/GSTP1/RAC2/ARHGEF2/ACTG1/ACTB
hsa03020	hsa03020	RNA polymerase	30	0.364498	1.05641	0.374	0.63	0.5	1154	tags=20%, list=12%, signal=18%	POLR2J3/POLR2G/POLR3E/POLR2H/POLR1C/POLR1D
hsa05014	hsa05014	Amyotrophic lateral sclerosis	267	-0.254546	-1.03613	0.38	0.63	0.5	1775	tags=24%, list=18%, signal=20%	NUP205/PSMA3/BCL2L1/ANXA11/ATP5PB/KLC4/PSMD14/NDUFA4/PSMA5/DERL1/PSMC4/TUBA1A/PPP3CA/RAC1/NDUFB5/NDUFA6/NDUFS6/KIF5B/PPP3R1/DCTN5/NDUFS4/PSMC1/NUP98/RAB8A/NDUFA5/UBQLN1/TNFRSF1A/PSMB7/PSMD13/ATG2A/VCP/ACTR10/SOD1/NUP62/PSMC2/PSMA4/PSMB1/BAX/RAB39B/CYCS/PSMD7/UQCR11/DCTN1/PPP3CB/ATP5F1D/ACTR1A/NDUFC1/ACTR1B/NDUFB9/NDUFA2/UQCRFS1/TUBB/TNFRSF1B/SIGMAR1/MAP2K3/COX4I1/OPTN/NUP210/DAXX/PFN1/TUBA1B/NDUF…
hsa00480	hsa00480	Glutathione metabolism	27	-0.375992	-1.04967	0.382	0.63	0.5	1899	tags=26%, list=20%, signal=21%	RRM1/PGD/SRM/TXNDC12/GCLM/GSTP1/GSTK1
hsa05160	hsa05160	Hepatitis C	108	-0.284934	-1.03953	0.384	0.63	0.5	1022	tags=16%, list=11%, signal=14%	TNFRSF1A/MAP2K1/AKT1/PPARA/BAX/CYCS/YWHAE/CFLAR/IKBKE/TYK2/MAPK1/TRADD/YWHAQ/CD81/YWHAB/CASP8/YWHAZ
hsa04136	hsa04136	Autophagy - other	28	0.370645	1.04909	0.384	0.63	0.5	1458	tags=21%, list=15%, signal=18%	ATG12/ATG4B/WIPI2/PIK3C3/ATG2B/ATG16L1
hsa04931	hsa04931	Insulin resistance	77	0.293469	1.02702	0.385	0.63	0.5	601	tags=9%, list=6%, signal=9%	SOCS3/PPP1CC/RPS6KA3/PPP1R3E/PIK3CD/AKT2/CPT1A
hsa00513	hsa00513	Various types of N-glycan biosynthesis	29	-0.367712	-1.04229	0.385	0.63	0.5	2010	tags=31%, list=21%, signal=25%	STT3B/HEXB/STT3A/ALG3/B4GALT3/MAN1A2/RPN2/MAN2A1/B4GALT1
hsa04927	hsa04927	Cortisol synthesis and secretion	27	-0.37271	-1.04051	0.395	0.639	0.507	770	tags=15%, list=8%, signal=14%	SP1/ADCY7/ORAI1/GNAS
hsa05146	hsa05146	Amoebiasis	39	-0.341569	-1.02601	0.397	0.639	0.507	742	tags=15%, list=8%, signal=14%	PRKCB/IL1R2/RAB5C/TGFB1/ACTN4/GNAS
hsa05012	hsa05012	Parkinson disease	197	-0.259451	-1.02319	0.398	0.639	0.507	1773	tags=24%, list=18%, signal=20%	PSMA3/BCL2L1/ATP5PB/KLC4/PSMD14/NDUFA4/PSMA5/PSMC4/TUBA1A/NDUFB5/SLC25A5/NDUFA6/NDUFS6/KIF5B/NDUFS4/UBE2L6/PSMC1/NDUFA5/PSMB7/KEAP1/PSMD13/SOD1/PSMC2/PSMA4/PSMB1/BAX/PARK7/CYCS/PSMD7/UQCR11/CALM1/ATP5F1D/NDUFC1/NDUFB9/NDUFA2/UQCRFS1/TUBB/CALM2/UBE2L3/VDAC3/COX4I1/RPS27A/DAXX/TUBA1B/NDUFB11/GNAI2/GNAS
hsa04621	hsa04621	NOD-like receptor signaling pathway	125	-0.275371	-1.03402	0.399	0.639	0.507	849	tags=13%, list=9%, signal=12%	CARD8/CTSB/ANTXR2/TAB1/TAB2/HSP90AA1/YWHAE/RHOA/IKBKE/VDAC3/TNFAIP3/TYK2/MAPK1/TRAF5/CASP8/CCL5
hsa04720	hsa04720	Long-term potentiation	40	-0.337242	-1.0192	0.405	0.644	0.511	1506	tags=32%, list=16%, signal=28%	NRAS/PPP3CA/PPP3R1/MAPK3/MAP2K1/PRKCB/RAP1A/PPP3CB/CALM1/RPS6KA1/CALM2/PPP1CB/MAPK1
hsa00534	hsa00534	Glycosaminoglycan biosynthesis - heparan sulfate / heparin	12	-0.45133	-1.04767	0.408	0.647	0.514	3164	tags=50%, list=33%, signal=34%	HS3ST3B1/B3GAT3/GLCE/HS2ST1/EXTL2/EXT2
hsa04934	hsa04934	Cushing syndrome	77	-0.300453	-1.03508	0.413	0.65	0.516	995	tags=14%, list=10%, signal=13%	MAP2K1/KMT2D/USP8/SP1/ADCY7/RAP1A/MEN1/ORAI1/MAPK1/GNAI2/GNAS
hsa04933	hsa04933	AGE-RAGE signaling pathway in diabetic complications	61	0.297469	0.999424	0.422	0.661	0.525	581	tags=11%, list=6%, signal=11%	PIM1/STAT1/JUN/BCL2/PIK3CD/AKT2/CDKN1B
hsa04914	hsa04914	Progesterone-mediated oocyte maturation	56	-0.310332	-1.01464	0.424	0.661	0.525	995	tags=20%, list=10%, signal=18%	MAP2K1/AKT1/ADCY7/ANAPC13/STK10/ANAPC4/HSP90AA1/RPS6KA1/CDC16/MAPK1/GNAI2
hsa04923	hsa04923	Regulation of lipolysis in adipocytes	23	-0.382205	-1.02311	0.428	0.663	0.526	32	tags=17%, list=0%, signal=17%	AKT1/ADCY7/GNAI2/GNAS
hsa00565	hsa00565	Ether lipid metabolism	18	-0.399288	-1.01191	0.429	0.663	0.526	1590	tags=33%, list=17%, signal=28%	PAFAH2/CEPT1/PAFAH1B3/PAFAH1B2/LPCAT1/PLD3
hsa01523	hsa01523	Antifolate resistance	19	-0.39272	-1.00234	0.454	0.691	0.548	3049	tags=63%, list=32%, signal=43%	SLC19A1/MTHFR/IKBKB/CHUK/FPGS/IKBKG/ATIC/RELA/GART/ABCC1/ABCC4/SHMT2
hsa03410	hsa03410	Base excision repair	27	0.354384	1.00324	0.455	0.691	0.548	1169	tags=19%, list=12%, signal=16%	HMGB1/MBD4/PARP4/POLE4/POLL
hsa04152	hsa04152	AMPK signaling pathway	85	-0.284391	-0.998067	0.457	0.691	0.548	1185	tags=22%, list=12%, signal=20%	CD36/PRKAA1/RPS6KB1/FASN/CAB39L/ADIPOR2/CAMKK2/RAB8A/CRTC2/FOXO1/MAP3K7/AKT1/PFKP/PPP2R5C/CAB39/RAB14/PFKL/PPP2R5A/FOXO3
hsa04918	hsa04918	Thyroid hormone synthesis	33	-0.34971	-1.00569	0.461	0.691	0.548	742	tags=15%, list=8%, signal=14%	PRKCB/ADCY7/ATP1B3/CANX/GNAS
hsa04910	hsa04910	Insulin signaling pathway	101	0.271629	0.994057	0.463	0.691	0.548	495	tags=9%, list=5%, signal=9%	SOCS3/PPP1CC/RPS6/PDE3B/PPP1R3E/PRKACB/PIK3CD/AKT2/MKNK1
hsa04330	hsa04330	Notch signaling pathway	38	-0.32919	-0.979297	0.463	0.691	0.548	947	tags=21%, list=10%, signal=19%	CTBP1/NCOR2/NCSTN/TLE3/RFNG/MFNG/LFNG/ADAM17
hsa03250	hsa03250	Viral life cycle - HIV-1	55	-0.304195	-0.988585	0.464	0.691	0.548	2637	tags=42%, list=27%, signal=31%	APOBEC3H/CREBBP/SUPT4H1/ELL2/MLLT1/NUP153/VPS4B/FURIN/SUPT5H/EP300/CPSF7/HGS/BST2/PDCD6IP/CPSF6/NELFB/BICD2/TNPO3/APOBEC3G/NELFCD/APOBEC3C/MLLT3/CD4
hsa03420	hsa03420	Nucleotide excision repair	39	0.317774	0.979465	0.467	0.691	0.548	2238	tags=31%, list=23%, signal=24%	RFC1/DDB1/CUL4B/ERCC6/CCNH/POLE4/GTF2H2/XPC/ERCC4/RAD23B/DDB2/GTF2H5
hsa04728	hsa04728	Dopaminergic synapse	72	-0.291614	-0.989198	0.467	0.691	0.548	746	tags=15%, list=8%, signal=14%	GSK3A/PRKCB/PPP3CB/CALM1/PPP2R5C/CALM2/PPP1CB/GNG2/PPP2R5A/GNAI2/GNAS
hsa04915	hsa04915	Estrogen signaling pathway	69	0.282205	0.969852	0.488	0.716	0.568	1453	tags=29%, list=15%, signal=25%	FOS/FKBP5/JUN/BCL2/PRKACB/PIK3CD/AKT2/ATF6B/NCOA3/GNAQ/NCOA1/GABBR1/CALM3/SOS2/KRT10/HSPA1B/GNAI3/CREB1/CREB3L2/RAF1
hsa05219	hsa05219	Bladder cancer	29	-0.342998	-0.972235	0.489	0.716	0.568	1965	tags=34%, list=20%, signal=28%	CDKN1A/DAPK3/KRAS/E2F1/NRAS/MAPK3/MDM2/MAP2K1/RASSF1/MAPK1
hsa04110	hsa04110	Cell cycle	94	-0.275376	-0.977849	0.495	0.722	0.573	673	tags=13%, list=7%, signal=12%	ANAPC13/ANAPC4/RBX1/SMAD3/YWHAE/CDC16/CCND2/TGFB1/YWHAQ/RAD21/YWHAB/YWHAZ
hsa01521	hsa01521	EGFR tyrosine kinase inhibitor resistance	48	-0.305997	-0.96843	0.499	0.724	0.575	1909	tags=33%, list=20%, signal=27%	KRAS/RPS6KB1/BCL2L1/EIF4E/NF1/NRAS/JAK2/MAPK3/MAP2K1/AKT1/PTEN/PRKCB/BAX/IL6R/MAPK1/FOXO3
hsa04068	hsa04068	FoxO signaling pathway	90	0.270156	0.96305	0.513	0.739	0.586	1059	tags=17%, list=11%, signal=15%	ATM/RBL2/IL7R/ATG12/KLF2/GADD45B/PIK3CD/FBXO32/STK4/AKT2/CDKN1B/AGAP2/MAPK14/STK11/SOS2
hsa04714	hsa04714	Thermogenesis	171	0.245625	0.973228	0.515	0.739	0.586	1481	tags=19%, list=15%, signal=17%	COX6C/UQCRB/ATP5MG/COX7C/NDUFS5/SMARCC2/RPS6KA3/RPS6/ATP5ME/NDUFA1/ATP5MF/PRKACB/CPT1A/NDUFA10/NDUFB6/NDUFB1/PNPLA2/UQCR10/COX17/MAPK14/UQCRH/SOS2/RPS6KB2/COA5/CREB1/ATP5PO/NDUFB3/ATP5F1E/COX7A2/CREB3L2/NDUFS2/NDUFS1/KDM3A
hsa02010	hsa02010	ABC transporters	19	-0.370765	-0.946305	0.518	0.739	0.586	1734	tags=37%, list=18%, signal=30%	ABCC10/ABCB8/ABCC1/ABCD3/TAP2/ABCC4/ABCG1
hsa04310	hsa04310	Wnt signaling pathway	83	-0.275854	-0.962866	0.519	0.739	0.586	2009	tags=30%, list=21%, signal=24%	FRAT2/CSNK1E/NFATC3/SKP1/EP300/PORCN/PPP3CA/RAC1/PPP3R1/TBL1X/CACYBP/MAP3K7/NFATC2/CTBP1/TLE3/PRKCB/PPP3CB/RBX1/SMAD3/CSNK1A1/CSNK2A2/RHOA/ROCK2/CCND2/RAC2
hsa05208	hsa05208	Chemical carcinogenesis - reactive oxygen species	156	0.247732	0.969296	0.522	0.74	0.587	1476	tags=17%, list=15%, signal=15%	FOS/COX6C/UQCRB/COX7C/NDUFS5/JUN/NDUFA1/PIK3CD/AKT2/NDUFA10/NDUFB6/NDUFB1/UQCR10/MAPK14/UQCRH/NFE2L2/SOS2/ACP1/ATP5PO/NDUFB3/ATP5F1E/COX7A2/NDUFS2/AKR1A1/RAF1/NDUFS1/PTPN1
hsa04975	hsa04975	Fat digestion and absorption	12	-0.410766	-0.953513	0.534	0.75	0.595	3312	tags=75%, list=35%, signal=49%	PLPP1/PLA2G12A/DGAT1/ACAT1/AGPAT2/AGPAT1/CD36/GOT2/SLC27A4
hsa04960	hsa04960	Aldosterone-regulated sodium reabsorption	17	-0.374956	-0.93479	0.536	0.75	0.595	1251	tags=29%, list=13%, signal=26%	KRAS/MAPK3/PRKCB/ATP1B3/MAPK1
hsa00531	hsa00531	Glycosaminoglycan degradation	12	0.404453	0.939662	0.536	0.75	0.595	1906	tags=33%, list=20%, signal=27%	IDUA/SGSH/HEXA/GUSB
hsa01524	hsa01524	Platinum drug resistance	50	0.286461	0.927018	0.539	0.75	0.595	779	tags=14%, list=8%, signal=13%	ATM/BIRC3/BCL2/PIK3CD/AKT2/BIRC2/FAS
hsa00520	hsa00520	Amino sugar and nucleotide sugar metabolism	39	-0.306603	-0.920976	0.555	0.764	0.607	2703	tags=33%, list=28%, signal=24%	UGP2/PMM2/UAP1/NANS/CYB5R3/CYB5RL/HEXB/PMM1/HK1/CYB5R1/GNE/GPI/UXS1
hsa05226	hsa05226	Gastric cancer	71	0.269194	0.932948	0.556	0.764	0.607	1901	tags=31%, list=20%, signal=25%	TCF7/BCL2/GADD45B/PIK3CD/AKT2/MYC/RB1/CDKN1B/RXRA/LEF1/SOS2/RPS6KB2/WNT10B/DVL3/RAF1/CDK2/SMAD4/APC/MAP2K2/GADD45A/FZD3/CTNNB1
hsa01250	hsa01250	Biosynthesis of nucleotide sugars	29	-0.328877	-0.932208	0.558	0.764	0.607	2934	tags=38%, list=31%, signal=26%	UGDH/UGP2/PMM2/UAP1/NANS/PMM1/HK1/TGDS/GNE/GPI/UXS1
hsa04140	hsa04140	Autophagy - animal	119	0.251991	0.954554	0.56	0.764	0.607	1509	tags=22%, list=16%, signal=19%	HMGB1/ATG12/BCL2/PRKACB/PIK3CD/ATG4B/AKT2/WIPI2/DDIT4/VMP1/STX17/C9orf72/STK11/RPS6KB2/RRAS/RB1CC1/RAB1A/PIK3C3/ATG2B/RAB7A/EIF2AK3/NRBF2/TANK/RAF1/ATG16L1/ERN1
hsa04710	hsa04710	Circadian rhythm	23	-0.348439	-0.932723	0.562	0.764	0.607	2346	tags=43%, list=24%, signal=33%	NR1D1/BHLHE40/ARNTL/CSNK1E/SKP1/PRKAA1/CRY1/PER1/CSNK1D/RBX1
hsa05216	hsa05216	Thyroid cancer	29	0.320712	0.918323	0.564	0.764	0.607	717	tags=21%, list=7%, signal=19%	TPR/TCF7/GADD45B/MYC/RXRA/LEF1
hsa04014	hsa04014	Ras signaling pathway	111	-0.25949	-0.949035	0.577	0.775	0.615	1645	tags=24%, list=17%, signal=20%	RASGRP1/NF1/NRAS/RAC1/ARF6/FGFR1/REL/RGL2/MAPK3/RALBP1/RALGAPA1/MAP2K1/PAK1/AKT1/ZAP70/RASSF1/PRKCB/PTPN11/RAP1A/CALM1/RAB5C/RHOA/CALM2/GNG2/RAC2/MAPK1/CDC42
hsa05212	hsa05212	Pancreatic cancer	62	-0.279211	-0.926301	0.58	0.775	0.615	2065	tags=37%, list=22%, signal=29%	GADD45G/IKBKG/BAK1/MAPK9/RELA/CDKN1A/KRAS/E2F1/RPS6KB1/BCL2L1/RAC1/TGFBR1/MAPK3/RALBP1/MAP2K1/AKT1/BAX/ARHGEF6/SMAD3/RAC2/TGFB1/MAPK1/CDC42
hsa04215	hsa04215	Apoptosis - multiple species	24	0.3233	0.898811	0.58	0.775	0.615	587	tags=17%, list=6%, signal=16%	BIRC6/BIRC3/BCL2/BIRC2
hsa00030	hsa00030	Pentose phosphate pathway	21	-0.352876	-0.916409	0.582	0.775	0.615	2186	tags=33%, list=23%, signal=26%	PGLS/DERA/PGD/TKT/PFKP/GPI/PFKL
hsa04625	hsa04625	C-type lectin receptor signaling pathway	73	-0.268858	-0.915116	0.592	0.785	0.623	1506	tags=26%, list=16%, signal=22%	NRAS/PPP3CA/LSP1/PPP3R1/MAPK3/CBLB/MDM2/PAK1/NFATC2/AKT1/PTPN11/PPP3CB/CALM1/RHOA/MAPKAPK2/CALM2/IKBKE/MAPK1/CASP8
hsa00515	hsa00515	Mannose type O-glycan biosynthesis	12	-0.388998	-0.902982	0.595	0.786	0.624	1142	tags=17%, list=12%, signal=15%	B4GALT3/B4GALT1
hsa05207	hsa05207	Chemical carcinogenesis - receptor activation	89	0.258831	0.921902	0.612	0.798	0.634	679	tags=12%, list=7%, signal=12%	FOS/RPS6KA3/JUN/BCL2/PRKACB/PIK3CD/AKT2/ATF6B/MYC/RB1/RXRA
hsa00970	hsa00970	Aminoacyl-tRNA biosynthesis	19	-0.348007	-0.88822	0.614	0.798	0.634	3094	tags=42%, list=32%, signal=29%	EARS2/IARS2/VARS2/FARSB/RARS2/HARS2/TARS2/CARS2
hsa01232	hsa01232	Nucleotide metabolism	55	-0.281277	-0.914106	0.615	0.798	0.634	1392	tags=15%, list=15%, signal=13%	CANT1/DCTPP1/DUT/HDDC2/ADA2/DCK/CMPK1/ADA
hsa03440	hsa03440	Homologous recombination	27	0.311261	0.881161	0.615	0.798	0.634	1414	tags=19%, list=15%, signal=16%	ATM/SEM1/BRCC3/BLM/RAD51D
hsa03050	hsa03050	Proteasome	43	-0.287115	-0.883966	0.62	0.802	0.636	1773	tags=35%, list=18%, signal=29%	PSMB6/PSMD11/PSMA3/PSMD14/PSMA5/PSMC4/PSMC1/PSME2/PSMB7/PSMD13/PSMF1/PSMC2/PSMA4/PSMB1/PSMD7
hsa05220	hsa05220	Chronic myeloid leukemia	66	-0.27042	-0.90312	0.623	0.802	0.636	2456	tags=35%, list=26%, signal=26%	GADD45G/IKBKG/SOS1/BAK1/RELA/CDKN1A/KRAS/E2F1/BCL2L1/NRAS/TGFBR1/MAPK3/CRK/MDM2/CRKL/MAP2K1/CTBP1/AKT1/BAX/PTPN11/SMAD3/TGFB1/MAPK1
hsa04070	hsa04070	Phosphatidylinositol signaling system	69	-0.266552	-0.897372	0.631	0.809	0.642	842	tags=14%, list=9%, signal=13%	ITPK1/SACM1L/PTEN/PRKCB/CALM1/PI4KA/CDIPT/DGKH/IP6K2/CALM2
hsa05415	hsa05415	Diabetic cardiomyopathy	147	-0.242645	-0.927192	0.635	0.811	0.643	2244	tags=32%, list=23%, signal=25%	MAPK9/ATP5F1A/NCF2/ATP5F1C/SDHA/RELA/NDUFV1/NDUFB2/PDK2/NDUFAB1/CD36/ATP2A2/CTSD/PTPA/ATP5PB/NDUFA4/CYBB/RAC1/NDUFB5/SLC25A5/PARP1/TGFBR1/NDUFA6/NDUFS6/NDUFS4/NDUFA5/TBC1D4/AKT1/PPARA/SP1/PTEN/PRKCB/UQCR11/SMAD3/ATP5F1D/SLC2A1/NDUFC1/NDUFB9/NDUFA2/UQCRFS1/PPP1CB/VDAC3/COX4I1/RAC2/TGFB1/GAPDH/NDUFB11
hsa00410	hsa00410	beta-Alanine metabolism	15	0.34765	0.85486	0.651	0.828	0.657	405	tags=13%, list=4%, signal=13%	CSAD/ALDH3A2
hsa04740	hsa04740	Olfactory transduction	20	-0.330993	-0.85682	0.683	0.858	0.681	609	tags=15%, list=6%, signal=14%	CALM1/CALM2/GRK2
hsa01040	hsa01040	Biosynthesis of unsaturated fatty acids	13	-0.352018	-0.829811	0.684	0.858	0.681	3468	tags=54%, list=36%, signal=34%	ACOX1/HSD17B4/ACOT7/ELOVL4/SCP2/HACD4/ELOVL5
hsa04920	hsa04920	Adipocytokine signaling pathway	49	-0.268708	-0.858923	0.686	0.858	0.681	1816	tags=27%, list=19%, signal=22%	CD36/PRKAA1/ACSL4/JAK2/ADIPOR2/CAMKK2/TNFRSF1A/AKT1/PPARA/PTPN11/SLC2A1/TNFRSF1B/TRADD
hsa04926	hsa04926	Relaxin signaling pathway	69	-0.258306	-0.869612	0.687	0.858	0.681	280	tags=12%, list=3%, signal=11%	MAP2K1/AKT1/ADCY7/GNG2/TGFB1/MAPK1/GNAI2/GNAS
hsa04725	hsa04725	Cholinergic synapse	54	0.263757	0.864502	0.691	0.858	0.681	724	tags=13%, list=8%, signal=12%	FOS/BCL2/PRKACB/PIK3CD/AKT2/CAMK2G/FYN
hsa00601	hsa00601	Glycosphingolipid biosynthesis - lacto and neolacto series	10	0.364485	0.821112	0.692	0.858	0.681	112	tags=10%, list=1%, signal=10%	ABO
hsa04979	hsa04979	Cholesterol metabolism	21	0.307064	0.824745	0.701	0.864	0.686	815	tags=14%, list=8%, signal=13%	MYLIP/VAPA/SOAT1
hsa05215	hsa05215	Prostate cancer	65	-0.261138	-0.870008	0.703	0.864	0.686	2065	tags=35%, list=22%, signal=28%	IKBKG/SOS1/PDGFB/RELA/CDKN1A/KRAS/E2F1/HSP90AB1/CCNE1/EP300/NRAS/FGFR1/MAPK3/MDM2/FOXO1/MAP2K1/AKT1/PTEN/IL1R2/HSP90AA1/ZEB1/GSTP1/MAPK1
hsa00500	hsa00500	Starch and sucrose metabolism	19	-0.321556	-0.820708	0.705	0.864	0.686	756	tags=16%, list=8%, signal=15%	HK1/PGM2L1/GPI
hsa04664	hsa04664	Fc epsilon RI signaling pathway	46	-0.268356	-0.835944	0.718	0.875	0.695	1506	tags=20%, list=16%, signal=17%	NRAS/RAC1/MAPK3/MAP2K1/AKT1/ALOX5AP/MAP2K3/RAC2/MAPK1
hsa00020	hsa00020	Citrate cycle (TCA cycle)	26	-0.295364	-0.818115	0.722	0.875	0.695	1267	tags=19%, list=13%, signal=17%	SUCLG1/ACLY/MDH2/IDH3G/OGDH
hsa04974	hsa04974	Protein digestion and absorption	19	-0.317328	-0.809917	0.722	0.875	0.695	1232	tags=21%, list=13%, signal=18%	SLC8A1/COL6A2/ATP1B3/SLC38A2
hsa00051	hsa00051	Fructose and mannose metabolism	21	-0.31788	-0.825526	0.732	0.883	0.701	3505	tags=48%, list=37%, signal=30%	ENOSF1/PFKM/PFKFB4/ALDOC/PMM2/TPI1/PMM1/HK1/PFKP/PFKL
hsa05218	hsa05218	Melanoma	39	-0.274979	-0.825984	0.739	0.888	0.705	2456	tags=38%, list=26%, signal=29%	GADD45G/BAK1/PDGFB/CDKN1A/KRAS/E2F1/NRAS/FGFR1/MAPK3/MDM2/MAP2K1/AKT1/PTEN/BAX/MAPK1
hsa04115	hsa04115	p53 signaling pathway	54	-0.255773	-0.828086	0.75	0.894	0.71	760	tags=11%, list=8%, signal=10%	PTEN/BAX/CYCS/CCND2/CD82/CASP8
hsa04146	hsa04146	Peroxisome	54	-0.255113	-0.82595	0.752	0.894	0.71	2866	tags=35%, list=30%, signal=25%	PEX14/PEX5/ABCD1/IDH1/ACOT8/PMVK/PEX19/CRAT/ECI2/NUDT19/SCP2/ECH1/ACSL4/PRDX1/PEX16/ABCD3/SOD1/PRDX5/GSTK1
hsa04340	hsa04340	Hedgehog signaling pathway	32	0.274483	0.806315	0.753	0.894	0.71	864	tags=19%, list=9%, signal=17%	BCL2/PRKACB/CUL1/CUL3/KIF3A/PTCH2
hsa03022	hsa03022	Basal transcription factors	37	0.268121	0.816613	0.755	0.894	0.71	3026	tags=46%, list=32%, signal=32%	TAF10/CCNH/TAF3/GTF2I/GTF2F1/TAF9/GTF2H2/GTF2A2/TAF12/GTF2H5/TAF6/TAF8/TBP/GTF2E2/GTF2H1/TAF1/CDK7
hsa03060	hsa03060	Protein export	23	0.279758	0.769014	0.78	0.918	0.729	910	tags=22%, list=9%, signal=20%	SEC62/HSPA5/SEC63/SRP54/SPCS3
hsa05214	hsa05214	Glioma	54	-0.247371	-0.800883	0.783	0.918	0.729	2456	tags=33%, list=26%, signal=25%	GADD45G/SOS1/BAK1/PDGFB/CDKN1A/KRAS/E2F1/NRAS/MAPK3/MDM2/MAP2K1/AKT1/PTEN/PRKCB/BAX/CALM1/CALM2/MAPK1
hsa00062	hsa00062	Fatty acid elongation	17	-0.300313	-0.7487	0.785	0.918	0.729	2963	tags=47%, list=31%, signal=33%	ACOT7/ELOVL4/PPT1/ECHS1/HACD4/HADH/HADHA/ELOVL5
hsa00900	hsa00900	Terpenoid backbone biosynthesis	20	-0.294783	-0.763086	0.787	0.918	0.729	3230	tags=40%, list=34%, signal=27%	MVD/ACAT1/PMVK/RCE1/PCYOX1/PDSS2/HMGCS1/NUS1
hsa00561	hsa00561	Glycerolipid metabolism	31	0.260989	0.766879	0.795	0.919	0.73	985	tags=16%, list=10%, signal=15%	DGKA/ALDH3A2/DGKE/PNPLA2/PLPP5
hsa03460	hsa03460	Fanconi anemia pathway	35	-0.262622	-0.766957	0.795	0.919	0.73	2027	tags=34%, list=21%, signal=27%	ERCC1/SLX4/TOP3A/MLH1/RPA2/FANCG/TOP3B/FAAP100/FANCD2/WDR48/REV1/USP1
hsa05223	hsa05223	Non-small cell lung cancer	57	0.238441	0.791201	0.797	0.919	0.73	679	tags=14%, list=7%, signal=13%	JAK3/FHIT/GADD45B/PIK3CD/STK4/AKT2/RB1/RXRA
hsa03320	hsa03320	PPAR signaling pathway	28	0.265371	0.75112	0.811	0.932	0.739	1201	tags=14%, list=13%, signal=13%	UBC/CPT1A/RXRA/PPARD
hsa03450	hsa03450	Non-homologous end-joining	10	0.316101	0.712113	0.815	0.933	0.741	1882	tags=50%, list=20%, signal=40%	POLL/POLM/PRKDC/XRCC6/MRE11
hsa00630	hsa00630	Glyoxylate and dicarboxylate metabolism	22	-0.277827	-0.734631	0.822	0.933	0.741	1080	tags=14%, list=11%, signal=12%	GRHPR/MDH2/SHMT2
hsa00983	hsa00983	Drug metabolism - other enzymes	30	-0.26501	-0.753212	0.823	0.933	0.741	281	tags=30%, list=3%, signal=29%	NME1/NME6/GMPS/MGST3/HPRT1/RRM1/DUT/GSTP1/CMPK1
hsa03030	hsa03030	DNA replication	29	0.257894	0.738451	0.826	0.933	0.741	1652	tags=21%, list=17%, signal=17%	RFC1/RNASEH2C/POLE4/RNASEH1/PRIM2/RNASEH2B
hsa05143	hsa05143	African trypanosomiasis	13	0.306314	0.725894	0.828	0.933	0.741	924	tags=15%, list=10%, signal=14%	FAS/GNAQ
hsa00564	hsa00564	Glycerophospholipid metabolism	54	-0.237698	-0.769569	0.835	0.938	0.744	2227	tags=28%, list=23%, signal=21%	CEPT1/AGPAT1/LPIN1/GPAT3/PNPLA7/LPCAT3/PCYT2/LPGAT1/AGPAT3/CHKA/LPCAT1/CDIPT/DGKH/AGPAT4/PLD3
hsa04130	hsa04130	SNARE interactions in vesicular transport	30	-0.256859	-0.730046	0.844	0.938	0.744	2837	tags=40%, list=30%, signal=28%	VAMP2/VAMP8/VTI1B/VAMP1/STX3/YKT6/VAMP7/VAMP4/STX18/STX1A/STX16/SEC22B
hsa00240	hsa00240	Pyrimidine metabolism	37	-0.254	-0.749475	0.844	0.938	0.744	1392	tags=16%, list=15%, signal=14%	CANT1/DCTPP1/DUT/HDDC2/DCK/CMPK1
hsa04662	hsa04662	B cell receptor signaling pathway	69	-0.229546	-0.772789	0.845	0.938	0.744	1909	tags=28%, list=20%, signal=22%	KRAS/CD22/NFATC3/PIK3AP1/NRAS/DAPP1/PPP3CA/RAC1/PPP3R1/MAPK3/CD79B/MAP2K1/NFATC2/AKT1/PRKCB/PPP3CB/RAC2/MAPK1/CD81
hsa00640	hsa00640	Propanoate metabolism	23	-0.265757	-0.711395	0.848	0.938	0.744	3468	tags=43%, list=36%, signal=28%	ACOX1/SUCLA2/ACACA/BCKDHB/ACACB/ECHS1/ALDH6A1/HADHA/SUCLG1/LDHA
hsa00670	hsa00670	One carbon pool by folate	12	-0.302123	-0.70132	0.85	0.938	0.744	2209	tags=25%, list=23%, signal=19%	ATIC/GART/SHMT2
hsa00790	hsa00790	Folate biosynthesis	12	0.295817	0.687269	0.859	0.945	0.75	6763	tags=100%, list=70%, signal=30%	MOCS2/DHFR/AKR1B1/DHFR2/CBR1/QDPR/PCBD1/PTS/PCBD2/GCH1/GPHN/FPGS
hsa04012	hsa04012	ErbB signaling pathway	58	0.22567	0.752449	0.867	0.949	0.754	1065	tags=16%, list=11%, signal=14%	JUN/PIK3CD/AKT2/MYC/CDKN1B/NCK2/CAMK2G/SOS2/RPS6KB2
hsa05017	hsa05017	Spinocerebellar ataxia	102	-0.216211	-0.781777	0.875	0.955	0.758	1811	tags=22%, list=19%, signal=18%	BECN1/ATP2A2/PSMA3/PSMD14/PSMA5/PSMC4/NOP56/SLC25A5/PSMC1/PSMB7/PSMD13/ATG2A/AKT1/PSMC2/PSMA4/SP1/PSMB1/PRKCB/CYCS/PSMD7/VDAC3/PUM2
hsa04929	hsa04929	GnRH secretion	31	0.233451	0.685961	0.885	0.963	0.765	2428	tags=42%, list=25%, signal=31%	PIK3CD/CACNA1I/AKT2/GNAQ/GABBR1/RAF1/ARRB2/MAP2K2/PIK3CB/ITPR2/PIK3CA/PRKCA/ITPR1
hsa00250	hsa00250	Alanine, aspartate and glutamate metabolism	15	-0.258733	-0.636296	0.907	0.978	0.776	1989	tags=27%, list=21%, signal=21%	ASRGL1/GOT2/GLUD1/GLS
hsa00562	hsa00562	Inositol phosphate metabolism	54	-0.223689	-0.724212	0.911	0.978	0.776	2525	tags=30%, list=26%, signal=22%	INPP5D/ISYNA1/TPI1/IPPK/ALDH6A1/INPP5E/PIP4K2A/PI4KB/MTMR14/PIK3CG/INPP5K/ITPK1/SACM1L/PTEN/PI4KA/CDIPT
hsa01212	hsa01212	Fatty acid metabolism	37	-0.229049	-0.675853	0.912	0.978	0.776	3238	tags=41%, list=34%, signal=27%	ACACA/HSD17B4/ACAT1/HSD17B8/ELOVL4/PPT1/ECHS1/ACADVL/SCP2/HACD4/ACSL4/FASN/HADH/HADHA/ELOVL5
hsa00860	hsa00860	Porphyrin metabolism	17	0.254271	0.644227	0.912	0.978	0.776	4108	tags=71%, list=43%, signal=40%	HMOX2/GUSB/PPOX/CPOX/FECH/BLVRA/MMAB/ALAD/FXN/ALAS1/UROS/UROD
hsa04973	hsa04973	Carbohydrate digestion and absorption	21	-0.248164	-0.644476	0.916	0.98	0.778	939	tags=19%, list=10%, signal=17%	HK1/AKT1/PRKCB/ATP1B3
hsa00532	hsa00532	Glycosaminoglycan biosynthesis - chondroitin sulfate / dermatan sulfate	15	-0.240973	-0.59262	0.941	0.996	0.791	1582	tags=20%, list=16%, signal=17%	CHST11/CHPF2/CHST12
hsa00511	hsa00511	Other glycan degradation	14	0.238751	0.579582	0.941	0.996	0.791	1997	tags=29%, list=21%, signal=23%	ENGASE/MAN2B2/HEXA/MAN2C1
hsa04610	hsa04610	Complement and coagulation cascades	16	-0.238529	-0.591176	0.947	0.996	0.791	1563	tags=31%, list=16%, signal=26%	CFH/F5/CD59/PLAUR/F2R
hsa03013	hsa03013	Nucleocytoplasmic transport	96	-0.199774	-0.711668	0.952	0.996	0.791	2172	tags=24%, list=23%, signal=19%	SUMO2/UPF3B/DDX19A/SUMO3/IPO13/IPO8/AAAS/NUP205/CSE1L/RANGAP1/TNPO2/SAP18/NUP98/AHCTF1/NMD3/XPO4/NUP62/TNPO3/PHAX/DDX39B/EEF1A1/NUP210/UBE2I
hsa04150	hsa04150	mTOR signaling pathway	109	-0.195222	-0.712867	0.955	0.996	0.791	1966	tags=21%, list=20%, signal=17%	LAMTOR3/KRAS/PRKAA1/RPS6KB1/EIF4E/RRAGC/CLIP1/CAB39L/NRAS/MAPK3/TNFRSF1A/MAPKAP1/MAP2K1/AKT1/PTEN/PRKCB/RPS6KA1/FNIP1/RHOA/PRR5L/CAB39/ATP6V1E1/MAPK1
hsa03430	hsa03430	Mismatch repair	19	0.219185	0.574982	0.957	0.996	0.791	258	tags=5%, list=3%, signal=5%	RFC1
hsa05213	hsa05213	Endometrial cancer	46	-0.204991	-0.638558	0.958	0.996	0.791	1251	tags=30%, list=13%, signal=27%	GADD45G/SOS1/BAK1/MLH1/CDKN1A/KRAS/NRAS/MAPK3/MAP2K1/AKT1/PTEN/BAX/MAPK1/FOXO3
hsa00280	hsa00280	Valine, leucine and isoleucine degradation	34	0.219129	0.648881	0.959	0.996	0.791	2136	tags=24%, list=22%, signal=18%	MCCC2/ALDH3A2/IVD/DBT/OXCT1/MCCC1/ACAA2/ABAT
hsa00650	hsa00650	Butanoate metabolism	14	-0.220916	-0.528436	0.968	0.996	0.791	3226	tags=43%, list=34%, signal=28%	ACSM3/ACAT1/ECHS1/HMGCS1/HADH/HADHA
hsa04211	hsa04211	Longevity regulating pathway	67	0.188241	0.646303	0.972	0.996	0.791	1722	tags=19%, list=18%, signal=16%	PRKACB/EHMT2/PIK3CD/AKT2/ATF6B/STK11/RPS6KB2/RB1CC1/CREB1/CREB3L2/SESN1/SIRT1/ADCY9
hsa00071	hsa00071	Fatty acid degradation	27	0.204686	0.579456	0.972	0.996	0.791	601	tags=7%, list=6%, signal=7%	ALDH3A2/CPT1A
hsa00620	hsa00620	Pyruvate metabolism	29	-0.200893	-0.569434	0.974	0.996	0.791	1080	tags=10%, list=11%, signal=9%	GRHPR/MDH2/LDHA
hsa00061	hsa00061	Fatty acid biosynthesis	13	-0.207585	-0.489341	0.975	0.996	0.791	3238	tags=54%, list=34%, signal=36%	ACSL5/ACSF3/ACACA/HSD17B8/ACACB/ACSL4/FASN
hsa00563	hsa00563	Glycosylphosphatidylinositol (GPI)-anchor biosynthesis	22	-0.202954	-0.53665	0.977	0.996	0.791	1573	tags=14%, list=16%, signal=11%	MPPE1/PIGL/GPAA1
hsa00330	hsa00330	Arginine and proline metabolism	23	0.203091	0.558267	0.981	0.996	0.791	1606	tags=22%, list=17%, signal=18%	ALDH3A2/OAT/SMS/CARNS1/LAP3
hsa01210	hsa01210	2-Oxocarboxylic acid metabolism	11	0.201534	0.458466	0.983	0.996	0.791	1167	tags=18%, list=12%, signal=16%	ACO2/IDH2
hsa00230	hsa00230	Purine metabolism	72	-0.178526	-0.605588	0.991	0.996	0.791	1912	tags=18%, list=20%, signal=15%	HPRT1/ATIC/AK3/RRM1/PDE4A/GART/PDE1B/CANT1/HDDC2/ADCY7/ADA2/DCK/ADA
hsa00760	hsa00760	Nicotinate and nicotinamide metabolism	19	0.166661	0.437197	0.992	0.996	0.791	442	tags=5%, list=5%, signal=5%	NAMPT
hsa00380	hsa00380	Tryptophan metabolism	18	-0.191943	-0.486439	0.994	0.996	0.791	2723	tags=50%, list=28%, signal=36%	CYP1B1/ALDH2/ACAT1/ALDH9A1/DHTKD1/ECHS1/HADH/HADHA/ALDH8A1
hsa01240	hsa01240	Biosynthesis of cofactors	90	-0.160066	-0.569365	0.996	0.996	0.791	1929	tags=14%, list=20%, signal=12%	COX10/COQ6/AK3/PMM1/GGCX/COQ2/NADK/PANK2/PDXK/SHMT2/MAT2B/GCLM/CMPK1
