# Supplementary material for: Single-cell analysis reveals novel clonally expanded monocytes associated with IL1β–IL1R2 pair in acute inflammatory demyelinating polyneuropathy
Source: Sci Rep. 2023 Apr 11;13:5862. doi: 10.1038/s41598-023-32427-5 (PMC10088807; doi:10.1038/s41598-023-32427-5)
Supplement: Supplementary file 6 — Supplementary Information 6. [file 41598_2023_32427_MOESM6_ESM.xls]

## Sheet: CD14+CD163high monocytes GO
	ID	Description	setSize	enrichmentScore	NES	pvalue	p.adjust	qvalues	rank	leading_edge	core_enrichment
GO:0002275	GO:0002275	myeloid cell activation involved in immune response	442	0.488007	2.42163	1e-10	6.035e-08	5.06842e-08	1384	tags=33%, list=13%, signal=30%	EEF1A1/CD53/HLA-C/FTH1/ARPC5/COTL1/LGALS9/SERPINB1/S100A9/S100A12/CPPED1/CTSB/RHOA/CD93/HSP90AA1/C5AR1/CTSD/FCGR2A/CNN2/HMOX1/FTL/SIRPA/NFAM1/S100A8/EEF2/CKAP4/IQGAP2/PECAM1/FCN1/ITGAM/HSPA1B/TIMP2/MCEMP1/RAB27A/RAB7A/LILRB2/IMPDH1/LTA4H/HK3/CRISPLD2/PYCARD/RAP2B/RAB31/KCNAB2/CAP1/CAPN1/PSAP/FGR/DYSF/GSN/CTSA/OSCAR/RAB14/CFP/MAPK1/HLA-B/TMEM30A/GPI/SLC11A1/PSEN1/OSTF1/QSOX1/METTL7A/CYFIP1/COMMD9/…
GO:0002283	GO:0002283	neutrophil activation involved in immune response	408	0.494811	2.42177	1e-10	6.035e-08	5.06842e-08	1255	tags=33%, list=11%, signal=30%	EEF1A1/CD53/HLA-C/FTH1/ARPC5/COTL1/SERPINB1/S100A9/S100A12/CPPED1/CTSB/RHOA/CD93/HSP90AA1/C5AR1/CTSD/FCGR2A/CNN2/FTL/SIRPA/NFAM1/S100A8/EEF2/CKAP4/IQGAP2/PECAM1/FCN1/ITGAM/HSPA1B/TIMP2/MCEMP1/RAB27A/RAB7A/LILRB2/IMPDH1/LTA4H/HK3/CRISPLD2/PYCARD/RAP2B/RAB31/KCNAB2/CAP1/CAPN1/PSAP/FGR/GSN/CTSA/OSCAR/RAB14/CFP/MAPK1/HLA-B/TMEM30A/GPI/SLC11A1/PSEN1/OSTF1/QSOX1/METTL7A/CYFIP1/COMMD9/VCL/IQGAP1/PNP/HVC…
GO:0002444	GO:0002444	myeloid leukocyte mediated immunity	448	0.486332	2.41278	1e-10	6.035e-08	5.06842e-08	1384	tags=33%, list=13%, signal=30%	EEF1A1/CD53/HLA-C/FTH1/ARPC5/COTL1/LGALS9/SERPINB1/S100A9/S100A12/CPPED1/CTSB/HLA-E/RHOA/CD93/HSP90AA1/C5AR1/CTSD/FCGR2A/CNN2/HMOX1/FTL/SIRPA/NFAM1/S100A8/EEF2/CKAP4/IQGAP2/PECAM1/FCN1/ITGAM/HSPA1B/TIMP2/MCEMP1/RAB27A/RAB7A/LILRB2/IMPDH1/LTA4H/HK3/CRISPLD2/PYCARD/RAP2B/RAB31/KCNAB2/CAP1/CAPN1/PSAP/FGR/GSN/CTSA/OSCAR/RAB14/CFP/MAPK1/HLA-B/TMEM30A/GPI/SLC11A1/PSEN1/OSTF1/QSOX1/METTL7A/CYFIP1/SERPIN…
GO:0002446	GO:0002446	neutrophil mediated immunity	414	0.489777	2.40258	1e-10	6.035e-08	5.06842e-08	1255	tags=32%, list=11%, signal=30%	EEF1A1/CD53/HLA-C/FTH1/ARPC5/COTL1/SERPINB1/S100A9/S100A12/CPPED1/CTSB/RHOA/CD93/HSP90AA1/C5AR1/CTSD/FCGR2A/CNN2/FTL/SIRPA/NFAM1/S100A8/EEF2/CKAP4/IQGAP2/PECAM1/FCN1/ITGAM/HSPA1B/TIMP2/MCEMP1/RAB27A/RAB7A/LILRB2/IMPDH1/LTA4H/HK3/CRISPLD2/PYCARD/RAP2B/RAB31/KCNAB2/CAP1/CAPN1/PSAP/FGR/GSN/CTSA/OSCAR/RAB14/CFP/MAPK1/HLA-B/TMEM30A/GPI/SLC11A1/PSEN1/OSTF1/QSOX1/METTL7A/CYFIP1/COMMD9/VCL/IQGAP1/PNP/HVC…
GO:0036230	GO:0036230	granulocyte activation	419	0.497375	2.44369	1e-10	6.035e-08	5.06842e-08	1378	tags=34%, list=13%, signal=31%	EEF1A1/CD53/HLA-C/FTH1/ARPC5/COTL1/SERPINB1/S100A9/S100A12/CPPED1/CXCL8/CTSB/RHOA/CD93/HSP90AA1/C5AR1/CTSD/FCGR2A/CNN2/FTL/SIRPA/NFAM1/S100A8/EEF2/CKAP4/IQGAP2/PECAM1/FCN1/ITGAM/HSPA1B/TIMP2/MCEMP1/RAB27A/RAB7A/LILRB2/IMPDH1/LTA4H/HK3/CRISPLD2/PYCARD/RAP2B/RAB31/KCNAB2/CAP1/PREX1/CAPN1/PSAP/FGR/GSN/CTSA/OSCAR/RAB14/CFP/MAPK1/HLA-B/TMEM30A/GPI/SLC11A1/PSEN1/OSTF1/QSOX1/METTL7A/CYFIP1/COMMD9/VCL/IQ…
GO:0042119	GO:0042119	neutrophil activation	415	0.498566	2.44835	1e-10	6.035e-08	5.06842e-08	1255	tags=33%, list=11%, signal=30%	EEF1A1/CD53/HLA-C/FTH1/ARPC5/COTL1/SERPINB1/S100A9/S100A12/CPPED1/CXCL8/CTSB/RHOA/CD93/HSP90AA1/C5AR1/CTSD/FCGR2A/CNN2/FTL/SIRPA/NFAM1/S100A8/EEF2/CKAP4/IQGAP2/PECAM1/FCN1/ITGAM/HSPA1B/TIMP2/MCEMP1/RAB27A/RAB7A/LILRB2/IMPDH1/LTA4H/HK3/CRISPLD2/PYCARD/RAP2B/RAB31/KCNAB2/CAP1/PREX1/CAPN1/PSAP/FGR/GSN/CTSA/OSCAR/RAB14/CFP/MAPK1/HLA-B/TMEM30A/GPI/SLC11A1/PSEN1/OSTF1/QSOX1/METTL7A/CYFIP1/COMMD9/VCL/IQ…
GO:0043299	GO:0043299	leukocyte degranulation	438	0.487081	2.41237	1e-10	6.035e-08	5.06842e-08	1384	tags=34%, list=13%, signal=31%	EEF1A1/CD53/HLA-C/FTH1/ARPC5/COTL1/LGALS9/SERPINB1/S100A9/S100A12/CPPED1/CTSB/RHOA/CD93/HSP90AA1/C5AR1/CTSD/FCGR2A/CNN2/HMOX1/FTL/SIRPA/NFAM1/S100A8/EEF2/CKAP4/IQGAP2/PECAM1/FCN1/ITGAM/HSPA1B/TIMP2/MCEMP1/RAB27A/RAB7A/LILRB2/IMPDH1/LTA4H/HK3/CRISPLD2/PYCARD/RAP2B/RAB31/KCNAB2/CAP1/CAPN1/PSAP/FGR/GSN/CTSA/OSCAR/RAB14/CFP/MAPK1/HLA-B/TMEM30A/GPI/SLC11A1/PSEN1/OSTF1/QSOX1/METTL7A/CYFIP1/COMMD9/VCL/I…
GO:0043312	GO:0043312	neutrophil degranulation	406	0.496035	2.4188	1e-10	6.035e-08	5.06842e-08	1255	tags=33%, list=11%, signal=30%	EEF1A1/CD53/HLA-C/FTH1/ARPC5/COTL1/SERPINB1/S100A9/S100A12/CPPED1/CTSB/RHOA/CD93/HSP90AA1/C5AR1/CTSD/FCGR2A/CNN2/FTL/SIRPA/NFAM1/S100A8/EEF2/CKAP4/IQGAP2/PECAM1/FCN1/ITGAM/HSPA1B/TIMP2/MCEMP1/RAB27A/RAB7A/LILRB2/IMPDH1/LTA4H/HK3/CRISPLD2/PYCARD/RAP2B/RAB31/KCNAB2/CAP1/CAPN1/PSAP/FGR/GSN/CTSA/OSCAR/RAB14/CFP/MAPK1/HLA-B/TMEM30A/GPI/SLC11A1/PSEN1/OSTF1/QSOX1/METTL7A/CYFIP1/COMMD9/VCL/IQGAP1/PNP/HVC…
GO:0019221	GO:0019221	cytokine-mediated signaling pathway	483	0.369141	1.84034	1.49617e-10	8.02613e-08	6.74064e-08	1190	tags=23%, list=11%, signal=21%	IL1R2/CXCR4/HLA-C/LCP1/LAPTM5/CXCL8/HLA-E/HLA-A/IRS2/HSP90AA1/IFITM2/HLA-DRB1/CEBPD/CDC42/CNN2/HMOX1/PSMA7/NFKBIA/ACSL1/CASP4/ITGAM/IRF5/FOXO3/LTBR/TNFRSF1A/TAX1BP1/HSPA1B/HLA-DPA1/HLA-DRA/EGR1/CSF1R/LILRB2/TNFAIP3/TYK2/PYCARD/UBC/PSME3/ITGB1/PSMF1/PAK2/CDC37/JAK1/FN1/HLA-B/IFNAR1/IFNGR1/TNFSF12/OAS1/ZC3H15/SOD2/PSMB3/ILK/HLA-DQB1/BCL6/CAPZA1/IFNGR2/SKP1/RPLP0/PSMB9/TRIM38/GBP2/IRAK1/RACK1/IRAK3/…
GO:0001816	GO:0001816	cytokine production	473	0.361572	1.80291	8.89795e-10	4.29593e-07	3.60788e-07	2133	tags=32%, list=19%, signal=27%	IL1R2/LGALS9/SERPINB1/S100A9/S100A12/LAPTM5/ARRB2/HLA-E/THBS1/HLA-A/PCBP2/HSP90AA1/C5AR1/HLA-DRB1/PLD3/RPS3/HMOX1/SIRPA/VSIG4/NFAM1/KLF2/S100A8/FCN1/IRF5/TAX1BP1/HSPA1B/HLA-DPA1/EGR1/CSF1R/LRRFIP1/LILRB2/TNFAIP3/TLR4/CAPN2/PYCARD/PER1/VSIR/FGR/FN1/HLA-B/ATP2B1/SLC11A1/PSEN1/IFNGR1/ALOX15B/TLR8/AKIRIN2/BCL6/PNP/XRCC5/NLRP12/IRAK1/LAMTOR5/IRAK3/LILRB4/HIF1A/HSPA1A/IL27RA/LYN/TRIM27/PTPRJ/UBE2J1/PPP…
GO:0001817	GO:0001817	regulation of cytokine production	443	0.357756	1.77368	1.06402e-08	4.67007e-06	3.92211e-06	2133	tags=33%, list=19%, signal=27%	IL1R2/LGALS9/SERPINB1/LAPTM5/ARRB2/HLA-E/THBS1/HLA-A/PCBP2/HSP90AA1/C5AR1/HLA-DRB1/PLD3/RPS3/HMOX1/SIRPA/VSIG4/NFAM1/KLF2/FCN1/IRF5/TAX1BP1/HSPA1B/HLA-DPA1/EGR1/CSF1R/LRRFIP1/LILRB2/TNFAIP3/TLR4/CAPN2/PYCARD/PER1/VSIR/FGR/FN1/HLA-B/ATP2B1/SLC11A1/PSEN1/IFNGR1/ALOX15B/TLR8/AKIRIN2/BCL6/XRCC5/NLRP12/IRAK1/LAMTOR5/IRAK3/LILRB4/HIF1A/HSPA1A/IL27RA/LYN/TRIM27/PTPRJ/UBE2J1/PPP1R11/XBP1/ERBIN/PPM1B/CYP1…
GO:0032103	GO:0032103	positive regulation of response to external stimulus	301	0.384614	1.83576	2.49708e-08	1.00466e-05	8.43749e-06	1324	tags=26%, list=12%, signal=23%	CLEC4E/CXCR4/LGALS9/S100A9/S100A12/CXCL8/HLA-E/THBS1/HSP90AA1/C5AR1/S100A8/PSMA7/NFKBIA/FCN1/TNFRSF1A/RIPOR2/CSF1R/TLR4/PYCARD/PSME3/PSMF1/PAK2/NFKBIZ/MAPK1/MGST2/TLR8/PSMB3/AKIRIN2/PUM1/XRCC5/SKP1/PPM1F/PSMB9/NLRP12/VAMP8/GRN/LYN/PSMC1/ICAM3/MOSPD2/HCK/XRCC6/PSMD8/KRAS/PTK2B/ANO6/NLRC4/PUM2/PSMA3/C3AR1/SYK/PDPK1/STAT5B/IKBKE/PSMA1/SLC15A4/PRKACA/PSMD11/NFKB1/CD47/DDT/IL18/BCL10/PSMC5/NDEL1/PSMC4…
GO:0000165	GO:0000165	MAPK cascade	497	0.339091	1.7013	3.31046e-08	1.22945e-05	1.03254e-05	2928	tags=40%, list=27%, signal=31%	CXCR4/RASSF2/LGALS9/S100A12/LAPTM5/ARRB2/THBS1/IRS2/C5AR1/HLA-DRB1/CDC42/RPS3/DUSP6/SIRPA/RNF149/ZFP36L1/PSMA7/LTBR/TIMP2/CSF1R/TLR4/PIK3R5/PYCARD/PER1/UBC/PSME3/MAP3K1/MEF2A/PSMF1/NCF1/MAP4K4/GNAI2/JAK1/FN1/MAPK1/PSEN1/MAP3K2/NOTCH2/ZFP36L2/PHB2/PSMB3/IQGAP1/SKP1/PSMB9/HIPK2/NBR1/MAP3K20/IRAK1/LAMTOR2/IRAK3/LILRB4/LYN/PTPRJ/DUSP22/INSR/PEA15/FPR1/PSMC1/MAP3K8/PSMD8/KRAS/PKN1/PTK2B/ROCK1/SDCBP/PS…
GO:0050778	GO:0050778	positive regulation of immune response	420	0.352431	1.73191	5.42569e-08	1.78245e-05	1.49697e-05	1281	tags=23%, list=12%, signal=21%	CLEC4E/ARPC5/LGALS9/LAPTM5/HLA-E/HLA-A/HSP90AA1/C5AR1/HLA-DRB1/FCGR2A/CDC42/RPS3/VSIG4/NFAM1/WASF2/SPG21/PSMA7/FCN1/ITGAM/HLA-DPA1/HLA-DRA/ARPC4/TLR4/PYCARD/PSME3/FYB1/FGR/PSMF1/PAK2/NFKBIZ/CFP/MAPK1/HLA-B/PRKCB/SLC11A1/PSEN1/ARPC2/CYFIP1/TLR8/PSMB3/LCP2/AKIRIN2/HLA-DQB1/XRCC5/SKP1/PSMB9/ACTB/VAMP8/LILRB4/IL27RA/LYN/PTPRJ/XBP1/FPR1/PSMC1/ICAM3/HCK/XRCC6/PSMD8/KRAS/NLRC4/PSMA3/DUSP3/ABI1/C3AR1/SYK…
GO:0002253	GO:0002253	activation of immune response	313	0.377783	1.81087	5.53786e-08	1.78245e-05	1.49697e-05	1281	tags=25%, list=12%, signal=23%	CLEC4E/ARPC5/LAPTM5/HLA-A/HSP90AA1/C5AR1/HLA-DRB1/FCGR2A/CDC42/RPS3/VSIG4/NFAM1/WASF2/SPG21/PSMA7/FCN1/HLA-DPA1/HLA-DRA/ARPC4/TLR4/PYCARD/PSME3/FYB1/FGR/PSMF1/PAK2/NFKBIZ/CFP/MAPK1/PRKCB/PSEN1/ARPC2/CYFIP1/PSMB3/LCP2/HLA-DQB1/XRCC5/SKP1/PSMB9/ACTB/LILRB4/LYN/PTPRJ/FPR1/PSMC1/ICAM3/HCK/XRCC6/PSMD8/KRAS/NLRC4/PSMA3/DUSP3/ABI1/C3AR1/SYK/MYO1G/PDPK1/PSMA1/PRKACA/CRK/APPL1/HLA-DPB1/PSMD11/NFKB1/CD47/B…
GO:0002478	GO:0002478	antigen processing and presentation of exogenous peptide antigen	149	0.458408	1.99143	5.98235e-08	1.80518e-05	1.51605e-05	2186	tags=42%, list=20%, signal=34%	HLA-C/HLA-E/HLA-A/CTSD/HLA-DRB1/PSMA7/AP2M1/HLA-DPA1/HLA-DRA/RAB7A/CAPZB/PSME3/PSMF1/NCF1/AP2S1/SEC31A/HLA-B/PSMB3/HLA-DQB1/CAPZA1/VAMP3/DNM2/PSMB9/VAMP8/DYNC1LI2/DYNC1H1/AP1S2/CANX/AP1M1/PSMC1/PSMD8/CYBB/CTSS/DYNC1LI1/ACTR1A/PSMA3/PSMA1/HLA-DPB1/PSMD11/SEC13/AP2A2/PSMC5/PSMC4/CD74/DCTN3/PSMC2/DCTN1/SEC24C/DCTN4/PSMC6/HLA-F/PSMC3/SEC23A/PIKFYVE/AP1G1/DCTN5/CHUK/DYNLL2/PSMD3/PSME4/NCF2/SEC24B/PSMD…
GO:0048002	GO:0048002	antigen processing and presentation of peptide antigen	159	0.456541	2.01263	6.64444e-08	1.88702e-05	1.58479e-05	2186	tags=42%, list=20%, signal=34%	HLA-C/HLA-E/HLA-A/CTSD/HLA-DRB1/PSMA7/AP2M1/HLA-DPA1/HLA-DRA/RAB7A/PYCARD/CAPZB/PSME3/PSMF1/NCF1/AP2S1/SEC31A/HLA-B/SLC11A1/PSMB3/HLA-DQB1/CAPZA1/VAMP3/DNM2/PSMB9/VAMP8/DYNC1LI2/DYNC1H1/AP1S2/CANX/AP1M1/PSMC1/PSMD8/CYBB/CTSS/DYNC1LI1/ACTR1A/PSMA3/PSMA1/TAPBPL/HLA-DPB1/PSMD11/SEC13/AP2A2/PSMC5/PSMC4/CD74/DCTN3/PSMC2/DCTN1/SEC24C/DCTN4/PSMC6/MR1/HLA-F/PSMC3/SEC23A/PIKFYVE/AP1G1/DCTN5/CHUK/DYNLL2/PS…
GO:0071347	GO:0071347	cellular response to interleukin-1	121	0.497926	2.10587	8.91072e-08	2.39005e-05	2.00726e-05	2405	tags=45%, list=22%, signal=35%	IL1R2/CXCL8/SIRPA/KLF2/PSMA7/NFKBIA/EGR1/PYCARD/UBC/PSME3/PSMF1/PSMB3/SKP1/USP10/PSMB9/GBP2/IRAK1/IRAK3/HIF1A/PSMC1/MAP3K8/PSMD8/RPS6KA4/PSMA3/SQSTM1/PSMA1/PSMD11/NFKB1/CD47/PELI2/RPS27A/PSMC5/UPF1/PSMC4/RC3H1/PSMC2/CCL3/PSMC6/YY1/PLCB1/CEBPB/PSMC3/TAB2/IRAK4/CHUK/PSMD3/IL1RAP/PSME4/OTUD4/PSMD10/VRK2/PSMD14/RIPK2/FBXW11
GO:0002429	GO:0002429	immune response-activating cell surface receptor signaling pathway	271	0.390434	1.84037	1.31983e-07	3.18607e-05	2.67578e-05	1281	tags=27%, list=12%, signal=24%	CLEC4E/ARPC5/LAPTM5/HLA-A/HSP90AA1/C5AR1/HLA-DRB1/FCGR2A/CDC42/RPS3/NFAM1/WASF2/SPG21/PSMA7/FCN1/HLA-DPA1/HLA-DRA/ARPC4/PSME3/FYB1/FGR/PSMF1/PAK2/NFKBIZ/MAPK1/PRKCB/PSEN1/ARPC2/CYFIP1/PSMB3/LCP2/HLA-DQB1/SKP1/PSMB9/ACTB/LILRB4/LYN/PTPRJ/FPR1/PSMC1/ICAM3/HCK/PSMD8/KRAS/PSMA3/DUSP3/ABI1/C3AR1/SYK/MYO1G/PDPK1/PSMA1/PRKACA/CRK/APPL1/HLA-DPB1/PSMD11/NFKB1/CD47/BCL10/PSMC5/FOXP1/RUNX1/PSMC4/CD4/ELF2/KH…
GO:0002757	GO:0002757	immune response-activating signal transduction	271	0.390434	1.84037	1.31983e-07	3.18607e-05	2.67578e-05	1281	tags=27%, list=12%, signal=24%	CLEC4E/ARPC5/LAPTM5/HLA-A/HSP90AA1/C5AR1/HLA-DRB1/FCGR2A/CDC42/RPS3/NFAM1/WASF2/SPG21/PSMA7/FCN1/HLA-DPA1/HLA-DRA/ARPC4/PSME3/FYB1/FGR/PSMF1/PAK2/NFKBIZ/MAPK1/PRKCB/PSEN1/ARPC2/CYFIP1/PSMB3/LCP2/HLA-DQB1/SKP1/PSMB9/ACTB/LILRB4/LYN/PTPRJ/FPR1/PSMC1/ICAM3/HCK/PSMD8/KRAS/PSMA3/DUSP3/ABI1/C3AR1/SYK/MYO1G/PDPK1/PSMA1/PRKACA/CRK/APPL1/HLA-DPB1/PSMD11/NFKB1/CD47/BCL10/PSMC5/FOXP1/RUNX1/PSMC4/CD4/ELF2/KH…
GO:0019882	GO:0019882	antigen processing and presentation	191	0.432698	1.94637	1.73204e-07	3.98205e-05	3.34427e-05	1411	tags=31%, list=13%, signal=28%	HLA-C/HLA-E/THBS1/HLA-A/CTSD/HLA-DRB1/PSMA7/AP2M1/HLA-DPA1/HLA-DRA/RAB27A/RAB7A/LILRB2/PYCARD/CAPZB/PSME3/PSMF1/NCF1/AP2S1/SEC31A/HLA-B/SLC11A1/PSMB3/HLA-DQB1/CAPZA1/VAMP3/RAB5B/DNM2/PSMB9/VAMP8/DYNC1LI2/DYNC1H1/AP1S2/CANX/AP1M1/FGL2/PSMC1/PSMD8/CYBB/CTSS/DYNC1LI1/ACTR1A/PSMA3/PSMA1/TAPBPL/HLA-DPB1/PSMD11/SEC13/AP2A2/RAB35/PSMC5/PSMC4/GBA/CD74/DCTN3/PSMC2/DCTN1/SEC24C/DCTN4/PSMC6
GO:0002768	GO:0002768	immune response-regulating cell surface receptor signaling pathway	295	0.374074	1.78065	1.9114e-07	4.19466e-05	3.52283e-05	2050	tags=33%, list=19%, signal=28%	CLEC4E/ARPC5/LAPTM5/HLA-A/HSP90AA1/C5AR1/HLA-DRB1/FCGR2A/CDC42/RPS3/NFAM1/WASF2/SPG21/PSMA7/FCN1/HLA-DPA1/HLA-DRA/ARPC4/LILRB2/PSME3/FYB1/FGR/MAP3K1/PSMF1/PAK2/NFKBIZ/MAPK1/PRKCB/PSEN1/ARPC2/CYFIP1/PSMB3/LCP2/HLA-DQB1/SKP1/PSMB9/ACTB/LILRB4/LYN/PTPRJ/PPP3R1/FPR1/PSMC1/ICAM3/HCK/PSMD8/KRAS/PSMA3/DUSP3/ABI1/C3AR1/SYK/MYO1G/PDPK1/PSMA1/PRKACA/CRK/APPL1/HLA-DPB1/PSMD11/NFKB1/CD47/BCL10/PSMC5/FOXP1/RU…
GO:0070555	GO:0070555	response to interleukin-1	136	0.470037	2.0162	3.05259e-07	6.40778e-05	5.38149e-05	2405	tags=43%, list=22%, signal=34%	IL1R2/LGALS9/CXCL8/SIRPA/KLF2/PSMA7/NFKBIA/EGR1/PYCARD/UBC/PSME3/PSMF1/PSMB3/SKP1/USP10/PSMB9/GBP2/IRAK1/IRAK3/HIF1A/PSMC1/MAP3K8/PSMD8/RPS6KA4/PSMA3/SQSTM1/PSMA1/PSMD11/NFKB1/CD47/PELI2/RPS27A/PSMC5/UPF1/PSMC4/TAF9/RC3H1/PSMC2/CCL3/PSMC6/YY1/PLCB1/CEBPB/PSMC3/TAB2/IRAK4/CHUK/PSMD3/IL1RAP/PSME4/OTUD4/PSMD10/VRK2/YTHDC2/SNCA/PSMD14/RIPK2/FBXW11
GO:0043410	GO:0043410	positive regulation of MAPK cascade	258	0.382286	1.78852	4.96671e-07	9.99137e-05	8.39113e-05	1924	tags=30%, list=18%, signal=25%	CXCR4/RASSF2/LGALS9/S100A12/LAPTM5/ARRB2/THBS1/C5AR1/HLA-DRB1/CDC42/RPS3/DUSP6/LTBR/TIMP2/CSF1R/TLR4/PIK3R5/PYCARD/UBC/NCF1/GNAI2/MAPK1/PSEN1/MAP3K2/NOTCH2/PHB2/IQGAP1/HIPK2/MAP3K20/IRAK1/PTPRJ/DUSP22/INSR/PEA15/FPR1/KRAS/PKN1/PTK2B/ROCK1/SDCBP/MYDGF/SYK/MAPKAPK2/DDT/PELI2/CLEC7A/RPS27A/ROCK2/DVL3/TRAF7/PTPN1/MDFIC/CD4/PTPN11/CD74/GPBAR1/LRRK2/RAPGEF1/MAP2K2/LILRA5/CCL3/PHB/RAPGEF2/MINK1/NELFE/MA…
GO:0019884	GO:0019884	antigen processing and presentation of exogenous antigen	157	0.442047	1.95305	5.3006e-07	0.000102365	8.59701e-05	2186	tags=41%, list=20%, signal=33%	HLA-C/HLA-E/HLA-A/CTSD/HLA-DRB1/PSMA7/AP2M1/HLA-DPA1/HLA-DRA/RAB7A/CAPZB/PSME3/PSMF1/NCF1/AP2S1/SEC31A/HLA-B/PSMB3/HLA-DQB1/CAPZA1/VAMP3/DNM2/PSMB9/VAMP8/DYNC1LI2/DYNC1H1/AP1S2/CANX/AP1M1/PSMC1/PSMD8/CYBB/CTSS/DYNC1LI1/ACTR1A/PSMA3/PSMA1/HLA-DPB1/PSMD11/SEC13/AP2A2/PSMC5/PSMC4/CD74/DCTN3/PSMC2/DCTN1/SEC24C/DCTN4/PSMC6/MR1/HLA-F/PSMC3/SEC23A/PIKFYVE/AP1G1/DCTN5/CHUK/DYNLL2/PSMD3/PSME4/NCF2/SEC24B/…
GO:0043408	GO:0043408	regulation of MAPK cascade	361	0.352582	1.71148	5.95802e-07	0.000110636	9.29162e-05	2865	tags=41%, list=26%, signal=31%	CXCR4/RASSF2/LGALS9/S100A12/LAPTM5/ARRB2/THBS1/C5AR1/HLA-DRB1/CDC42/RPS3/DUSP6/SIRPA/RNF149/LTBR/TIMP2/CSF1R/TLR4/PIK3R5/PYCARD/PER1/UBC/NCF1/MAP4K4/GNAI2/FN1/MAPK1/PSEN1/MAP3K2/NOTCH2/PHB2/IQGAP1/HIPK2/NBR1/MAP3K20/IRAK1/IRAK3/LILRB4/LYN/PTPRJ/DUSP22/INSR/PEA15/FPR1/KRAS/PKN1/PTK2B/ROCK1/SDCBP/DUSP3/MYDGF/SYK/PPP2R1A/MAPKAPK2/DDT/PELI2/CLEC7A/RPS27A/ROCK2/DVL3/TRAF7/STK40/PTPN1/MDFIC/CD4/PTPN11/…
GO:0002764	GO:0002764	immune response-regulating signaling pathway	297	0.368818	1.75598	6.24338e-07	0.000111641	9.37602e-05	1760	tags=30%, list=16%, signal=26%	CLEC4E/ARPC5/LAPTM5/HLA-A/HSP90AA1/C5AR1/HLA-DRB1/FCGR2A/CDC42/RPS3/NFAM1/WASF2/SPG21/PSMA7/FCN1/HLA-DPA1/HLA-DRA/ARPC4/LILRB2/PSME3/FYB1/FGR/MAP3K1/PSMF1/PAK2/NFKBIZ/MAPK1/PRKCB/PSEN1/ARPC2/CYFIP1/PSMB3/LCP2/HLA-DQB1/SKP1/PSMB9/ACTB/LILRB4/LYN/PTPRJ/PPP3R1/FPR1/PSMC1/ICAM3/HCK/PSMD8/KRAS/PSMA3/DUSP3/ABI1/C3AR1/SYK/MYO1G/PDPK1/PSMA1/PRKACA/CRK/APPL1/HLA-DPB1/PSMD11/NFKB1/CD47/BCL10/PSMC5/FOXP1/RU…
GO:0031347	GO:0031347	regulation of defense response	414	0.33717	1.65397	8.40637e-07	0.00014495	0.000121734	2878	tags=40%, list=26%, signal=31%	CLEC4E/LGALS9/S100A9/S100A12/ARRB2/HLA-E/HLA-A/PCBP2/HSP90AA1/HLA-DRB1/SIRPA/VSIG4/S100A8/PSMA7/NFKBIA/CASP4/FCN1/TNFRSF1A/SEC14L1/TNFAIP3/TLR4/PYCARD/ZYX/PSME3/FGR/PSMF1/PAK2/CDC37/NFKBIZ/JAK1/HLA-B/MGST2/SERPINB9/IFNGR1/TLR8/PSMB3/AKIRIN2/BCL6/IFNGR2/XRCC5/SKP1/PSMB9/RB1/NLRP12/VAMP8/GRN/IRAK3/LYN/FGL2/PSMC1/ICAM3/PPM1B/CNOT7/HCK/XRCC6/PSMD8/KRAS/RNF135/NLRC4/PSMA3/ZMPSTE24/SYK/PDPK1/STAT5B/IKB…
GO:0022603	GO:0022603	regulation of anatomical structure morphogenesis	499	0.325061	1.6313	9.22494e-07	0.000153579	0.000128982	1314	tags=22%, list=12%, signal=20%	CXCR4/LST1/CXCL8/ARRB2/RHOA/THBS1/C5AR1/CDC42/HMOX1/GLUL/KLF2/PSMA7/AP2M1/PLXNC1/CSF1R/CORO1C/TNFAIP3/CAPZB/PSME3/PREX1/ITGB1/FGR/PSMF1/PAK2/AP2S1/SEMA4A/JAK1/FN1/PRKCB/EPN1/SP1/PSEN1/ARPC2/CYFIP1/TNFSF12/RHOQ/PHB2/PSMB3/ILK/RAB11A/BCL6/LFNG/MARK2/DNM2/PSMB9/HIPK2/GRN/RACK1/MSN/HIF1A/XBP1/PSMC1/GSK3B/TGFBR2/PGK1/CYP1B1/HCK/PSMD8/PKN1/PTK2B/CYBB/ROCK1/RHOG/CDC42EP3/PSMA3/MYDGF/ZMPSTE24/C3AR1/IST1/…
GO:0006914	GO:0006914	autophagy	443	0.332471	1.64833	1.18417e-06	0.000184425	0.000154887	2428	tags=36%, list=22%, signal=29%	EEF1A1/S100A9/SPTLC2/TMBIM6/HSP90AA1/HMOX1/S100A8/FOXO3/ATP6V1A/ATP6V0D1/RAB7A/CALCOCO2/RAB1B/PYCARD/CAPN1/PSAP/SNX6/CDC37/CTSA/ATP6V1E1/CAPNS1/PSEN1/QSOX1/ATG16L2/BECN1/GSK3A/MAP1LC3B/PHB2/LARP1/MARK2/USP10/MTMR3/TRIM38/VAMP8/NBR1/VPS4B/LAMTOR2/LAMTOR5/HIF1A/PIP4K2A/TRIM27/TBC1D5/XBP1/WIPI2/TSG101/NSFL1C/GSK3B/FBXO7/DAP/VPS28/UFM1/ROCK1/ATP6V0A1/RRAGA/RAB5A/SPTLC1/TMEM39A/VPS36/ZMPSTE24/SQSTM1/V…
GO:0061919	GO:0061919	process utilizing autophagic mechanism	443	0.332471	1.64833	1.18417e-06	0.000184425	0.000154887	2428	tags=36%, list=22%, signal=29%	EEF1A1/S100A9/SPTLC2/TMBIM6/HSP90AA1/HMOX1/S100A8/FOXO3/ATP6V1A/ATP6V0D1/RAB7A/CALCOCO2/RAB1B/PYCARD/CAPN1/PSAP/SNX6/CDC37/CTSA/ATP6V1E1/CAPNS1/PSEN1/QSOX1/ATG16L2/BECN1/GSK3A/MAP1LC3B/PHB2/LARP1/MARK2/USP10/MTMR3/TRIM38/VAMP8/NBR1/VPS4B/LAMTOR2/LAMTOR5/HIF1A/PIP4K2A/TRIM27/TBC1D5/XBP1/WIPI2/TSG101/NSFL1C/GSK3B/FBXO7/DAP/VPS28/UFM1/ROCK1/ATP6V0A1/RRAGA/RAB5A/SPTLC1/TMEM39A/VPS36/ZMPSTE24/SQSTM1/V…
GO:0007169	GO:0007169	transmembrane receptor protein tyrosine kinase signaling pathway	387	0.342647	1.66116	1.44035e-06	0.000217313	0.000182508	1288	tags=23%, list=12%, signal=21%	TXNIP/ARPC5/RASSF2/RHOA/THBS1/IRS2/HSP90AA1/CDC42/DDIT4/WASF2/AP2M1/ATP6V1A/ARPC4/CSF1R/ATP6V0D1/RAB7A/RBPJ/SLA/FGR/PAK2/NCF1/AP2S1/SNX6/CDC37/GNAI2/RAB14/ATP6V1E1/PXN/MAPK1/PRKCB/ARF4/DOK2/EPN1/PSEN1/ARPC2/CYFIP1/GSK3A/RHOQ/LCP2/IQGAP1/SORT1/AP3S1/PTPRE/ACTB/HIF1A/LYN/PIP4K2A/PTPRJ/STAT5A/INSR/TSG101/ERBIN/GSK3B/HCK/FIBP/PTK2B/CYBB/ROCK1/SDCBP/ATP6V0A1/AKT2/NUS1/DUSP3/ABI1/SYK/PDPK1/STAT5B/CRK/A…
GO:0070498	GO:0070498	interleukin-1-mediated signaling pathway	94	0.498315	2.0213	3.02389e-06	0.000436406	0.00036651	2405	tags=44%, list=22%, signal=34%	IL1R2/PSMA7/NFKBIA/EGR1/UBC/PSME3/PSMF1/PSMB3/SKP1/PSMB9/IRAK1/IRAK3/PSMC1/MAP3K8/PSMD8/RPS6KA4/PSMA3/SQSTM1/PSMA1/PSMD11/NFKB1/PELI2/RPS27A/PSMC5/PSMC4/PSMC2/PSMC6/PLCB1/PSMC3/TAB2/IRAK4/CHUK/PSMD3/IL1RAP/PSME4/OTUD4/PSMD10/VRK2/PSMD14/RIPK2/FBXW11
GO:0051241	GO:0051241	negative regulation of multicellular organismal process	484	0.316136	1.57684	3.07328e-06	0.000436406	0.00036651	2407	tags=30%, list=22%, signal=25%	IL1R2/MAFB/LGALS9/SERPINB1/LAPTM5/ARRB2/RHOA/THBS1/PCBP2/HLA-DRB1/HMOX1/SIRPA/VSIG4/TMEM176B/KLF2/ALDH1A1/TNFRSF1A/TAX1BP1/CORO1C/TNFAIP3/TLR4/RBPJ/PYCARD/VSIR/GNAI2/SEMA4A/FN1/ZNF706/ATP2B1/EPN1/SLC11A1/PSEN1/GSK3A/IFNGR1/PHB2/TLR8/YBX3/BCL6/ARHGDIB/RB1/NLRP12/RFLNB/GRN/LRPAP1/IRAK3/LILRB4/TLE3/HIF1A/IL27RA/LYN/TRIM27/PPP1R11/FGL2/ERBIN/GSK3B/PPM1B/FBXO7/TGFBR2/PGK1/RPS6KA4/PTK2B/LILRB3/ROCK1/TF…
GO:0002697	GO:0002697	regulation of immune effector process	246	0.370808	1.72455	5.00966e-06	0.000688542	0.000578263	1601	tags=26%, list=15%, signal=23%	LGALS9/LAPTM5/ARRB2/TMBIM6/HLA-E/HLA-A/PCBP2/HSP90AA1/C5AR1/HLA-DRB1/HMOX1/VSIG4/ITGAM/HLA-DRA/SEC14L1/TNFAIP3/TLR4/PYCARD/FGR/NFKBIZ/CFP/HLA-B/GPI/SERPINB9/BCL6/VAMP8/GRN/IRAK3/LILRB4/IL27RA/LYN/PTPRJ/XBP1/FGL2/PPM1B/PKN1/ZMPSTE24/C3AR1/SYK/PDPK1/STAT5B/SLC15A4/CRK/APPL1/CD47/IL18/CLEC7A/BCL10/KMT5B/DHX36/CD74/CCR2/RC3H1/RAPGEF1/FBXO38/SNX4/DTX3L/TNFRSF14/PHB/UFD1/MR1/ITCH/HLA-F/SELENOK
GO:0045088	GO:0045088	regulation of innate immune response	231	0.382684	1.76741	5.13411e-06	0.000688542	0.000578263	2186	tags=36%, list=20%, signal=29%	CLEC4E/LGALS9/ARRB2/HLA-E/HLA-A/HSP90AA1/VSIG4/PSMA7/FCN1/TNFAIP3/TLR4/PYCARD/PSME3/FGR/PSMF1/PAK2/CDC37/JAK1/HLA-B/SERPINB9/IFNGR1/TLR8/PSMB3/AKIRIN2/IFNGR2/XRCC5/SKP1/PSMB9/GRN/IRAK3/LYN/PSMC1/ICAM3/CNOT7/HCK/XRCC6/PSMD8/KRAS/RNF135/NLRC4/PSMA3/SYK/PDPK1/STAT5B/IKBKE/PSMA1/SLC15A4/PRKACA/CRK/APPL1/PSMD11/NFKB1/BCL10/PSMC5/PSMC4/PTPN1/EREG/PTPN11/IRF7/PSMC2/NRAS/PSMC6/NR1H2/HLA-F/PSMC3/TAB2/IRF3…
GO:0002507	GO:0002507	tolerance induction	15	0.812552	2.21556	5.89172e-06	0.00076879	0.000645659	609	tags=60%, list=6%, signal=57%	LGALS9/HLA-E/LILRB2/TNFAIP3/HLA-B/IRAK3/LILRB4/LYN/TGFBR2
GO:0042060	GO:0042060	wound healing	264	0.362362	1.70203	6.53073e-06	0.000829747	0.000696853	1263	tags=25%, list=12%, signal=23%	CXCR4/ARRB2/RHOA/THBS1/CDC42/CLIC1/HMOX1/S100A8/TLN1/RAB27A/TNFAIP3/TLR4/PIK3R5/RAP2B/CAPZB/PLEC/ITGB1/DYSF/GSN/FN1/MAPK1/PRKCB/SLC11A1/NOTCH2/GNB1/PHF21A/LCP2/ILK/VCL/CAPZA1/B4GALT1/ACTB/ENTPD1/JAML/DOCK11/HIF1A/ITPK1/LYN/PLEK/XBP1/ELK3/STXBP3/TGFBR2/FIBP/HPSE/HDAC2/RAB5A/ANO6/SYK/PDPK1/F11R/PRKACA/MAFG/CRK/CSRP1/ARFGEF1/SMAD2/CLEC7A/GNA13/HDAC1/MACF1/EREG/PTPN11/RREB1/ADIPOR2/SRF
GO:0043112	GO:0043112	receptor metabolic process	110	0.460948	1.92568	8.28518e-06	0.00102566	0.00086139	1710	tags=33%, list=16%, signal=28%	LAPTM5/CXCL8/ARRB2/AP2M1/RAB31/CAPN1/ITGB1/AP2S1/PSEN1/RIN3/BECN1/VAMP3/DNM2/LRPAP1/LILRB4/TBC1D5/INSR/NSF/FLOT1/SDCBP/RAB5A/SYK/SCYL2/AP2A2/ANKRD13A/PTPN1/ECE1/DTX3L/MKLN1/NUMB/ITCH/GRK2/UVRAG/FURIN/ATXN2/ANXA2
GO:0001818	GO:0001818	negative regulation of cytokine production	178	0.397139	1.76669	1.08858e-05	0.00131391	0.00110347	2125	tags=33%, list=19%, signal=27%	IL1R2/LGALS9/SERPINB1/LAPTM5/ARRB2/THBS1/PCBP2/HLA-DRB1/HMOX1/SIRPA/VSIG4/KLF2/TAX1BP1/TNFAIP3/TLR4/PYCARD/VSIR/FN1/ATP2B1/SLC11A1/TLR8/BCL6/NLRP12/IRAK3/LILRB4/IL27RA/TRIM27/PPP1R11/ERBIN/PPM1B/RPS6KA4/RNF135/ANXA4/TSPO/IKBKE/HDAC7/NFKB1/SELENOS/GBA/BCL3/LILRA5/UFD1/ITCH/YY1/TUSC2/HLA-F/OTUD5/IRF3/FURIN/CYLD/CR1/TYROBP/FKBP1A/PDCD4/GIT1/C5AR2/TBK1/HGF/LGALS9C
GO:0002683	GO:0002683	negative regulation of immune system process	234	0.369706	1.7076	1.16925e-05	0.00137686	0.00115634	1843	tags=29%, list=17%, signal=25%	MAFB/LGALS9/LST1/LAPTM5/ARRB2/TMBIM6/HLA-E/THBS1/HLA-A/PCBP2/HLA-DRB1/HMOX1/VSIG4/TMEM176B/SAMSN1/RIPOR2/SEC14L1/LILRB2/TNFAIP3/TLR4/VSIR/TSC22D3/FGR/HLA-B/RIN3/SERPINB9/BCL6/GRN/IRAK3/LILRB4/IL27RA/LYN/TRIM27/PTPRJ/FGL2/PPM1B/FBXO7/CNOT7/PKN1/LILRB3/DUSP3/PSMA1/TAPBPL/CRK/APPL1/CD47/DDT/RUNX1/SELENOS/CD74/CCR2/RC3H1/TMEM176A/CCL3/CUL4A/TNFRSF14/NR1H2/UFD1/MYC/ITCH/HLA-F/CBFB/PLCB1/CEBPB/TCTA/CR1…
GO:0009611	GO:0009611	response to wounding	323	0.342844	1.64903	1.23329e-05	0.00140366	0.00117884	1263	tags=24%, list=12%, signal=22%	CXCR4/ARRB2/RHOA/THBS1/CDC42/CLIC1/HMOX1/S100A8/ZFP36L1/TLN1/RAB27A/TNFAIP3/TLR4/PIK3R5/RAP2B/CAPZB/PLEC/ITGB1/DYSF/GSN/FN1/MAPK1/PRKCB/ARF4/SLC11A1/NOTCH2/ZFP36L2/GNB1/PHF21A/PHB2/ABHD2/LCP2/ILK/VCL/CAPZA1/B4GALT1/ACTB/ENTPD1/JAML/GRN/DOCK11/HIF1A/ITPK1/LYN/PLEK/XBP1/ELK3/STXBP3/TGFBR2/FIBP/HPSE/HDAC2/TXN2/RAB5A/ANO6/SYK/PDPK1/F11R/TSPO/ADORA3/PRKACA/MAFG/CRK/CSRP1/ARFGEF1/SMAD2/CLEC7A/GNA13/HDA…
GO:0050900	GO:0050900	leukocyte migration	237	0.36345	1.68072	1.25015e-05	0.00140366	0.00117884	1901	tags=31%, list=17%, signal=26%	CXCR4/LGALS9/S100A9/S100A12/CXCL8/RHOA/THBS1/C5AR1/CDC42/HMOX1/SIRPA/S100A8/PECAM1/ITGAM/RIPOR2/CSF1R/SELPLG/CXCL16/PYCARD/PREX1/SLC16A3/ITGB1/MPP1/FN1/MAPK1/DOK2/RIN3/B4GALT1/JAML/MSN/IL27RA/LYN/MOSPD2/HCK/PTK2B/ROCK1/RHOG/ANO6/C3AR1/SYK/MYO1G/STAT5B/F11R/GOLPH3/CRK/CD47/DDT/PIP5K1C/CXCL2/PTPN11/GBA/CD74/CCR2/DNM1L/CCL3/ZNF580/AKIRIN1/TNFRSF14/ITGA4/VAV3/CD58/SELENOK/PLCB1/SWAP70/SBDS/IRAK4/SHC1…
GO:0006909	GO:0006909	phagocytosis	200	0.383656	1.73024	1.30628e-05	0.00143334	0.00120378	1019	tags=24%, list=9%, signal=23%	ARPC5/THBS1/CD93/HSP90AA1/FCGR2A/CDC42/SIRPA/WASF2/PECAM1/FCN1/ITGAM/ARPC4/ANXA11/RAB27A/CORO1C/RAB7A/TLR4/PYCARD/RAB31/ITGB1/FGR/DYSF/GSN/RAB14/EIF2AK1/MAPK1/SLC11A1/ARPC2/BECN1/CYFIP1/DNM2/LMAN2/ACTB/RACK1/LYN/PTPRJ/ICAM3/HCK/RHOG/RAB5A/ANO6/ABI1/SYK/MYO1G/CRK/APPL1/CD47/CLEC7A/PIP5K1C
GO:0098609	GO:0098609	cell-cell adhesion	374	0.325457	1.57656	1.68705e-05	0.00181002	0.00152012	1281	tags=22%, list=12%, signal=20%	LGALS9/S100A9/LAPTM5/HLA-E/RHOA/HLA-A/CD93/HLA-DRB1/CDC42/CLIC1/RPS3/SIRPA/VSIG4/S100A8/ZFP36L1/PECAM1/ITGAM/HLA-DPA1/HLA-DRA/RIPOR2/TLN1/SELPLG/LILRB2/CD164/PYCARD/RAP2B/VSIR/ITGB1/PAK2/NFKBIZ/JAK1/FN1/ZBTB16/PSEN1/ILK/BCL6/VCL/PNP/PPM1F/ACTB/JAML/IRAK1/MSN/LILRB4/IL27RA/LYN/PLEK/XBP1/FGL2/ICAM3/STXBP3/TGFBR2/MAP3K8/CYP1B1/FIBP/FLOT1/ROCK1/DUSP3/SYK/PDPK1/STAT5B/F11R/GOLPH3/CSRP1/HLA-DPB1/CD47/I…
GO:0006954	GO:0006954	inflammatory response	385	0.328221	1.59252	1.72812e-05	0.00181377	0.00152328	2133	tags=29%, list=19%, signal=25%	IL1R2/CD163/CXCR4/LGALS9/S100A9/S100A12/CXCL8/HLA-E/THBS1/C5AR1/HLA-DRB1/PLD3/HMOX1/SIRPA/NFAM1/S100A8/NFKBIA/CASP4/IRF5/TNFRSF1A/CSF1R/TNFAIP3/TLR4/RBPJ/PYCARD/PER1/ZYX/ITGB1/NFKBIZ/FN1/EIF2AK1/MGST2/SLC11A1/NOTCH2/TLR8/BCL6/B4GALT1/RB1/NLRP12/VAMP8/GRN/LILRB4/HIF1A/LYN/FPR1/HCK/RPS6KA4/CYBB/TLR5/NRROS/TPST1/PSTPIP1/ANO6/NLRC4/C3AR1/SYK/CERS6/STAT5B/F11R/PSMA1/ADORA3/PXK/APPL1/NFKB1/MAPKAPK2/CD4…
GO:0031349	GO:0031349	positive regulation of defense response	222	0.37124	1.70014	1.80235e-05	0.00185144	0.00155491	2491	tags=39%, list=23%, signal=31%	CLEC4E/S100A9/S100A12/HLA-E/HSP90AA1/S100A8/PSMA7/NFKBIA/FCN1/TNFRSF1A/TLR4/PYCARD/PSME3/PSMF1/PAK2/NFKBIZ/MGST2/TLR8/PSMB3/AKIRIN2/XRCC5/SKP1/PSMB9/NLRP12/VAMP8/GRN/LYN/PSMC1/ICAM3/HCK/XRCC6/PSMD8/KRAS/NLRC4/PSMA3/SYK/PDPK1/STAT5B/IKBKE/PSMA1/SLC15A4/PRKACA/PSMD11/NFKB1/CD47/DDT/IL18/BCL10/PSMC5/PSMC4/EREG/IRF7/CCR2/PSMC2/NRAS/LRRK2/LILRA5/CCL3/SNX4/PSMC6/HLA-F/CEBPB/PSMC3/TAB2/IRF3/RBM14/AP1G1/…
GO:0032689	GO:0032689	negative regulation of interferon-gamma production	19	0.741531	2.15998	1.91233e-05	0.00192349	0.00161542	500	tags=32%, list=5%, signal=30%	LGALS9/LAPTM5/HLA-DRB1/TLR4/VSIR/LILRB4
GO:0002831	GO:0002831	regulation of response to biotic stimulus	302	0.347815	1.65859	2.00831e-05	0.0019788	0.00166187	2073	tags=32%, list=19%, signal=27%	CLEC4E/LGALS9/ARRB2/HLA-E/HLA-A/PCBP2/HSP90AA1/HLA-DRB1/VSIG4/PSMA7/FCN1/SEC14L1/TNFAIP3/TLR4/PYCARD/PSME3/FGR/PSMF1/PAK2/CDC37/JAK1/HLA-B/SERPINB9/IFNGR1/TLR8/PSMB3/AKIRIN2/IFNGR2/PUM1/XRCC5/SKP1/PSMB9/GRN/IRAK3/LYN/FGL2/PSMC1/ICAM3/PPM1B/CNOT7/HCK/XRCC6/PSMD8/KRAS/RNF135/NLRC4/PUM2/PSMA3/ZMPSTE24/SYK/PDPK1/STAT5B/IKBKE/PSMA1/SLC15A4/PRKACA/CRK/APPL1/PSMD11/NFKB1/BCL10/PSMC5/FOXP1/PSMC4/PTPN1/ER…
GO:0045766	GO:0045766	positive regulation of angiogenesis	77	0.498015	1.9476	2.28111e-05	0.0021353	0.00179331	778	tags=27%, list=7%, signal=26%	CXCR4/CXCL8/THBS1/C5AR1/HMOX1/ITGB1/JAK1/PRKCB/SP1/TNFSF12/HIPK2/GRN/HIF1A/XBP1/TGFBR2/CYP1B1/PTK2B/CYBB/MYDGF/C3AR1/PDPK1
GO:1904018	GO:1904018	positive regulation of vasculature development	77	0.498015	1.9476	2.28111e-05	0.0021353	0.00179331	778	tags=27%, list=7%, signal=26%	CXCR4/CXCL8/THBS1/C5AR1/HMOX1/ITGB1/JAK1/PRKCB/SP1/TNFSF12/HIPK2/GRN/HIF1A/XBP1/TGFBR2/CYP1B1/PTK2B/CYBB/MYDGF/C3AR1/PDPK1
GO:0060627	GO:0060627	regulation of vesicle-mediated transport	305	0.338568	1.61623	2.29983e-05	0.0021353	0.00179331	1904	tags=31%, list=17%, signal=26%	LGALS9/ARRB2/CDC42/HMOX1/SIRPA/ITGAM/RAB27A/RAB7A/PYCARD/RAB31/FGR/AP2S1/DYSF/SNX17/GNAI2/MAPK1/PRKCB/SLC11A1/RIN3/USP7/RAB11A/RAB5B/DNM2/LMAN2/VAMP2/VAMP8/VPS4B/RACK1/LRPAP1/MSN/LYN/PTPRJ/MCTP1/TBC1D5/INSR/TSG101/GSK3B/STXBP3/NSF/VPS28/HCK/FLOT1/ROCK1/SDCBP/AKT2/RAB5A/ANO6/SYK/RAB5C/PDPK1/RAB21/SNF8/SCYL2/BMP2K/APPL1/CD47/PACSIN2/ANKFY1/RDX/CLEC7A/ANKRD13A/PTPN1/RAB12/CCR2/DNM1L/LRRK2/SAR1A/RAPG…
GO:0001819	GO:0001819	positive regulation of cytokine production	276	0.352031	1.6638	2.53486e-05	0.00230911	0.00193928	1317	tags=26%, list=12%, signal=24%	LGALS9/LAPTM5/HLA-E/THBS1/HLA-A/HSP90AA1/C5AR1/RPS3/HMOX1/NFAM1/FCN1/IRF5/HSPA1B/HLA-DPA1/EGR1/CSF1R/LRRFIP1/LILRB2/TLR4/PYCARD/FGR/SLC11A1/PSEN1/IFNGR1/ALOX15B/TLR8/AKIRIN2/XRCC5/NLRP12/IRAK1/LAMTOR5/HIF1A/HSPA1A/IL27RA/PTPRJ/XBP1/CYP1B1/XRCC6/HPSE/FLOT1/HDAC2/TLR5/RNF135/NLRC4/C3AR1/SYK/STAT5B/APPL1/HLA-DPB1/NFKB1/MAPKAPK2/DDT/IL18/TLR1/CLEC7A/BCL10/CEBPG/ROCK2/RUNX1/EREG/CD4/PTPN11/IRF7/DHX36/…
GO:0034470	GO:0034470	ncRNA processing	365	-0.323766	-1.58228	2.69411e-05	0.00239173	0.00200867	2033	tags=29%, list=19%, signal=25%	EXOSC10/GTPBP4/TRMT1/TRMT112/MTREX/UTP23/MRM2/UTP18/RRP36/TPRKB/RPS9/INTS3/DCAF13/RRP12/TRMT10C/ELP2/ESF1/EXOSC9/DDX49/BUD23/NAT10/OSGEP/POP7/RNF113A/SMAD3/MRPS11/PRKRA/DIMT1/NGDN/RPF2/AGO4/RRP8/EXOSC3/UTP14A/TRMT10B/TRMO/TSR1/USP36/RPUSD1/NOL10/NOP53/ELP3/RPS25/POP5/RPS6/HELQ/METTL2B/HEATR1/NAF1/SNU13/NVL/DDX21/EXOSC2/ADAT1/TARBP2/ERI3/ALKBH1/RPS8/KTI12/RSL1D1/DROSHA/PUS3/MAK16/RPL7/NOC4L/ELP6/N…
GO:0006879	GO:0006879	cellular iron ion homeostasis	42	0.593782	2.08246	2.72463e-05	0.00239173	0.00200867	2060	tags=52%, list=19%, signal=43%	FTH1/HMOX1/FTL/ATP6V1A/ATP6V0D1/SLC11A1/SKP1/TTC7A/CYBRD1/HIF1A/SLC40A1/SLC11A2/MYC/NUBP1/CCDC115/CAND1/BOLA2B/TMEM199/GLRX3/NCOA4/ABCB7/SMAD4
GO:0001934	GO:0001934	positive regulation of protein phosphorylation	448	0.30974	1.53667	2.85401e-05	0.00242666	0.002038	1912	tags=26%, list=17%, signal=22%	CXCR4/RASSF2/S100A12/CALM2/ARRB2/RHOA/THBS1/HSP90AA1/C5AR1/HLA-DRB1/RPS3/DUSP6/CCNY/PECAM1/ACSL1/TNFRSF1A/EGR1/CSF1R/TLR4/PIK3R5/RAP2B/UBC/MAP3K1/PAK2/NCF1/MAP4K4/MAPK1/SLC11A1/PSEN1/MAP3K2/GSK3A/PHB2/LCP2/KIDINS220/ILK/IQGAP1/MARK2/XRCC5/HIPK2/MAP3K20/IRAK1/RACK1/LAMTOR2/LYN/PTPRJ/INSR/PEA15/FPR1/TGFBR2/MAP3K8/XRCC6/KRAS/PKN1/FLOT1/RPS6KA4/PTK2B/HDAC2/SDCBP/AKT2/MYDGF/ABI1/SYK/SQSTM1/PDPK1/CACUL…
GO:0042327	GO:0042327	positive regulation of phosphorylation	491	0.300749	1.50829	2.90181e-05	0.00242666	0.002038	1938	tags=25%, list=18%, signal=22%	CXCR4/RASSF2/S100A12/CALM2/ARRB2/RHOA/THBS1/HSP90AA1/C5AR1/HLA-DRB1/CDC42/RPS3/DUSP6/CCNY/PECAM1/ACSL1/TNFRSF1A/EGR1/CSF1R/TLR4/PIK3R5/RAP2B/UBC/FGR/MAP3K1/PAK2/NCF1/MAP4K4/MAPK1/SLC11A1/PSEN1/MAP3K2/GSK3A/PHB2/LCP2/KIDINS220/ILK/IQGAP1/MARK2/XRCC5/HIPK2/MAP3K20/IRAK1/RACK1/LAMTOR2/HIF1A/LYN/PTPRJ/INSR/PEA15/FPR1/TGFBR2/MAP3K8/XRCC6/KRAS/PKN1/FLOT1/RPS6KA4/PTK2B/HDAC2/SDCBP/AKT2/MYDGF/ABI1/SYK/SQ…
GO:0034341	GO:0034341	response to interferon-gamma	129	0.422721	1.80839	2.91521e-05	0.00242666	0.002038	638	tags=22%, list=6%, signal=21%	HLA-C/LGALS9/HLA-E/HLA-A/IFITM2/HLA-DRB1/CDC42/SIRPA/IRF5/HLA-DPA1/HLA-DRA/CALCOCO2/CXCL16/TLR4/ZYX/CDC37/GSN/JAK1/HLA-B/SLC11A1/IFNGR1/OAS1/HLA-DQB1/VAMP3/IFNGR2/TRIM38/GBP2/STXBP3/HCK
GO:0022613	GO:0022613	ribonucleoprotein complex biogenesis	414	-0.310935	-1.5269	3.10909e-05	0.00254418	0.0021367	2058	tags=31%, list=19%, signal=26%	LUC7L/C1QBP/EXOSC10/GTPBP4/TRMT112/LSG1/PTGES3/MTREX/UTP23/MRM2/UTP18/RRP36/AAR2/TSC1/PSIP1/EIF3L/RPS9/GEMIN7/DCAF13/RRP12/ESF1/EXOSC9/DDX49/BUD23/NAT10/POP7/RUVBL2/MRPS11/DIMT1/NGDN/RPF2/AGO4/ATR/RRP8/EIF3D/EXOSC3/UTP14A/PAK1IP1/NOM1/TSR1/USP36/RPUSD1/FASTKD2/NOL10/NOP53/RPS25/POP5/RPS6/HELQ/DHX30/HEATR1/XAB2/NAF1/SRSF5/SNU13/NVL/DDX21/EXOSC2/TARBP2/ERI3/SRSF6/RPS8/RSL1D1/DROSHA/SF1/MAK16/RPL7/C…
GO:0045859	GO:0045859	regulation of protein kinase activity	489	0.29878	1.49243	3.24214e-05	0.00260884	0.002191	1904	tags=26%, list=17%, signal=22%	CXCR4/RASSF2/S100A12/CALM2/RHOA/THBS1/HSP90AA1/C5AR1/RPS3/DUSP6/CCNY/ACSL1/EGR1/CSF1R/CORO1C/TNFAIP3/TLR4/PIK3R5/PYCARD/RAP2B/UBC/FGR/MAP3K1/PAK2/NCF1/MAP4K4/SNX6/CDC37/CHP1/MAPK1/SLC11A1/PSEN1/MAP3K2/PHB2/LCP2/KIDINS220/IQGAP1/MARK2/XRCC5/PPM1F/RB1/ACTB/MAP3K20/IRAK1/RACK1/LAMTOR2/IRAK3/LILRB4/LYN/TRIM27/PTPRJ/DUSP22/CCNI/INSR/PEA15/TSG101/FPR1/FBXO7/TGFBR2/MAP3K8/XRCC6/KRAS/PKN1/PTK2B/DNAJC3/CD…
GO:0051051	GO:0051051	negative regulation of transport	214	0.370116	1.68966	3.4042e-05	0.00261918	0.00219968	1504	tags=29%, list=14%, signal=25%	LGALS9/CALM2/TMBIM6/THBS1/IRS2/HMOX1/SIRPA/TNFRSF1A/RAB7A/LILRB2/DYSF/GNAI2/CHP1/PRKCB/RIN3/CYFIP1/GSK3A/OAZ2/VAMP3/UCP2/MIDN/PPM1F/VAMP8/VPS4B/RACK1/LRPAP1/TRIM27/UBE2J1/MCTP1/PEA15/STXBP3/UFM1/WWP2/PTK2B/SDCBP/AKT2/KLF7/DPH3/PXK/SESTD1/APPL1/NFKB1/CD47/PPIF/FIS1/PACSIN2/OAZ1/UBE2G2/ANKRD13A/MDFIC/SELENOS/PTPN11/CD74/CCR2/LRRK2/PFKL/ARFIP1/NR1H2/REST/UBAC2/UNC119
GO:0044089	GO:0044089	positive regulation of cellular component biogenesis	326	0.334008	1.60909	3.40696e-05	0.00261918	0.00219968	2072	tags=33%, list=19%, signal=27%	ARPC5/LCP1/RHOA/HSP90AA1/CDC42/RPS3/WASF2/IQGAP2/HSPA1B/RIPOR2/ARPC4/RAB7A/TLR4/PYCARD/MAP4K4/GSN/SEMA4A/PXN/ARPC2/BECN1/CYFIP1/RHOQ/IQGAP1/DNM2/PPM1F/VPS4B/RACK1/DOCK11/MSN/HSPA1A/DYNC1H1/PIP4K2A/TRIM27/PTPRJ/PLEK/TSG101/GSK3B/BID/HCK/FLOT1/PTK2B/ROCK1/SDCBP/SPIDR/CDC42EP3/SYK/WASHC2C/ULK1/SNF8/CNOT1/CD47/MIEN1/MPP7/CLEC7A/WASHC5/ERCC1/PSMC5/ROCK2/NDEL1/FNIP2/PSMC4/CREB1/PLEKHM1/PSMC2/SRF/DCTN1/…
GO:0002504	GO:0002504	antigen processing and presentation of peptide or polysaccharide antigen via MHC class II	78	0.495614	1.9413	3.41773e-05	0.00261918	0.00219968	1811	tags=44%, list=17%, signal=37%	THBS1/CTSD/HLA-DRB1/AP2M1/HLA-DPA1/HLA-DRA/RAB7A/PYCARD/CAPZB/AP2S1/SEC31A/HLA-DQB1/CAPZA1/DNM2/DYNC1LI2/DYNC1H1/AP1S2/CANX/AP1M1/CTSS/DYNC1LI1/ACTR1A/HLA-DPB1/SEC13/AP2A2/CD74/DCTN3/DCTN1/SEC24C/DCTN4/SEC23A/PIKFYVE/AP1G1/DCTN5
GO:0070482	GO:0070482	response to oxygen levels	236	0.357622	1.65078	4.20947e-05	0.00317552	0.00266692	2440	tags=37%, list=22%, signal=30%	CXCR4/TMBIM6/ENO1/THBS1/HMOX1/DDIT4/ZFP36L1/LDHA/PSMA7/BACH1/ATP6V1A/EGR1/ATP6V0D1/RBPJ/CAPN2/UBC/PSME3/PSMF1/BECN1/GNB1/PHB2/SOD2/PSMB3/UCP2/APAF1/NPEPPS/CYB5R4/PSMB9/HIPK2/IRAK1/HIF1A/PSMC1/TGFBR2/PGK1/PSMD8/PTK2B/CYBB/HDAC2/TXN2/ERO1A/HSP90B1/PSMA3/EIF4EBP1/PSMA1/PSMD11/RPS27A/PSMC5/ROCK2/PSMC4/NDRG1/ALKBH5/AGTRAP/CREB1/DNM1L/PSMC2/EGLN1/ARNT/SRF/SLC11A2/PSMC6/REST/MYC/CCDC115/PINK1/ALAD/PSMC3…
GO:0031331	GO:0031331	positive regulation of cellular catabolic process	300	0.331413	1.58269	4.28577e-05	0.00318334	0.00267349	1768	tags=27%, list=16%, signal=24%	SPTLC2/LAPTM5/IRS2/HSP90AA1/HMOX1/ZFP36L1/FOXO3/HSPA1B/CALCOCO2/RNF144B/TNFAIP3/SUMO2/PABPC1/HNRNPR/BTG2/PSEN1/ZFP36L2/BECN1/GSK3A/PHB2/LARP1/PUM1/TRIM38/RACK1/MSN/HIF1A/HSPA1A/RNF19B/PIP4K2A/TRIM27/GRSF1/INSR/PSMC1/GSK3B/FBXO7/CNOT7/PTK2B/ROCK1/AKT2/SPTLC1/ULK1/HERPUD1/CNOT1/RDX/WAC/UPF1/ROCK2/CHFR/PSMC4/SESN1/PTPN1/GBA/DHX36/TNRC6B/TNRC6A/RC3H1/SUPT5H/PSMC2/TPCN1/ADAM9/ARNT/LRRK2/DDA1/CSNK1A1/R…
GO:0045591	GO:0045591	positive regulation of regulatory T cell differentiation	13	0.81271	2.10977	4.37595e-05	0.00319171	0.00268052	500	tags=54%, list=5%, signal=51%	LGALS9/HLA-DRB1/HLA-DRA/LILRB2/VSIR/BCL6/LILRB4
GO:0032649	GO:0032649	regulation of interferon-gamma production	57	0.539123	2.00852	4.42957e-05	0.00319171	0.00268052	1310	tags=35%, list=12%, signal=31%	LGALS9/LAPTM5/HLA-A/HLA-DRB1/SIRPA/HLA-DPA1/TLR4/PYCARD/VSIR/SLC11A1/TLR8/LILRB4/IL27RA/HLA-DPB1/CD47/IL18/CLEC7A/CEBPG/CCR2/BCL3
GO:0002221	GO:0002221	pattern recognition receptor signaling pathway	158	0.394074	1.74097	4.49537e-05	0.00319171	0.00268052	2840	tags=45%, list=26%, signal=34%	CLEC4E/S100A9/ARRB2/CTSB/S100A8/NFKBIA/FCN1/ITGAM/HSPA1B/SEC14L1/TNFAIP3/TLR4/UBC/MAP3K1/PHB2/TLR8/SLC15A3/PUM1/IRAK1/UNC93B1/IRAK3/HSPA1A/LYN/ERBIN/FLOT1/TLR5/CTSS/HSP90B1/RNF135/PUM2/PDPK1/IKBKE/SLC15A4/APPL1/MAPKAPK2/TLR1/BCL10/RPS27A/IRF7/CNPY3/ZDHHC5/PHB/UFD1/ITCH/TAB2/SLC46A2/IRF3/IRAK4/CYLD/PIK3C3/CHUK/XIAP/UBE2D1/TKFC/TBK1/OTUD4/GRAMD4/IFIH1/RIPK2/RAB11FIP2/IFI35/PTPN22/PIK3AP1/TLR2/TAB1/…
GO:0045785	GO:0045785	positive regulation of cell adhesion	236	0.3567	1.64653	4.59464e-05	0.00321492	0.00270001	1272	tags=27%, list=12%, signal=24%	LGALS9/HLA-E/RHOA/HLA-A/HLA-DRB1/CDC42/RPS3/SIRPA/HLA-DPA1/HLA-DRA/LILRB2/PYCARD/VSIR/PREX1/PAK2/MAP4K4/NFKBIZ/JAK1/FN1/ZBTB16/ARPC2/ZFHX3/ILK/BCL6/IQGAP1/PNP/DNM2/PPM1F/IRAK1/LILRB4/IL27RA/LYN/PTPRJ/XBP1/GSK3B/TGFBR2/MAP3K8/UTRN/FLOT1/PTK2B/ROCK1/TFE3/APBB1IP/SYK/PDPK1/STAT5B/F11R/DOCK5/HSD17B12/CRK/HLA-DPB1/CD47/IL18/BCL10/RUNX1/NEDD9/CD4/PTPN11/CD74/RREB1/CCR2/ADAM9/ADAM19
GO:0030334	GO:0030334	regulation of cell migration	456	0.309068	1.54026	5.17551e-05	0.00353006	0.00296468	1324	tags=21%, list=12%, signal=20%	CXCR4/LGALS9/CXCL8/RHOA/THBS1/IRS2/C5AR1/HMOX1/GLUL/ATP5F1A/PECAM1/PLXNC1/FOXO3/RIPOR2/CSF1R/CORO1C/CXCL16/PYCARD/RAP2B/VSIR/PREX1/ITGB1/FGR/MPP1/MAP4K4/GNAI2/SEMA4A/FN1/MAPK1/GPI/SP1/RIN3/ALOX15B/ABHD2/SOD2/AAMP/RAB11A/VCL/IQGAP1/ARHGDIB/PPM1F/GRN/RACK1/MSN/HIF1A/IL27RA/LYN/PTPRJ/DUSP22/MCTP1/STAT5A/SRGAP2/INSR/XBP1/TGFBR2/CYP1B1/MOSPD2/SRGAP2B/MTA2/PTK2B/ROCK1/RHOG/SDCBP/AKT2/NUS1/ANO6/DUSP3/C3…
GO:0039694	GO:0039694	viral RNA genome replication	25	0.67592	2.11538	5.19127e-05	0.00353006	0.00296468	1960	tags=56%, list=18%, signal=46%	CXCL8/PCBP2/CDC42/APOBEC3A/PCBP1/ATG16L2/TOP2B/RAB5A/EEA1/ROCK2/PHB/SETDB1/PI4KA/ATG5
GO:0006614	GO:0006614	SRP-dependent cotranslational protein targeting to membrane	93	-0.459771	-1.87334	5.44942e-05	0.00365414	0.00306889	1394	tags=37%, list=13%, signal=32%	RPL28/ZFAND2B/RPS25/RPL36A/RPS6/RPS8/RPL7/RPL27A/RPL37A/RPL36/RPS19/RPL39/RPL11/RPL22/RPS7/RPLP2/RPL32/SEC61B/RPL10/RPL41/RPL35/RPS11/RPL6/RPL12/RPS15/RPS10/SRP54/RPS18/RPS15A/RPL14/RPL18/RPLP1/SRP14/RPL23A
GO:0033674	GO:0033674	positive regulation of kinase activity	351	0.322039	1.55679	5.7385e-05	0.00379527	0.00318741	1938	tags=27%, list=18%, signal=23%	CXCR4/RASSF2/S100A12/CALM2/RHOA/THBS1/HSP90AA1/C5AR1/HLA-DRB1/CDC42/RPS3/DUSP6/CCNY/ACSL1/EGR1/CSF1R/TLR4/PIK3R5/UBC/FGR/MAP3K1/PAK2/NCF1/MAP4K4/MAPK1/SLC11A1/PSEN1/MAP3K2/PHB2/LCP2/KIDINS220/IQGAP1/MARK2/XRCC5/MAP3K20/IRAK1/LAMTOR2/LYN/INSR/PEA15/FPR1/TGFBR2/MAP3K8/XRCC6/KRAS/PKN1/PTK2B/ABI1/SYK/PDPK1/CACUL1/PRKACA/CRK/MAPKAPK2/IL18/BCL10/RPS27A/DVL3/TRAF7/PTPN1/EREG/NEDD9/MDFIC/CD4/PTPN11/CD74/…
GO:0002833	GO:0002833	positive regulation of response to biotic stimulus	179	0.376613	1.67919	6.1239e-05	0.00399543	0.00335552	2186	tags=35%, list=20%, signal=29%	CLEC4E/HLA-E/HSP90AA1/HLA-DRB1/PSMA7/FCN1/TLR4/PYCARD/PSME3/PSMF1/PAK2/TLR8/PSMB3/AKIRIN2/PUM1/XRCC5/SKP1/PSMB9/GRN/LYN/PSMC1/ICAM3/HCK/XRCC6/PSMD8/KRAS/NLRC4/PUM2/PSMA3/SYK/PDPK1/STAT5B/IKBKE/PSMA1/SLC15A4/PRKACA/PSMD11/NFKB1/BCL10/PSMC5/PSMC4/EREG/IRF7/PSMC2/NRAS/FBXO38/PSMC6/MR1/HLA-F/PSMC3/TAB2/IRF3/RBM14/AP1G1/TYROBP/CHUK/PSMD3/HMGB2/PSME4/TBK1/HEXIM1/PQBP1/PSMD10
GO:0006613	GO:0006613	cotranslational protein targeting to membrane	98	-0.45465	-1.86022	6.3658e-05	0.00408592	0.00343151	1394	tags=35%, list=13%, signal=31%	RPL28/ZFAND2B/RPS25/RPL36A/RPS6/RPS8/RPL7/RPL27A/RPL37A/RPL36/RPS19/RPL39/RPL11/RPL22/RPS7/RPLP2/RPL32/SEC61B/RPL10/RPL41/RPL35/RPS11/RPL6/RPL12/RPS15/RPS10/SRP54/RPS18/RPS15A/RPL14/RPL18/RPLP1/SRP14/RPL23A
GO:0032609	GO:0032609	interferon-gamma production	62	0.512788	1.95021	6.43185e-05	0.00408592	0.00343151	1310	tags=34%, list=12%, signal=30%	LGALS9/LAPTM5/HLA-A/HLA-DRB1/SIRPA/HLA-DPA1/TLR4/PYCARD/VSIR/SLC11A1/TLR8/LILRB4/IL27RA/TRIM27/HLA-DPB1/CD47/IL18/CLEC7A/CEBPG/CCR2/BCL3
GO:0043068	GO:0043068	positive regulation of programmed cell death	367	0.312099	1.51183	7.11938e-05	0.00444314	0.00373152	1843	tags=26%, list=17%, signal=23%	TXNIP/RASSF2/LGALS9/S100A9/LAPTM5/ARRB2/THBS1/CTSD/CDC42/RPS3/DUSP6/HMOX1/S100A8/LDHA/ITGAM/IRF5/FOXO3/LTBR/TNFRSF1A/CAPN2/PYCARD/UBC/PREX1/ITGB1/PAK2/GSN/ZBTB16/PSEN1/NOTCH2/SERINC3/BECN1/GSK3A/TNFSF12/SOD2/ADAMTSL4/BCL6/RYBP/B4GALT1/SORT1/DNM2/APAF1/MAP3K20/GRN/RACK1/LYN/PEA15/NCOA1/CYP1B1/BID/MTCH2/ANO6/NLRC4/SYK/SQSTM1/TNFAIP8/TSPO/KLF11/FIS1/ARHGEF11/CLEC7A/BCL10/RPS27A/GNA13/TRAF7/PTPA/CREB…
GO:0001666	GO:0001666	response to hypoxia	210	0.361662	1.64103	7.17823e-05	0.00444314	0.00373152	2622	tags=40%, list=24%, signal=31%	CXCR4/TMBIM6/ENO1/THBS1/HMOX1/DDIT4/ZFP36L1/LDHA/PSMA7/BACH1/EGR1/RBPJ/CAPN2/UBC/PSME3/PSMF1/BECN1/GNB1/PHB2/SOD2/PSMB3/UCP2/APAF1/NPEPPS/PSMB9/HIPK2/IRAK1/HIF1A/PSMC1/TGFBR2/PGK1/PSMD8/PTK2B/CYBB/TXN2/ERO1A/HSP90B1/PSMA3/EIF4EBP1/PSMA1/PSMD11/RPS27A/PSMC5/ROCK2/PSMC4/NDRG1/ALKBH5/AGTRAP/CREB1/DNM1L/PSMC2/EGLN1/ARNT/SRF/SLC11A2/PSMC6/REST/MYC/PINK1/ALAD/PSMC3/STUB1/USP19/PRKAA1/ANG/PSMD3/XRCC1/PS…
GO:0002495	GO:0002495	antigen processing and presentation of peptide antigen via MHC class II	77	0.480666	1.87976	7.31599e-05	0.00447109	0.00375499	1811	tags=43%, list=17%, signal=36%	CTSD/HLA-DRB1/AP2M1/HLA-DPA1/HLA-DRA/RAB7A/PYCARD/CAPZB/AP2S1/SEC31A/HLA-DQB1/CAPZA1/DNM2/DYNC1LI2/DYNC1H1/AP1S2/CANX/AP1M1/CTSS/DYNC1LI1/ACTR1A/HLA-DPB1/SEC13/AP2A2/CD74/DCTN3/DCTN1/SEC24C/DCTN4/SEC23A/PIKFYVE/AP1G1/DCTN5
GO:0030855	GO:0030855	epithelial cell differentiation	257	0.344901	1.61188	7.51658e-05	0.00453626	0.00380972	2130	tags=30%, list=19%, signal=25%	TXNIP/CXCR4/ID2/CTSB/RHOA/CDC42/TAGLN2/KLF2/ZFP36L1/PECAM1/TNFRSF1A/RIPOR2/RBPJ/CAPN1/PSAP/CAPNS1/NOTCH2/GSK3A/ALOX15B/ADAMTSL4/VCL/IQGAP1/HSD17B4/B4GALT1/MSN/HIF1A/HNRNPH3/TSG101/GSK3B/PGK1/ROCK1/HDAC2/AKT2/FEM1B/KLF7/PDPK1/STAT5B/E2F4/ANXA4/F11R/MAFG/KRT10/RDX/ROCK2/HDAC1/RUNX1/MTSS1/EREG/SPRY1/CREB1/GPAT4/ADAM9/RAPGEF1/RAB13/PIH1D1/RAPGEF2/SPINT2/PPHLN1/TST/NUMA1/CBFB/AKR1B1/PLCB1/CEBPB/BCCIP/…
GO:0009617	GO:0009617	response to bacterium	302	0.333496	1.59031	8.33351e-05	0.00495553	0.00416184	1679	tags=26%, list=15%, signal=22%	FKBP5/LGALS9/S100A9/S100A12/CXCL8/HLA-E/RHOA/HLA-A/C5AR1/HLA-DRB1/MPEG1/SIRPA/S100A8/NFKBIA/IRF5/TNFRSF1A/LILRB2/TNFAIP3/TLR4/RBPJ/CAPN2/PYCARD/FGR/RAB14/CFP/MAPK1/HLA-B/IFNAR1/MGST2/SLC11A1/NOTCH2/SERPINB9/SOD2/AKIRIN2/GBP2/IRAK1/GRN/IRAK3/IL27RA/LYN/PPP1R11/XBP1/ERBIN/HCK/HDAC2/TLR5/NLRC4/SYK/ROMO1/TSPO/NFKB1/MAPKAPK2/IL18/TLR1/BCL10/FOXP1/UPF1/PLAC8/CXCL2/CD4/SELENOS/ADIPOR2/ADAM9/CNP/BCL3/CCL…
GO:1903555	GO:1903555	regulation of tumor necrosis factor superfamily cytokine production	102	0.442344	1.82822	8.41661e-05	0.00495553	0.00416184	1314	tags=31%, list=12%, signal=28%	LGALS9/ARRB2/HLA-E/THBS1/SIRPA/TNFAIP3/TLR4/PYCARD/VSIR/PSEN1/IFNGR1/IRAK3/IL27RA/TRIM27/PTPRJ/UBE2J1/HDAC2/SYK/TSPO/MAPKAPK2/CD47/DDT/TLR1/CLEC7A/BCL10/FOXP1/SELENOS/PTPN11/CCR2/BCL3/LILRA5/CCL3
GO:0032602	GO:0032602	chemokine production	57	0.529543	1.97283	8.5711e-05	0.0049857	0.00418718	1174	tags=32%, list=11%, signal=28%	LGALS9/S100A9/HMOX1/SIRPA/S100A8/EGR1/CSF1R/TLR4/PYCARD/ALOX15B/LILRB4/HIF1A/ERBIN/SYK/IL18/CLEC7A/FOXP1/CD74
GO:0034660	GO:0034660	ncRNA metabolic process	420	-0.300244	-1.47519	9.05606e-05	0.00517399	0.00434532	1908	tags=26%, list=17%, signal=23%	MTREX/UTP23/MRM2/UTP18/RRP36/TPRKB/RPS9/INTS3/DCAF13/RRP12/TRMT10C/ELP2/ESF1/RBM7/EXOSC9/DIS3L/DDX49/BUD23/NAT10/OSGEP/POP7/RNF113A/SMAD3/PNPT1/MRPS11/PRKRA/DIMT1/NGDN/RPF2/AGO4/RRP8/EXOSC3/UTP14A/TRMT10B/TRMO/TSR1/USP36/RPUSD1/NOL10/NOP53/ELP3/RPS25/POP5/RPS6/HELQ/METTL2B/HEATR1/NAF1/SNU13/NVL/DDX21/EXOSC2/ADAT1/TARBP2/ERI3/ALKBH1/RPS8/KTI12/RSL1D1/DROSHA/PUS3/HRAS/MAK16/RPL7/NOC4L/DTD2/ELP6/EEF…
GO:0019058	GO:0019058	viral life cycle	256	0.345189	1.61396	9.10914e-05	0.00517399	0.00434532	1773	tags=29%, list=16%, signal=24%	CXCR4/LGALS9/CXCL8/PCBP2/IFITM2/HLA-DRB1/CDC42/APOBEC3A/FCN1/HSPA1B/SELPLG/RAB7A/RAB1B/UBC/PABPC1/ITGB1/RPSA/GSN/PCBP1/ATG16L2/OAS1/LARP1/VAPA/TOP2B/TRIM38/VAMP8/VPS4B/LAMTOR5/HSPA1A/TRIM27/TSG101/VPS28/CNOT7/STOM/WWP2/DEK/NUP50/RAB5A/TMEM39A/IST1/F11R/EEA1/SNF8/SEC13/CHMP1A/RPS27A/ROCK2/ZBED1/RAE1/CHMP4A/CD4/PKN2/CD74/NUP58/VTA1/UBAP1/SRPK2/TNFRSF14/PHB/VPS4A/SETDB1/KPNA1/ITCH/GRK2/UVRAG/CHMP4B/…
GO:0030574	GO:0030574	collagen catabolic process	18	0.713699	2.04312	9.39909e-05	0.0052766	0.00443149	701	tags=39%, list=6%, signal=36%	CTSB/CTSD/VSIR/ITGB1/ADAMTS2/PEPD/CTSS
GO:0045047	GO:0045047	protein targeting to ER	107	-0.433891	-1.80197	9.75303e-05	0.00541237	0.00454552	1394	tags=34%, list=13%, signal=30%	ZFAND2B/RPS25/RPL36A/RPS6/RPS8/RPL7/RPL27A/RPL37A/RPL36/SEC61G/RPS19/RPL39/SPCS1/RPL11/RPL22/RPS7/RPLP2/HSPA5/RPL32/SEC61B/RPL10/RPL41/RPL35/RPS11/RPL6/RPL12/RPS15/RPS10/SRP54/RPS18/RPS15A/RPL14/RPL18/RPLP1/SRP14/RPL23A
GO:0070972	GO:0070972	protein localization to endoplasmic reticulum	131	-0.397197	-1.70292	0.000102942	0.00562997	0.00472826	1562	tags=34%, list=14%, signal=29%	BCAP31/TAPT1/RPL28/INSIG1/ZFAND2B/RPS25/RAB10/RPL36A/RPS6/ANKRD13C/RPS8/RPL7/RPL27A/RPL37A/RPL36/SEC61G/RPS19/RPL39/MIA3/SPCS1/RPL11/RPL22/RPS7/RPLP2/HSPA5/RPL32/SEC61B/RPL10/RPL41/RPL35/RPS11/RTN4/RPL6/RPL12/RPS15/RPS10/SRP54/RPS18/RPS15A/RPL14/RPL18/RPLP1/SRP14/RPL23A
GO:0032680	GO:0032680	regulation of tumor necrosis factor production	99	0.441483	1.80932	0.000104182	0.00562997	0.00472826	1314	tags=31%, list=12%, signal=28%	LGALS9/ARRB2/HLA-E/THBS1/SIRPA/TNFAIP3/TLR4/PYCARD/VSIR/PSEN1/IFNGR1/IRAK3/IL27RA/TRIM27/PTPRJ/UBE2J1/HDAC2/SYK/TSPO/MAPKAPK2/CD47/DDT/TLR1/CLEC7A/FOXP1/SELENOS/PTPN11/CCR2/BCL3/LILRA5/CCL3
GO:0070431	GO:0070431	nucleotide-binding oligomerization domain containing 2 signaling pathway	14	0.761901	2.05106	0.00010495	0.00562997	0.00472826	829	tags=57%, list=8%, signal=53%	NFKBIA/HSPA1B/TNFAIP3/TLR4/SLC15A3/HSPA1A/ERBIN/SLC15A4
GO:0030335	GO:0030335	positive regulation of cell migration	280	0.331759	1.57256	0.000107874	0.00568065	0.00477083	1445	tags=25%, list=13%, signal=22%	CXCR4/LGALS9/CXCL8/RHOA/THBS1/IRS2/C5AR1/HMOX1/ATP5F1A/PECAM1/RIPOR2/CSF1R/CXCL16/PYCARD/VSIR/PREX1/ITGB1/FGR/MAP4K4/GNAI2/SEMA4A/FN1/MAPK1/GPI/SP1/SOD2/AAMP/RAB11A/IQGAP1/PPM1F/GRN/RACK1/HIF1A/LYN/STAT5A/INSR/XBP1/TGFBR2/MOSPD2/PTK2B/SDCBP/AKT2/NUS1/ANO6/C3AR1/PDPK1/HDAC7/DOCK5/CRK/MIEN1/RDX/CLEC7A/FOXP1/ZNF609/ROCK2/NEDD9/CD74/RREB1/CCR2/SRGAP2C/DNM1L/ADAM9/CCL3/ZNF580/AKIRIN1/TNFRSF14/NUMB/ITG…
GO:2000145	GO:2000145	regulation of cell motility	485	0.293158	1.46139	0.000108722	0.00568065	0.00477083	1517	tags=22%, list=14%, signal=20%	CXCR4/LGALS9/CXCL8/RHOA/THBS1/IRS2/C5AR1/HMOX1/GLUL/ATP5F1A/PECAM1/PLXNC1/FOXO3/RIPOR2/CSF1R/CORO1C/CXCL16/PYCARD/RAP2B/VSIR/PREX1/ITGB1/FGR/MPP1/MAP4K4/GNAI2/SEMA4A/FN1/MAPK1/GPI/SP1/RIN3/ALOX15B/ABHD2/SOD2/AAMP/RAB11A/VCL/IQGAP1/ARHGDIB/PPM1F/GRN/RACK1/MSN/HIF1A/IL27RA/LYN/PTPRJ/DUSP22/MCTP1/STAT5A/SRGAP2/INSR/XBP1/TGFBR2/CYP1B1/MOSPD2/PKN1/SRGAP2B/MTA2/PTK2B/ROCK1/RHOG/SDCBP/AKT2/NUS1/ANO6/DUS…
GO:0009896	GO:0009896	positive regulation of catabolic process	342	0.319783	1.54449	0.000109424	0.00568065	0.00477083	1768	tags=27%, list=16%, signal=24%	SPTLC2/LAPTM5/IRS2/HSP90AA1/HMOX1/ZFP36L1/FOXO3/HSPA1B/RAB7A/CALCOCO2/RNF144B/TNFAIP3/VSIR/SUMO2/PABPC1/HNRNPR/BTG2/PSEN1/ZFP36L2/BECN1/GSK3A/OAZ2/TNFSF12/PHB2/LARP1/PUM1/TRIM38/RACK1/MSN/HIF1A/HSPA1A/RNF19B/PIP4K2A/TRIM27/GRSF1/INSR/PSMC1/GSK3B/FBXO7/NSF/VPS28/CNOT7/WWP2/PTK2B/ROCK1/AKT2/SPTLC1/ULK1/SNF8/HERPUD1/CNOT1/OAZ1/RDX/WAC/UPF1/ROCK2/CHFR/PSMC4/SESN1/PTPN1/GBA/DHX36/TNRC6B/TNRC6A/RC3H1/S…
GO:0007095	GO:0007095	mitotic G2 DNA damage checkpoint	18	-0.715415	-2.09157	0.000112245	0.00569635	0.00478401	1642	tags=56%, list=15%, signal=47%	MRE11/FOXO4/NOP53/BLM/FOXN3/CDK5RAP3/TOPBP1/SYF2/TAOK2/TAOK1
GO:0043687	GO:0043687	post-translational protein modification	243	0.341685	1.58842	0.00011314	0.00569635	0.00478401	2419	tags=35%, list=22%, signal=28%	CKAP4/PSMA7/PTP4A2/APLP2/RAB1B/NUCB1/PSME3/PSMF1/PRKCSH/FN1/ZBTB16/QSOX1/AGTPBP1/PDIA6/PSMB3/RAB11A/SKP1/PSMB9/HIF1A/WIPI2/PSMC1/FBXO7/PSMD8/COPS7A/DNAJC3/RAB5A/HSP90B1/PSMA3/FEM1B/PSMA1/CUL3/PSMD11/COPS6/KLHL2/BTBD1/DCAF8/PSMC5/GOLM1/PSMC4/ATG12/FBXL3/ASB8/RABGGTB/SPSB3/PSMC2/DDA1/COPS3/RAB13/CUL4A/PSMC6/FBXW2/WDTC1/CUL4B/WSB2/TTL/CALU/UBE2M/PSMC3/DCAF11/DCAF6/FBXW5/SHISA5/CAND1/WDR5/RABGGTA/ATG…
GO:0010942	GO:0010942	positive regulation of cell death	405	0.306997	1.49667	0.000113822	0.00569635	0.00478401	1760	tags=25%, list=16%, signal=22%	TXNIP/RASSF2/LGALS9/S100A9/LAPTM5/ARRB2/THBS1/CTSD/CDC42/RPS3/DUSP6/HMOX1/DDIT4/S100A8/LDHA/ITGAM/IRF5/FOXO3/LTBR/TNFRSF1A/EGR1/TLR4/CAPN2/PYCARD/UBC/PREX1/ITGB1/PAK2/GSN/ZBTB16/PSEN1/NOTCH2/SERINC3/BECN1/GSK3A/TNFSF12/SOD2/ADAMTSL4/BCL6/RYBP/UCP2/B4GALT1/SORT1/DNM2/APAF1/MAP3K20/GRN/RACK1/LYN/PEA15/SLFN11/NCOA1/GSK3B/CYP1B1/BID/MTCH2/ANO6/NLRC4/SYK/SQSTM1/TNFAIP8/TSPO/KLF11/FIS1/ARHGEF11/CLEC7A/…
GO:0097529	GO:0097529	myeloid leukocyte migration	112	0.427096	1.78025	0.000114446	0.00569635	0.00478401	1751	tags=33%, list=16%, signal=28%	S100A9/S100A12/CXCL8/THBS1/C5AR1/SIRPA/S100A8/PECAM1/RIPOR2/CSF1R/PREX1/MPP1/MAPK1/RIN3/JAML/LYN/MOSPD2/PTK2B/RHOG/ANO6/C3AR1/SYK/STAT5B/CD47/DDT/PIP5K1C/CXCL2/CD74/CCR2/DNM1L/CCL3/AKIRIN1/VAV3/PLCB1/SWAP70/IRAK4/PIKFYVE
GO:0030162	GO:0030162	regulation of proteolysis	449	0.297547	1.4743	0.000116626	0.00574562	0.00482539	2491	tags=33%, list=23%, signal=27%	IL1R2/LGALS9/SERPINB1/S100A9/LAPTM5/ARRB2/ENO1/THBS1/CTSD/RPS3/S100A8/APLP2/HSPA1B/TIMP2/RNF144B/PYCARD/VSIR/SUMO2/PSME3/PSMF1/PAK2/GSN/FN1/ANP32B/PSEN1/SIAH2/GSK3A/SERPINB9/USP7/AKIRIN2/RYBP/APAF1/PPM1F/PSMB9/SPOP/NLRP12/DNAJB6/HIPK2/GRN/RACK1/LAMTOR5/HSPA1A/RNF19B/LYN/PSMC1/GSK3B/DAP/BID/PTK2B/SPOPL/ROCK1/HDAC2/SDCBP/CYCS/UACA/CDKN2D/UBXN1/NLRC4/PSMA3/SYK/IST1/BCL2L13/TNFAIP8/RPS27L/PRKACA/HERP…
GO:0030155	GO:0030155	regulation of cell adhesion	393	0.311959	1.51349	0.000122106	0.00595483	0.00500109	1272	tags=22%, list=12%, signal=20%	CXCR4/LGALS9/LAPTM5/CXCL8/HLA-E/RHOA/THBS1/HLA-A/HLA-DRB1/CDC42/RPS3/SIRPA/VSIG4/PLXNC1/HLA-DPA1/HLA-DRA/RIPOR2/CORO1C/LILRB2/CD164/PYCARD/VSIR/PREX1/PAK2/MAP4K4/GSN/NFKBIZ/JAK1/FN1/ZBTB16/ARPC2/ZFHX3/ILK/BCL6/VCL/IQGAP1/PNP/ARHGDIB/DNM2/PPM1F/IRAK1/LILRB4/IL27RA/LYN/PTPRJ/DUSP22/XBP1/FGL2/GSK3B/TGFBR2/MAP3K8/CYP1B1/UTRN/FLOT1/PTK2B/ROCK1/TFE3/DUSP3/APBB1IP/SYK/PDPK1/STAT5B/WASHC2C/F11R/DOCK5/HSD…
GO:0072599	GO:0072599	establishment of protein localization to endoplasmic reticulum	110	-0.430176	-1.79692	0.000123506	0.00596289	0.00500786	1394	tags=34%, list=13%, signal=30%	ZFAND2B/RPS25/RAB10/RPL36A/RPS6/RPS8/RPL7/RPL27A/RPL37A/RPL36/SEC61G/RPS19/RPL39/SPCS1/RPL11/RPL22/RPS7/RPLP2/HSPA5/RPL32/SEC61B/RPL10/RPL41/RPL35/RPS11/RPL6/RPL12/RPS15/RPS10/SRP54/RPS18/RPS15A/RPL14/RPL18/RPLP1/SRP14/RPL23A
GO:0045860	GO:0045860	positive regulation of protein kinase activity	314	0.32725	1.57082	0.000125588	0.00600335	0.00504184	1904	tags=27%, list=17%, signal=23%	CXCR4/RASSF2/S100A12/CALM2/RHOA/THBS1/HSP90AA1/C5AR1/RPS3/DUSP6/CCNY/ACSL1/EGR1/CSF1R/TLR4/PIK3R5/UBC/MAP3K1/PAK2/NCF1/MAP4K4/MAPK1/SLC11A1/PSEN1/MAP3K2/PHB2/LCP2/KIDINS220/IQGAP1/MARK2/XRCC5/MAP3K20/IRAK1/LAMTOR2/INSR/PEA15/FPR1/TGFBR2/MAP3K8/XRCC6/KRAS/PKN1/PTK2B/ABI1/SYK/PDPK1/CACUL1/PRKACA/CRK/MAPKAPK2/IL18/RPS27A/DVL3/TRAF7/PTPN1/EREG/NEDD9/MDFIC/CD4/PTPN11/CD74/MAPKAP1/SYAP1/ADAM9/LRRK2/RAP…
GO:0051347	GO:0051347	positive regulation of transferase activity	411	0.303059	1.48791	0.000128268	0.00607136	0.00509896	1750	tags=24%, list=16%, signal=21%	CXCR4/RASSF2/S100A12/CALM2/RHOA/THBS1/HSP90AA1/C5AR1/HLA-DRB1/CDC42/RPS3/DUSP6/CCNY/ACSL1/EGR1/CSF1R/TLR4/PIK3R5/UBC/FGR/MAP3K1/PAK2/NCF1/UBE2I/MAP4K4/UBE2L3/MAPK1/SLC11A1/PSEN1/MAP3K2/GSK3A/PHB2/LCP2/KIDINS220/IQGAP1/MARK2/XRCC5/SKP1/MAP3K20/IRAK1/LAMTOR2/LYN/INSR/PEA15/FPR1/TGFBR2/MAP3K8/XRCC6/KRAS/PKN1/PTK2B/ABI1/SYK/PDPK1/TCP1/CACUL1/PRKACA/CRK/MAPKAPK2/IL18/BCL10/RPS27A/DVL3/TRAF7/PTPN1/EREG…
GO:0071706	GO:0071706	tumor necrosis factor superfamily cytokine production	104	0.436712	1.81555	0.000132026	0.00618855	0.00519738	1314	tags=31%, list=12%, signal=27%	LGALS9/ARRB2/HLA-E/THBS1/SIRPA/TNFAIP3/TLR4/PYCARD/VSIR/PSEN1/IFNGR1/IRAK3/IL27RA/TRIM27/PTPRJ/UBE2J1/HDAC2/SYK/TSPO/MAPKAPK2/CD47/DDT/TLR1/CLEC7A/BCL10/FOXP1/SELENOS/PTPN11/CCR2/BCL3/LILRA5/CCL3
GO:0071674	GO:0071674	mononuclear cell migration	101	0.43585	1.79367	0.000133807	0.00621171	0.00521683	1428	tags=32%, list=13%, signal=28%	CXCR4/LGALS9/S100A12/RHOA/THBS1/C5AR1/CDC42/SIRPA/PECAM1/RIPOR2/CSF1R/CXCL16/PYCARD/MAPK1/JAML/MSN/IL27RA/LYN/MOSPD2/PTK2B/ANO6/C3AR1/MYO1G/F11R/CRK/CD47/GBA/CCR2/CCL3/AKIRIN1/TNFRSF14/ITGA4
GO:0032640	GO:0032640	tumor necrosis factor production	101	0.43575	1.79326	0.000135982	0.0062526	0.00525117	1314	tags=31%, list=12%, signal=27%	LGALS9/ARRB2/HLA-E/THBS1/SIRPA/TNFAIP3/TLR4/PYCARD/VSIR/PSEN1/IFNGR1/IRAK3/IL27RA/TRIM27/PTPRJ/UBE2J1/HDAC2/SYK/TSPO/MAPKAPK2/CD47/DDT/TLR1/CLEC7A/FOXP1/SELENOS/PTPN11/CCR2/BCL3/LILRA5/CCL3
GO:1901658	GO:1901658	glycosyl compound catabolic process	29	0.625425	2.04513	0.000139027	0.00627954	0.0052738	1964	tags=52%, list=18%, signal=43%	APOBEC3A/UPP1/TYMP/PNP/ADA2/DPYD/GUSB/CDA/GBA/FUCA1/NAGA/GBA2/GLA/NT5C3A/DERA
GO:0006612	GO:0006612	protein targeting to membrane	168	-0.381584	-1.69461	0.00013917	0.00627954	0.0052738	1394	tags=27%, list=13%, signal=24%	ZFAND2B/CHM/RPS25/RPL36A/ZDHHC24/RPS6/RPS8/HRAS/RPL7/RPL27A/NACA2/RPL37A/RPL36/SEC61G/RPS19/RPL39/CIB1/RPL11/RPL22/TAOK2/RPS7/RPLP2/HSPA5/RPL32/SEC61B/RPL10/RPL41/RAB8B/RPL35/RPS11/RPL6/RPL12/NACA/RPS15/RPS10/SRP54/RPS18/RPS15A/RPL14/FYN/RPL18/RPLP1/ITGB1BP1/SRP14/RPL23A
GO:0046649	GO:0046649	lymphocyte activation	439	0.296527	1.47133	0.000141682	0.00628858	0.00528139	1651	tags=23%, list=15%, signal=21%	MAFB/LGALS9/LCP1/LST1/LAPTM5/HLA-E/HLA-A/IRS2/HLA-DRB1/CDC42/RPS3/SIRPA/VSIG4/NFAM1/ZFP36L1/SAMSN1/HLA-DPA1/HLA-DRA/EGR1/RIPOR2/RAB27A/LILRB2/TNFAIP3/TLR4/RBPJ/PYCARD/VSIR/PREX1/ITGB1/FGR/PAK2/GSN/SEMA4A/NFKBIZ/PRKCB/SLC11A1/ZBTB16/PSEN1/NOTCH2/ZFP36L2/PHB2/BCL6/LFNG/PNP/JAML/DOCK11/MSN/LILRB4/IL27RA/LYN/PTPRJ/XBP1/FGL2/FBXO7/TGFBR2/MAP3K8/XRCC6/PKN1/PTK2B/ELF4/DUSP3/APBB1IP/SYK/PDPK1/STAT5B/SLC1…
GO:0043161	GO:0043161	proteasome-mediated ubiquitin-dependent protein catabolic process	360	0.315149	1.52779	0.000141975	0.00628858	0.00528139	2693	tags=37%, list=25%, signal=29%	ARRB2/PCBP2/PSMA7/HSPA1B/RNF144B/SUMO2/UBC/PSME3/PSMF1/TBL1X/PSEN1/SIAH2/GSK3A/PSMB3/USP7/RYBP/ANAPC16/PPP2R5C/SKP1/PSMB9/SPOP/RACK1/HSPA1A/RNF19B/UBE2J1/NSFL1C/PSMC1/GSK3B/DNAJC10/PSMD8/PCNP/WWP2/SPOPL/ANAPC11/SDCBP/SEL1L/HSP90B1/UBXN1/PSMA3/AUP1/PSMA1/UBE2H/CUL3/TMUB2/ECPAS/UBXN2B/HERPUD1/PPP2CB/PSMD11/WAC/RPS27A/PSMC5/UBE2G2/GID8/CHFR/PSMC4/FBXL3/CCDC47/HECTD3/SELENOS/GBA/SPSB3/KCTD5/TAF9/PSMC…
GO:0055072	GO:0055072	iron ion homeostasis	53	0.527553	1.94094	0.000145376	0.00638067	0.00535872	2060	tags=43%, list=19%, signal=35%	FTH1/HMOX1/FTL/ATP6V1A/ATP6V0D1/EIF2AK1/SLC11A1/SKP1/TTC7A/CYBRD1/HIF1A/SLC40A1/SLC11A2/MYC/NUBP1/CCDC115/CAND1/BOLA2B/TMEM199/GLRX3/NCOA4/ABCB7/SMAD4
GO:1902532	GO:1902532	negative regulation of intracellular signal transduction	331	0.317848	1.53035	0.000154966	0.00674033	0.00566078	2928	tags=39%, list=27%, signal=30%	RASSF2/ARRB2/TMBIM6/ENO1/THBS1/DUSP6/SIRPA/RNF149/DDIT4/TIMP2/RIPOR2/SEC14L1/TNFAIP3/TLR4/PYCARD/PER1/CHP1/TMEM127/GSK3A/SOD2/YBX3/BCL6/PPP2R5C/USP10/NLRP12/RACK1/IRAK3/LILRB4/HIF1A/HSPA1A/LYN/PTPRJ/PLEK/XBP1/ERBIN/GSK3B/PPM1B/BID/IVNS1ABP/UACA/CDKN2D/VDAC2/DUSP3/HDAC7/CUL3/GRINA/PPP2R1A/HERPUD1/PPP2CB/PPIF/NDUFS3/HDAC1/SESN1/PTPN1/SELENOS/GBA/SPRY1/CD74/MAPKAP1/TAF9/PPM1A/LRRK2/RAPGEF1/MFN2/PHB/…
GO:0019886	GO:0019886	antigen processing and presentation of exogenous peptide antigen via MHC class II	76	0.470941	1.83664	0.000161152	0.00694682	0.0058342	1811	tags=42%, list=17%, signal=35%	CTSD/HLA-DRB1/AP2M1/HLA-DPA1/HLA-DRA/RAB7A/CAPZB/AP2S1/SEC31A/HLA-DQB1/CAPZA1/DNM2/DYNC1LI2/DYNC1H1/AP1S2/CANX/AP1M1/CTSS/DYNC1LI1/ACTR1A/HLA-DPB1/SEC13/AP2A2/CD74/DCTN3/DCTN1/SEC24C/DCTN4/SEC23A/PIKFYVE/AP1G1/DCTN5
GO:0000245	GO:0000245	spliceosomal complex assembly	52	-0.52553	-1.92915	0.000170986	0.00730547	0.00613541	1239	tags=37%, list=11%, signal=33%	SRSF5/SRSF6/SF1/CELF1/RBM5/SRSF9/SNRPD2/SRSF10/SLU7/SF3A3/SF3B1/CELF2/KHDC4/SNRPG/SNRPE/RBMX/LUC7L3/SETX/SNRPD1
GO:0007159	GO:0007159	leukocyte cell-cell adhesion	211	0.355789	1.61522	0.00017346	0.0073462	0.00616961	1225	tags=25%, list=11%, signal=22%	LGALS9/S100A9/LAPTM5/HLA-E/RHOA/HLA-A/HLA-DRB1/CDC42/RPS3/SIRPA/VSIG4/S100A8/PECAM1/HLA-DPA1/HLA-DRA/RIPOR2/SELPLG/LILRB2/PYCARD/VSIR/ITGB1/PAK2/NFKBIZ/ZBTB16/BCL6/PNP/IRAK1/MSN/LILRB4/IL27RA/LYN/XBP1/FGL2/TGFBR2/MAP3K8/ROCK1/DUSP3/SYK/PDPK1/STAT5B/F11R/GOLPH3/HLA-DPB1/CD47/IL18/BCL10/RUNX1/CD4/PTPN11/CD74/CCR2/RC3H1
GO:0002715	GO:0002715	regulation of natural killer cell mediated immunity	22	0.6773	2.03809	0.000183383	0.00763251	0.00641007	872	tags=36%, list=8%, signal=34%	LGALS9/ARRB2/HLA-E/HLA-A/HLA-B/SERPINB9/STAT5B/CRK
GO:0042269	GO:0042269	regulation of natural killer cell mediated cytotoxicity	22	0.6773	2.03809	0.000183383	0.00763251	0.00641007	872	tags=36%, list=8%, signal=34%	LGALS9/ARRB2/HLA-E/HLA-A/HLA-B/SERPINB9/STAT5B/CRK
GO:1901342	GO:1901342	regulation of vasculature development	140	0.391627	1.68636	0.000185971	0.0076741	0.006445	1252	tags=24%, list=11%, signal=22%	CXCR4/CXCL8/THBS1/C5AR1/HMOX1/GLUL/KLF2/TNFAIP3/ITGB1/SEMA4A/JAK1/PRKCB/EPN1/SP1/TNFSF12/HIPK2/GRN/HIF1A/XBP1/TGFBR2/PGK1/CYP1B1/PTK2B/CYBB/ROCK1/MYDGF/C3AR1/PDPK1/CEMIP2/ROCK2/RUNX1/AGO1/CCR2/EGLN1
GO:0038093	GO:0038093	Fc receptor signaling pathway	155	0.377272	1.66514	0.000191811	0.00784467	0.00658825	1760	tags=33%, list=16%, signal=28%	ARPC5/HSP90AA1/FCGR2A/CDC42/WASF2/PSMA7/ARPC4/PSME3/FGR/MAP3K1/PSMF1/PAK2/MAPK1/ARPC2/CYFIP1/PSMB3/LCP2/SKP1/PSMB9/ACTB/LYN/PTPRJ/PPP3R1/PSMC1/HCK/PSMD8/PSMA3/ABI1/SYK/MYO1G/PDPK1/PSMA1/CRK/APPL1/PSMD11/NFKB1/CD47/BCL10/PSMC5/PSMC4/PSMC2/RAPGEF1/PSMC6/VAV3/FCGR3A/MAP2K4/NFATC3/PSMC3/TAB2/SHC1/SOS1
GO:0006959	GO:0006959	humoral immune response	91	0.437974	1.77374	0.000193355	0.00784467	0.00658825	780	tags=21%, list=7%, signal=20%	S100A9/S100A12/CXCL8/HLA-E/HLA-A/C5AR1/HLA-DRB1/VSIG4/S100A8/FCN1/RBPJ/CFP/GPI/SLC11A1/NOTCH2/HLA-DQB1/TFE3/C3AR1/ROMO1
GO:0010498	GO:0010498	proteasomal protein catabolic process	398	0.297928	1.44678	0.000199468	0.00802526	0.00673991	2496	tags=34%, list=23%, signal=28%	ARRB2/PCBP2/PSMA7/HSPA1B/RNF144B/SUMO2/UBC/PSME3/PSMF1/TBL1X/PSEN1/SIAH2/GSK3A/PSMB3/USP7/RYBP/ANAPC16/PPP2R5C/SKP1/PSMB9/SPOP/RACK1/HSPA1A/RNF19B/UBE2J1/NSFL1C/PSMC1/GSK3B/DNAJC10/PSMD8/PCNP/WWP2/SPOPL/ANAPC11/SDCBP/SEL1L/HSP90B1/UBXN1/PSMA3/AUP1/PSMA1/UBE2H/CUL3/TMUB2/ECPAS/PRKACA/UBXN2B/HERPUD1/PPP2CB/PSMD11/WAC/RPS27A/PSMC5/UBE2G2/GID8/CHFR/PSMC4/USP25/FBXL3/CCDC47/HECTD3/SELENOS/UBXN6/GBA/UG…
GO:0060326	GO:0060326	cell chemotaxis	148	0.384331	1.67144	0.000201562	0.00804248	0.00675438	2267	tags=34%, list=21%, signal=28%	CXCR4/LGALS9/S100A9/S100A12/CXCL8/ARRB2/THBS1/C5AR1/S100A8/RIPOR2/CSF1R/CXCL16/PREX1/MPP1/MAPK1/RIN3/JAML/LYN/MOSPD2/PTK2B/RHOG/ANO6/C3AR1/SYK/CRK/DDT/PIP5K1C/CXCL2/CD74/CCR2/DNM1L/CCL3/ZNF580/AKIRIN1/RAB13/VAV3/CORO1B/SWAP70/SBDS/PIKFYVE/SLC8B1/GPR183/CRKL/C5AR2/HMGB2/HGF/IL16/GBF1/ADAM10/CSF3R/AIF1
GO:0050878	GO:0050878	regulation of body fluid levels	237	0.333817	1.54369	0.000204004	0.00807321	0.00678019	1263	tags=23%, list=12%, signal=21%	ARRB2/THBS1/CDC42/CLIC1/TLN1/RAB27A/TLR4/PIK3R5/RAP2B/CAPZB/GNAI2/FN1/MAPK1/PRKCB/GPI/GNB1/PHF21A/LCP2/ILK/RAB11A/VCL/CAPZA1/ACTB/ENTPD1/VAMP8/DOCK11/HIF1A/ITPK1/LYN/STAT5A/PLEK/XBP1/NCOA1/STXBP3/FIBP/HPSE/HDAC2/RAB5A/ANO6/SYK/PDPK1/STAT5B/F11R/COPA/PRKACA/MAFG/CSRP1/GNA13/HDAC1/PTPN11/GBA/CREB1/GPAT4/SRF
GO:0002474	GO:0002474	antigen processing and presentation of peptide antigen via MHC class I	91	0.436561	1.76802	0.000206613	0.00810998	0.00681107	2186	tags=41%, list=20%, signal=33%	HLA-C/HLA-E/HLA-A/PSMA7/PSME3/PSMF1/NCF1/SEC31A/HLA-B/PSMB3/VAMP3/PSMB9/VAMP8/CANX/PSMC1/PSMD8/CYBB/PSMA3/PSMA1/TAPBPL/PSMD11/SEC13/PSMC5/PSMC4/PSMC2/SEC24C/PSMC6/MR1/HLA-F/PSMC3/SEC23A/CHUK/PSMD3/PSME4/NCF2/SEC24B/PSMD10
GO:0002479	GO:0002479	antigen processing and presentation of exogenous peptide antigen via MHC class I, TAP-dependent	70	0.470506	1.81765	0.000223417	0.00867845	0.00728849	2186	tags=41%, list=20%, signal=33%	HLA-C/HLA-E/HLA-A/PSMA7/PSME3/PSMF1/NCF1/HLA-B/PSMB3/VAMP3/PSMB9/VAMP8/PSMC1/PSMD8/CYBB/PSMA3/PSMA1/PSMD11/PSMC5/PSMC4/PSMC2/PSMC6/HLA-F/PSMC3/CHUK/PSMD3/PSME4/NCF2/PSMD10
GO:0045765	GO:0045765	regulation of angiogenesis	138	0.39581	1.69069	0.000226956	0.00867845	0.00728849	1252	tags=25%, list=11%, signal=22%	CXCR4/CXCL8/THBS1/C5AR1/HMOX1/GLUL/KLF2/TNFAIP3/ITGB1/SEMA4A/JAK1/PRKCB/EPN1/SP1/TNFSF12/HIPK2/GRN/HIF1A/XBP1/TGFBR2/PGK1/CYP1B1/PTK2B/CYBB/ROCK1/MYDGF/C3AR1/PDPK1/CEMIP2/ROCK2/RUNX1/AGO1/CCR2/EGLN1
GO:0002716	GO:0002716	negative regulation of natural killer cell mediated immunity	14	0.745585	2.00714	0.000229908	0.00867845	0.00728849	872	tags=50%, list=8%, signal=46%	LGALS9/ARRB2/HLA-E/HLA-A/HLA-B/SERPINB9/CRK
GO:0045953	GO:0045953	negative regulation of natural killer cell mediated cytotoxicity	14	0.745585	2.00714	0.000229908	0.00867845	0.00728849	872	tags=50%, list=8%, signal=46%	LGALS9/ARRB2/HLA-E/HLA-A/HLA-B/SERPINB9/CRK
GO:0034976	GO:0034976	response to endoplasmic reticulum stress	236	0.339905	1.569	0.000230083	0.00867845	0.00728849	1775	tags=31%, list=16%, signal=27%	CXCL8/TMBIM6/THBS1/EEF2/CASP4/TLN1/ATP6V0D1/SEC31A/SERINC3/GSK3A/PDIA6/TMEM33/TMX1/APAF1/PPP1R15B/SERP1/RACK1/HSPA1A/UBE2J1/CANX/XBP1/TMCO1/GSK3B/DNAJC10/UFM1/FLOT1/ERO1A/DNAJC3/SEL1L/HSP90B1/UBXN1/MYDGF/AUP1/UFC1/TMUB2/ECPAS/GRINA/HERPUD1/PPP2CB/NRBF2/UBE2G2/ATF6B/USP25/PTPN1/CCDC47/SELENOS/UBXN6/UGGT1/LRRK2/GORASP2/DCTN1/UBE4B/KLHDC3/ATXN3/MAN1A1/PSMC6/BFAR/NR1H2/UFD1/UBAC2/UBE2J2/AMFR/RHBDD2/U…
GO:0002483	GO:0002483	antigen processing and presentation of endogenous peptide antigen	16	0.726126	2.0093	0.000236955	0.00886837	0.007448	271	tags=38%, list=2%, signal=37%	HLA-C/HLA-E/HLA-A/HLA-DRB1/HLA-DRA/HLA-B
GO:0036293	GO:0036293	response to decreased oxygen levels	218	0.349862	1.59755	0.000241198	0.00895771	0.00752303	1561	tags=28%, list=14%, signal=24%	CXCR4/TMBIM6/ENO1/THBS1/HMOX1/DDIT4/ZFP36L1/LDHA/PSMA7/BACH1/EGR1/RBPJ/CAPN2/UBC/PSME3/PSMF1/BECN1/GNB1/PHB2/SOD2/PSMB3/UCP2/APAF1/NPEPPS/PSMB9/HIPK2/IRAK1/HIF1A/PSMC1/TGFBR2/PGK1/PSMD8/PTK2B/CYBB/TXN2/ERO1A/HSP90B1/PSMA3/EIF4EBP1/PSMA1/PSMD11/RPS27A/PSMC5/ROCK2/PSMC4/NDRG1/ALKBH5/AGTRAP/CREB1/DNM1L/PSMC2/EGLN1/ARNT/SRF/SLC11A2/PSMC6/REST/MYC/PINK1/ALAD
GO:0045089	GO:0045089	positive regulation of innate immune response	160	0.377306	1.66831	0.000246016	0.00906629	0.00761422	2186	tags=36%, list=20%, signal=29%	CLEC4E/HLA-E/HSP90AA1/PSMA7/FCN1/TLR4/PYCARD/PSME3/PSMF1/PAK2/TLR8/PSMB3/AKIRIN2/XRCC5/SKP1/PSMB9/LYN/PSMC1/ICAM3/HCK/XRCC6/PSMD8/KRAS/NLRC4/PSMA3/SYK/PDPK1/STAT5B/IKBKE/PSMA1/SLC15A4/PRKACA/PSMD11/NFKB1/BCL10/PSMC5/PSMC4/EREG/IRF7/PSMC2/NRAS/PSMC6/HLA-F/PSMC3/TAB2/IRF3/RBM14/AP1G1/TYROBP/CHUK/PSMD3/HMGB2/PSME4/TBK1/HEXIM1/PQBP1/PSMD10
GO:0070665	GO:0070665	positive regulation of leukocyte proliferation	84	0.458604	1.82426	0.000247877	0.00906629	0.00761422	1190	tags=27%, list=11%, signal=25%	LGALS9/HLA-E/HLA-A/IRS2/RPS3/HLA-DPA1/CSF1R/LILRB2/TLR4/PYCARD/MAPK1/BCL6/PNP/IL27RA/LYN/TGFBR2/SYK/STAT5B/HLA-DPB1/IL18/CD4/CD74/CCR2
GO:0001525	GO:0001525	angiogenesis	247	0.330866	1.54058	0.00027543	0.00999833	0.00839697	1299	tags=22%, list=12%, signal=20%	CXCR4/CXCL8/RHOA/THBS1/C5AR1/CDC42/HMOX1/GLUL/WASF2/KLF2/TNFAIP2/TNFAIP3/RBPJ/ITGB1/SEMA4A/JAK1/FN1/PRKCB/EPN1/TYMP/SP1/NOTCH2/TNFSF12/AAMP/B4GALT1/HIPK2/GRN/HIF1A/XBP1/ELK3/TGFBR2/PGK1/CYP1B1/HPSE/PTK2B/CYBB/ROCK1/NUS1/MYDGF/C3AR1/SYK/PDPK1/HDAC7/IL18/CEMIP2/ROCK2/RUNX1/EREG/AGO1/CCR2/ADIPOR2/EGLN1/SRF/SRPK2
GO:0150105	GO:0150105	protein localization to cell-cell junction	12	0.775904	1.96489	0.000282102	0.0101641	0.00853619	967	tags=58%, list=9%, signal=53%	PECAM1/PAK2/JAK1/VCL/ACTB/F11R/MPP7
GO:0042445	GO:0042445	hormone metabolic process	66	0.483052	1.85687	0.00029091	0.0104038	0.00873751	2129	tags=42%, list=19%, signal=34%	SCPEP1/ALDH1A1/EGR1/HSD17B11/HSD17B4/HIF1A/CYP1B1/ZMPSTE24/ALDH9A1/STAT5B/TSPO/HSD17B12/STARD3NL/NFKB1/H6PD/CPQ/PTPN11/ARNT/ECE1/REST/STARD3/SRD5A1/AKR1B1/FURIN/STUB1/SULT1B1/SGPL1/CES1
GO:0032720	GO:0032720	negative regulation of tumor necrosis factor production	35	0.582324	1.96483	0.000305349	0.0107237	0.00900617	1310	tags=34%, list=12%, signal=30%	LGALS9/ARRB2/SIRPA/TNFAIP3/TLR4/VSIR/IRAK3/IL27RA/TRIM27/TSPO/SELENOS/BCL3
GO:1903556	GO:1903556	negative regulation of tumor necrosis factor superfamily cytokine production	35	0.582324	1.96483	0.000305349	0.0107237	0.00900617	1310	tags=34%, list=12%, signal=30%	LGALS9/ARRB2/SIRPA/TNFAIP3/TLR4/VSIR/IRAK3/IL27RA/TRIM27/TSPO/SELENOS/BCL3
GO:0002577	GO:0002577	regulation of antigen processing and presentation	16	0.722011	1.99791	0.000306518	0.0107237	0.00900617	1174	tags=44%, list=11%, signal=39%	THBS1/LILRB2/PYCARD/SLC11A1/FGL2/TAPBPL/CD74
GO:0038061	GO:0038061	NIK/NF-kappaB signaling	132	0.399539	1.71909	0.000311463	0.0108183	0.00908561	2708	tags=41%, list=25%, signal=31%	RASSF2/LGALS9/LAPTM5/RHOA/RPS3/PSMA7/NFKBIA/TLR4/PSME3/PSMF1/PHB2/PSMB3/ILK/SKP1/PSMB9/NLRP12/IRAK1/PSMC1/PPM1B/PSMD8/UACA/PSMA3/IKBKE/PSMA1/HDAC7/PSMD11/IL18/PSMC5/PSMC4/RC3H1/PPM1A/PSMC2/BCL3/PSMC6/PHB/PSMC3/CYLD/EIF2AK2/CHUK/PDCD4/PSMD3/PSME4/PSMD10/RC3H2/PSMD14/FBXW11/NFAT5/IFI35/PTPN22/TLR2/PSMB1/TRADD/COPS8/GREM1
GO:0043065	GO:0043065	positive regulation of apoptotic process	358	0.30299	1.46923	0.000315705	0.0108873	0.00914356	1843	tags=26%, list=17%, signal=22%	TXNIP/RASSF2/LGALS9/S100A9/ARRB2/THBS1/CTSD/CDC42/RPS3/DUSP6/HMOX1/S100A8/LDHA/ITGAM/IRF5/FOXO3/LTBR/TNFRSF1A/CAPN2/PYCARD/UBC/PREX1/ITGB1/PAK2/GSN/ZBTB16/PSEN1/NOTCH2/SERINC3/BECN1/GSK3A/TNFSF12/SOD2/ADAMTSL4/BCL6/RYBP/B4GALT1/SORT1/DNM2/APAF1/MAP3K20/GRN/RACK1/LYN/PEA15/NCOA1/CYP1B1/BID/MTCH2/ANO6/NLRC4/SQSTM1/TNFAIP8/TSPO/KLF11/FIS1/ARHGEF11/BCL10/RPS27A/GNA13/TRAF7/PTPA/CREB1/DNM1L/UTP11/LATS…
GO:0071356	GO:0071356	cellular response to tumor necrosis factor	171	0.368668	1.63788	0.000329016	0.0112659	0.00946151	1046	tags=23%, list=10%, signal=21%	LAPTM5/CXCL8/THBS1/RPS3/KLF2/ZFP36L1/PSMA7/NFKBIA/CASP4/FOXO3/LTBR/TNFRSF1A/TAX1BP1/HSPA1B/TNFAIP3/PYCARD/PSME3/PSMF1/MAPK1/ZFP36L2/TNFSF12/PSMB3/ILK/YBX3/PSMB9/GBP2/RACK1/HSPA1A/PSMC1/ERBIN/PSMD8/PTK2B/PSMA3/SYK/PSMA1/PSMD11/NFKB1/PSMC5/PSMC4
GO:0051272	GO:0051272	positive regulation of cellular component movement	289	0.316009	1.49571	0.000345464	0.0117458	0.00986455	1445	tags=24%, list=13%, signal=22%	CXCR4/LGALS9/CXCL8/RHOA/THBS1/IRS2/C5AR1/HMOX1/ATP5F1A/PECAM1/RIPOR2/CSF1R/CXCL16/PYCARD/VSIR/PREX1/ITGB1/FGR/MAP4K4/GNAI2/SEMA4A/FN1/MAPK1/GPI/SP1/SOD2/AAMP/RAB11A/BCL6/IQGAP1/PPM1F/GRN/RACK1/HIF1A/LYN/STAT5A/INSR/XBP1/TGFBR2/MOSPD2/PTK2B/SDCBP/AKT2/NUS1/ANO6/C3AR1/PDPK1/HDAC7/DOCK5/CRK/MIEN1/RDX/CLEC7A/FOXP1/ZNF609/ROCK2/NEDD9/CD74/RREB1/CCR2/SRGAP2C/DNM1L/ADAM9/CCL3/ZNF580/AKIRIN1/TNFRSF14/NUM…
GO:0051249	GO:0051249	regulation of lymphocyte activation	276	0.326643	1.54381	0.000356136	0.0120239	0.0100982	1225	tags=21%, list=11%, signal=19%	LGALS9/LST1/LAPTM5/HLA-E/HLA-A/IRS2/HLA-DRB1/CDC42/RPS3/SIRPA/VSIG4/NFAM1/ZFP36L1/SAMSN1/HLA-DPA1/HLA-DRA/RIPOR2/LILRB2/TNFAIP3/TLR4/PYCARD/VSIR/FGR/PAK2/NFKBIZ/ZBTB16/ZFP36L2/BCL6/PNP/LILRB4/IL27RA/LYN/XBP1/FGL2/FBXO7/TGFBR2/MAP3K8/XRCC6/PKN1/DUSP3/SYK/PDPK1/STAT5B/SLC15A4/HLA-DPB1/CD47/AHR/IL18/CLEC7A/BCL10/RUNX1/KMT5B/CLPTM1/CD4/PTPN11/CD74/CCR2/RC3H1
GO:0006935	GO:0006935	chemotaxis	283	0.322887	1.53346	0.000362862	0.012166	0.0102174	1901	tags=25%, list=17%, signal=21%	CXCR4/LGALS9/S100A9/S100A12/CXCL8/ARRB2/RHOA/THBS1/IRS2/C5AR1/S100A8/PLXNC1/RIPOR2/CSF1R/CXCL16/PREX1/CMTM3/MPP1/SEMA4A/MAPK1/DOK2/TYMP/RIN3/NOTCH2/CYFIP1/RALBP1/PPM1F/ZSWIM6/JAML/LYN/PTPRJ/FPR1/MOSPD2/PTK2B/RHOG/ANO6/DUSP3/C3AR1/SYK/KLF7/CRK/DDT/PIP5K1C/USP33/ALCAM/CXCL2/PTPN11/CD74/CCR2/CREB1/DNM1L/CCL3/ZNF580/AKIRIN1/KIF5B/RAB13/VAV3/CORO1B/RALA/SWAP70/SBDS/RANBP9/USP14/SHC1/PIKFYVE/SOS1/SLC8B…
GO:0002694	GO:0002694	regulation of leukocyte activation	322	0.315871	1.52206	0.000370315	0.0122458	0.0102845	1760	tags=25%, list=16%, signal=21%	LGALS9/LST1/LAPTM5/HLA-E/THBS1/HLA-A/IRS2/HLA-DRB1/CDC42/RPS3/HMOX1/SIRPA/VSIG4/NFAM1/ZFP36L1/ITGAM/SAMSN1/HLA-DPA1/HLA-DRA/RIPOR2/LILRB2/TNFAIP3/TLR4/PYCARD/VSIR/FGR/PAK2/NFKBIZ/ZBTB16/ZFP36L2/BCL6/PNP/VAMP8/GRN/LILRB4/IL27RA/LYN/XBP1/FGL2/FBXO7/TGFBR2/MAP3K8/XRCC6/PKN1/DUSP3/SYK/PDPK1/STAT5B/SLC15A4/HLA-DPB1/CD47/AHR/IL18/CLEC7A/BCL10/RUNX1/KMT5B/CLPTM1/CD4/PTPN11/CD74/CCR2/RC3H1/LRRK2/CCL3/SNX…
GO:0090090	GO:0090090	negative regulation of canonical Wnt signaling pathway	102	0.420049	1.73607	0.000370315	0.0122458	0.0102845	2988	tags=46%, list=27%, signal=34%	PSMA7/EGR1/PSME3/TMEM170B/PSMF1/SIAH2/GSK3A/PSMB3/PSMB9/TLE3/PSMC1/GSK3B/PSMD8/PSMA3/PSMA1/CUL3/SCYL2/PSMD11/PSMC5/HDAC1/DVL3/PSMC4/PSMC2/LATS2/CSNK1A1/RAPGEF1/PSMC6/UBAC2/AMFR/EMD/PSMC3/APC/CYLD/TMEM131L/PSMD3/PSME4/CTNND1/PSMD10/PSMD14/PSMB1/SDHAF2/GREM1/KLHL12/SLC9A3R1/TCF7L2/MAPK14/JADE1
GO:0071621	GO:0071621	granulocyte chemotaxis	63	0.47329	1.81104	0.000378986	0.0124472	0.0104537	1324	tags=33%, list=12%, signal=29%	S100A9/S100A12/CXCL8/THBS1/C5AR1/S100A8/RIPOR2/CSF1R/PREX1/MPP1/MAPK1/JAML/MOSPD2/C3AR1/SYK/PIP5K1C/CXCL2/CD74/DNM1L/CCL3/AKIRIN1
GO:0030595	GO:0030595	leukocyte chemotaxis	120	0.404259	1.71102	0.000384853	0.0125002	0.0104981	1324	tags=26%, list=12%, signal=23%	CXCR4/LGALS9/S100A9/S100A12/CXCL8/THBS1/C5AR1/S100A8/RIPOR2/CSF1R/CXCL16/PREX1/MPP1/MAPK1/RIN3/JAML/LYN/MOSPD2/PTK2B/ANO6/C3AR1/SYK/DDT/PIP5K1C/CXCL2/CD74/CCR2/DNM1L/CCL3/ZNF580/AKIRIN1
GO:0060071	GO:0060071	Wnt signaling pathway, planar cell polarity pathway	75	0.463663	1.80168	0.000385776	0.0125002	0.0104981	1046	tags=25%, list=10%, signal=23%	ARRB2/RHOA/CDC42/PSMA7/AP2M1/PSME3/PSMF1/AP2S1/PSMB3/PSMB9/PSMC1/PSMD8/PSMA3/PSMA1/PSMD11/AP2A2/PSMC5/DVL3/PSMC4
GO:0006413	GO:0006413	translational initiation	180	-0.352047	-1.58066	0.000390146	0.0125575	0.0105463	1532	tags=29%, list=14%, signal=25%	EIF4G1/EIF3D/RPL28/HSPB1/EIF1/RPS25/RPL36A/RPS6/ALKBH1/RPS8/RPL7/TMED2/RPL27A/MTIF3/EIF3B/RPL37A/RPL36/EIF3C/YTHDF2/RPS19/RPL39/DHX29/EIF3M/EIF3I/RPL11/RPL22/ATF4/COPS5/RPS7/RPLP2/IMPACT/RPL32/RPL10/RPL41/EIF4A2/RPL35/EIF5/RPS11/RPL6/RPL12/EIF5B/RPS15/RPS10/EIF3G/RPS18/RPS15A/RPL14/RPL18/RPLP1/TNF/NPM1/RPL23A
GO:0048025	GO:0048025	negative regulation of mRNA splicing, via spliceosome	17	-0.705472	-2.03789	0.00040754	0.0130305	0.0109435	1174	tags=59%, list=11%, signal=53%	SRSF6/SRSF4/SRSF9/PTBP1/SRSF10/DYRK1A/SRSF7/RBMX/SAP18/RNPS1
GO:0042330	GO:0042330	taxis	284	0.318271	1.50871	0.00041244	0.0131004	0.0110022	1901	tags=25%, list=17%, signal=21%	CXCR4/LGALS9/S100A9/S100A12/CXCL8/ARRB2/RHOA/THBS1/IRS2/C5AR1/S100A8/PLXNC1/RIPOR2/CSF1R/CXCL16/PREX1/CMTM3/MPP1/SEMA4A/MAPK1/DOK2/TYMP/RIN3/NOTCH2/CYFIP1/RALBP1/PPM1F/ZSWIM6/JAML/LYN/PTPRJ/FPR1/MOSPD2/PTK2B/RHOG/ANO6/DUSP3/C3AR1/SYK/KLF7/CRK/DDT/PIP5K1C/USP33/ALCAM/CXCL2/PTPN11/CD74/CCR2/CREB1/DNM1L/CCL3/ZNF580/AKIRIN1/KIF5B/RAB13/VAV3/CORO1B/RALA/SWAP70/SBDS/RANBP9/USP14/SHC1/PIKFYVE/SOS1/SLC8B…
GO:0022409	GO:0022409	positive regulation of cell-cell adhesion	157	0.369048	1.63053	0.000420039	0.0132546	0.0111317	1190	tags=25%, list=11%, signal=23%	LGALS9/HLA-E/RHOA/HLA-A/HLA-DRB1/CDC42/RPS3/SIRPA/HLA-DPA1/HLA-DRA/LILRB2/PYCARD/VSIR/PAK2/NFKBIZ/JAK1/ZBTB16/BCL6/PNP/IRAK1/LILRB4/IL27RA/LYN/XBP1/TGFBR2/MAP3K8/FLOT1/SYK/PDPK1/STAT5B/F11R/HLA-DPB1/CD47/IL18/BCL10/RUNX1/CD4/PTPN11/CD74/CCR2
GO:0030036	GO:0030036	actin cytoskeleton organization	390	0.293941	1.42585	0.000436275	0.0136775	0.0114869	1546	tags=23%, list=14%, signal=21%	ARPC5/COTL1/LCP1/GAS7/RHOA/CDC42/CNN2/WASF2/SSH2/IQGAP2/TLN1/ARPC4/CSF1R/CORO1C/PYCARD/CAPZB/ZYX/CAP1/PREX1/MEF2A/PAK2/GSN/PXN/NOTCH2/ARPC2/MICAL2/CYFIP1/RHOQ/BCL6/IQGAP1/CAPZA1/ARHGDIB/PPM1F/ACTB/RFLNB/TRIM27/PLEK/TTC17/HCK/KRAS/PTK2B/ROCK1/RHOG/SDCBP/CDC42EP3/PSTPIP1/HSP90B1/PPFIA1/ABI1/MYO1G/PDPK1/WASHC2C/F11R/CUL3/CRK/PARVB/MSRB2/CSRP1/CD47/ARFGEF1/ARHGEF11/NISCH/PACSIN2/RDX/WASHC5/ROCK2/PIP5…
GO:0030198	GO:0030198	extracellular matrix organization	130	0.390726	1.6762	0.00045704	0.0140547	0.0118037	1697	tags=27%, list=15%, signal=23%	LCP1/THBS1/PECAM1/ITGAM/TNFRSF1A/TIMP2/CAPN2/CRISPLD2/CAPN1/ITGB1/ADAMTS2/CAPNS1/FN1/QSOX1/ADAMTSL4/B4GALT1/RB1/ICAM3/CYP1B1/FLOT1/ERO1A/CTSS/F11R/HSD17B12/CD47/RIC8A/SPINT1/RUNX1/ADAM19/BCL3/ITGA4/SPINT2/RIC1/TNFRSF1B/FURIN
GO:0043062	GO:0043062	extracellular structure organization	130	0.390726	1.6762	0.00045704	0.0140547	0.0118037	1697	tags=27%, list=15%, signal=23%	LCP1/THBS1/PECAM1/ITGAM/TNFRSF1A/TIMP2/CAPN2/CRISPLD2/CAPN1/ITGB1/ADAMTS2/CAPNS1/FN1/QSOX1/ADAMTSL4/B4GALT1/RB1/ICAM3/CYP1B1/FLOT1/ERO1A/CTSS/F11R/HSD17B12/CD47/RIC8A/SPINT1/RUNX1/ADAM19/BCL3/ITGA4/SPINT2/RIC1/TNFRSF1B/FURIN
GO:0045229	GO:0045229	external encapsulating structure organization	130	0.390726	1.6762	0.00045704	0.0140547	0.0118037	1697	tags=27%, list=15%, signal=23%	LCP1/THBS1/PECAM1/ITGAM/TNFRSF1A/TIMP2/CAPN2/CRISPLD2/CAPN1/ITGB1/ADAMTS2/CAPNS1/FN1/QSOX1/ADAMTSL4/B4GALT1/RB1/ICAM3/CYP1B1/FLOT1/ERO1A/CTSS/F11R/HSD17B12/CD47/RIC8A/SPINT1/RUNX1/ADAM19/BCL3/ITGA4/SPINT2/RIC1/TNFRSF1B/FURIN
GO:0198738	GO:0198738	cell-cell signaling by wnt	304	0.310815	1.48367	0.000466823	0.0142647	0.01198	1978	tags=30%, list=18%, signal=25%	ARRB2/RHOA/CDC42/CCNY/PSMA7/AP2M1/EGR1/FRAT2/TNFAIP3/RBPJ/UBC/PSME3/TMEM170B/PSMF1/AP2S1/TBL1X/PSEN1/SIAH2/GSK3A/GNB1/PSMB3/ILK/MARK2/SKP1/PSMB9/RACK1/TLE3/PPP3R1/RNF146/PSMC1/GSK3B/PPM1B/CSNK1G2/RTF1/HBP1/PSMD8/RAB5A/RNF220/PSMA3/PSMA1/CUL3/GRK6/PPP2R1A/SCYL2/TNKS2/PSMD11/USP34/NFKB1/AP2A2/RPS27A/PSMC5/HDAC1/DVL3/RUNX1/GID8/PSMC4/MACF1/MDFIC/AGO1/TNRC6B/TNRC6A/MESD/PPM1A/PSMC2/FAM53B/LRRK2/LATS2…
GO:2000147	GO:2000147	positive regulation of cell motility	284	0.316841	1.50193	0.000479453	0.0145585	0.0122268	1445	tags=24%, list=13%, signal=22%	CXCR4/LGALS9/CXCL8/RHOA/THBS1/IRS2/C5AR1/HMOX1/ATP5F1A/PECAM1/RIPOR2/CSF1R/CXCL16/PYCARD/VSIR/PREX1/ITGB1/FGR/MAP4K4/GNAI2/SEMA4A/FN1/MAPK1/GPI/SP1/SOD2/AAMP/RAB11A/IQGAP1/PPM1F/GRN/RACK1/HIF1A/LYN/STAT5A/INSR/XBP1/TGFBR2/MOSPD2/PTK2B/SDCBP/AKT2/NUS1/ANO6/C3AR1/PDPK1/HDAC7/DOCK5/CRK/MIEN1/RDX/CLEC7A/FOXP1/ZNF609/ROCK2/NEDD9/CD74/RREB1/CCR2/SRGAP2C/DNM1L/ADAM9/CCL3/ZNF580/AKIRIN1/TNFRSF14/NUMB/ITG…
GO:0090066	GO:0090066	regulation of anatomical structure size	263	0.326635	1.53305	0.000486503	0.0145655	0.0122327	2452	tags=35%, list=22%, signal=28%	ARPC5/COTL1/RHOA/SCPEP1/WASF2/KLF2/SSH2/IQGAP2/AP2M1/ARPC4/PYCARD/CAPZB/PREX1/GSN/SEMA4A/FN1/ATP2B1/RIN3/ARPC2/CYFIP1/SOD2/RAB11A/CAPZA1/DNM2/LAMTOR5/MSN/TRIM27/PLEK/CLNS1A/GSK3B/HCK/PTK2B/ROCK1/CDC42EP3/RAB5A/ANO6/IST1/E2F4/WASHC2C/DOCK5/RAB21/SLC12A9/SNF8/GOLGA4/ARFGEF1/RDX/WASHC5/ROCK2/NDEL1/MACF1/ARHGAP4/SVIL/CREB1/LRRK2/SRF/ECE1/ARFIP1/WDTC1/VAV3/GCH1/CORO1B/TTL/GBA2/SWAP70/P2RX1/LIMK1/ARFIP…
GO:0000380	GO:0000380	alternative mRNA splicing, via spliceosome	53	-0.503606	-1.87124	0.000487109	0.0145655	0.0122327	1174	tags=34%, list=11%, signal=30%	SRSF6/CELF1/RBM5/RBM17/SRSF9/DHX9/SFPQ/PTBP1/SCNM1/SLU7/DYRK1A/CELF2/HNRNPA1/RBM25/RBMX/SAP18/ZBTB7A/RNPS1
GO:0032535	GO:0032535	regulation of cellular component size	222	0.33998	1.55698	0.000488735	0.0145655	0.0122327	2452	tags=34%, list=22%, signal=27%	ARPC5/COTL1/RHOA/WASF2/SSH2/IQGAP2/AP2M1/ARPC4/PYCARD/CAPZB/PREX1/GSN/SEMA4A/FN1/RIN3/ARPC2/CYFIP1/RAB11A/CAPZA1/DNM2/LAMTOR5/MSN/TRIM27/PLEK/CLNS1A/GSK3B/HCK/PTK2B/CDC42EP3/RAB5A/ANO6/IST1/E2F4/WASHC2C/RAB21/SLC12A9/SNF8/GOLGA4/ARFGEF1/RDX/WASHC5/NDEL1/MACF1/ARHGAP4/SVIL/CREB1/SRF/ARFIP1/WDTC1/VAV3/CORO1B/TTL/GBA2/SWAP70/LIMK1/ARFIP2/BMPR2/DIP2B/FCHSD2/PEX11B/AP1AR/ARHGAP18/RAB22A/WDR1/RUFY3/HAX…
GO:0032635	GO:0032635	interleukin-6 production	94	0.426727	1.73092	0.000499338	0.0147902	0.0124214	1174	tags=30%, list=11%, signal=27%	LGALS9/ARRB2/SIRPA/KLF2/LILRB2/TNFAIP3/TLR4/CAPN2/PYCARD/HLA-B/TLR8/AKIRIN2/NLRP12/IRAK3/LILRB4/IL27RA/XBP1/SYK/MAPKAPK2/CD47/TLR1/CLEC7A/BCL10/EREG/SELENOS/PTPN11/GBA/CD74
GO:0048858	GO:0048858	cell projection morphogenesis	309	0.306946	1.47214	0.000504398	0.014849	0.0124707	1518	tags=22%, list=14%, signal=20%	CXCR4/GAS7/RHOA/IRS2/HSP90AA1/CDC42/WASF2/PLXNC1/CSF1R/CORO1C/MEF2A/PAK2/MAP4K4/SEMA4A/FN1/MAPK1/DOK2/PSEN1/NOTCH2/CYFIP1/KIDINS220/RAB11A/VCL/IQGAP1/MARK2/TOP2B/DNM2/ACTB/ZSWIM6/SRGAP2/GSK3B/FLOT1/ROCK1/RHOG/RERE/KLF7/IST1/CAPRIN1/ULK1/RAB21/GOLGA4/PACSIN2/DVL3/NDEL1/B4GALT5/USP33/MACF1/ALCAM/ARHGAP4/KIF13B/PTPN11/DHX36/RREB1/SIPA1L1/CREB1/USP9X/DNM1L/LRRK2/SRF/CNP/EPB41L3/SLC11A2/KIF5B/NUMB/ITG…
GO:0071346	GO:0071346	cellular response to interferon-gamma	116	0.399783	1.67817	0.000510286	0.0148931	0.0125078	638	tags=22%, list=6%, signal=21%	HLA-C/LGALS9/HLA-E/HLA-A/HLA-DRB1/CDC42/SIRPA/IRF5/HLA-DPA1/HLA-DRA/TLR4/ZYX/CDC37/GSN/JAK1/HLA-B/IFNGR1/OAS1/HLA-DQB1/VAMP3/IFNGR2/TRIM38/GBP2/STXBP3/HCK
GO:0050686	GO:0050686	negative regulation of mRNA processing	26	-0.615516	-1.9533	0.000514856	0.0148931	0.0125078	1174	tags=46%, list=11%, signal=41%	SRSF6/SRSF4/SRSF9/PTBP1/SRSF10/RNF40/DYRK1A/SRSF7/RBMX/RNF20/SAP18/RNPS1
GO:0061418	GO:0061418	regulation of transcription from RNA polymerase II promoter in response to hypoxia	69	0.473917	1.83746	0.000515152	0.0148931	0.0125078	2622	tags=46%, list=24%, signal=36%	PSMA7/BACH1/EGR1/RBPJ/UBC/PSME3/PSMF1/PSMB3/PSMB9/HIF1A/PSMC1/PSMD8/PSMA3/PSMA1/PSMD11/RPS27A/PSMC5/PSMC4/PSMC2/EGLN1/ARNT/PSMC6/PSMC3/PSMD3/PSME4/CITED2/PSMD10/PSMD14/CUL2/HIF1AN/HIGD1A/PSMB1
GO:0016236	GO:0016236	macroautophagy	267	0.325076	1.53177	0.000522948	0.0150066	0.0126031	1849	tags=32%, list=17%, signal=27%	SPTLC2/HMOX1/ATP6V1A/ATP6V0D1/RAB7A/CALCOCO2/RAB1B/CAPN1/SNX6/CDC37/ATP6V1E1/CAPNS1/PSEN1/QSOX1/ATG16L2/BECN1/MAP1LC3B/PHB2/LARP1/MTMR3/VAMP8/NBR1/VPS4B/LAMTOR2/LAMTOR5/HIF1A/PIP4K2A/TBC1D5/WIPI2/TSG101/NSFL1C/VPS28/UFM1/ATP6V0A1/RRAGA/RAB5A/SPTLC1/TMEM39A/VPS36/SQSTM1/VPS41/AUP1/WDFY3/ULK1/MTMR14/UFC1/TBC1D14/PRKACA/UBXN2B/SNF8/WDR45B/SNAP29/WAC/TRAPPC8/SESN1/ATG12/EXOC1/EXOC7/CHMP4A/ATG13/UBXN6…
GO:0002688	GO:0002688	regulation of leukocyte chemotaxis	65	0.477837	1.83093	0.000525292	0.0150066	0.0126031	1324	tags=32%, list=12%, signal=29%	LGALS9/CXCL8/THBS1/C5AR1/RIPOR2/CSF1R/MPP1/MAPK1/RIN3/LYN/MOSPD2/PTK2B/ANO6/C3AR1/DDT/CD74/CCR2/DNM1L/CCL3/ZNF580/AKIRIN1
GO:0050865	GO:0050865	regulation of cell activation	339	0.309902	1.49707	0.000537419	0.0152627	0.0128182	1760	tags=24%, list=16%, signal=21%	LGALS9/LST1/LAPTM5/HLA-E/THBS1/HLA-A/IRS2/HLA-DRB1/CDC42/RPS3/HMOX1/SIRPA/VSIG4/NFAM1/ZFP36L1/ITGAM/SAMSN1/HLA-DPA1/HLA-DRA/RIPOR2/LILRB2/TNFAIP3/TLR4/PYCARD/VSIR/FGR/PAK2/NFKBIZ/ZBTB16/ZFP36L2/BCL6/PNP/VAMP8/GRN/LILRB4/IL27RA/LYN/PLEK/XBP1/FGL2/FBXO7/TGFBR2/MAP3K8/XRCC6/PKN1/DUSP3/SYK/PDPK1/STAT5B/F11R/SLC15A4/HLA-DPB1/CD47/AHR/IL18/CLEC7A/BCL10/RUNX1/KMT5B/CLPTM1/CD4/PTPN11/CD74/CCR2/RC3H1/LRRK…
GO:0006897	GO:0006897	endocytosis	353	0.302007	1.45919	0.000542183	0.015308	0.0128562	1085	tags=20%, list=10%, signal=19%	CD163/CXCL8/ARRB2/THBS1/HSP90AA1/CDC42/WASF2/AP2M1/FCN1/ITGAM/RAB7A/CXCL16/PYCARD/RAB31/CAP1/ITGB1/AP2S1/SNX17/GSN/MAPK1/EPN1/RIN3/BECN1/RALBP1/RHOQ/SORT1/RAB5B/DNM2/VAMP2/LRPAP1/LILRB4/MTMR6/MCTP1/CANX/TBC1D5/M6PR/INSR/NECAP2/TSG101/CSNK1G2/TGFBR2/VPS28/FLOT1/ROCK1/RHOG/SDCBP/PSTPIP1/RAB5A/HSP90B1/ANO6/SYK/SNX10/RAB5C/LRP10/EEA1/RAB21/SCYL2/BMP2K/FCHO2/APPL1/AP3M1/MAPKAPK2/AP2A2/PACSIN2/TEX261/A…
GO:0034330	GO:0034330	cell junction organization	299	0.310339	1.48043	0.000550064	0.0154402	0.0129672	1497	tags=22%, list=14%, signal=20%	RHOA/THBS1/C5AR1/CDC42/WASF2/PECAM1/ITGAM/TLN1/CSF1R/CORO1C/LILRB2/PLEC/PAK2/MAP4K4/SEMA4A/FN1/ARF4/PSEN1/CYFIP1/TUBA1A/ILK/VCL/IQGAP1/CAPZA1/PPM1F/ACTB/TUBB/LAMTOR2/PTPRJ/DUSP22/INSR/CHCHD10/RER1/UTRN/FLOT1/PTK2B/ROCK1/PPFIA1/DUSP3/PDPK1/CAPRIN1/F11R/PRKACA/MPP7/RDX/ROCK2/PIP5K1C/RUNX1/MACF1/NDRG1/DHX36/PKN2/GPBAR1/SIPA1L1/MESD/DNM1L/LRRK2/SRF/RAPGEF1/DCTN1/EPB41L3/RAB13/NUMB/RAPGEF2/GNPAT/REST/…
GO:1903039	GO:1903039	positive regulation of leukocyte cell-cell adhesion	141	0.374581	1.61327	0.000561209	0.0156619	0.0131535	1190	tags=26%, list=11%, signal=24%	LGALS9/HLA-E/RHOA/HLA-A/HLA-DRB1/CDC42/RPS3/SIRPA/HLA-DPA1/HLA-DRA/LILRB2/PYCARD/VSIR/PAK2/NFKBIZ/ZBTB16/BCL6/PNP/IRAK1/LILRB4/IL27RA/LYN/XBP1/TGFBR2/MAP3K8/SYK/PDPK1/STAT5B/HLA-DPB1/CD47/IL18/BCL10/RUNX1/CD4/PTPN11/CD74/CCR2
GO:0001944	GO:0001944	vasculature development	343	0.307713	1.4878	0.000569085	0.0157905	0.0132614	1299	tags=20%, list=12%, signal=18%	CXCR4/CXCL8/RHOA/THBS1/C5AR1/CDC42/HMOX1/GLUL/WASF2/KLF2/ZFP36L1/PECAM1/EGR1/TNFAIP2/TNFAIP3/RBPJ/CNTRL/ITGB1/SNX17/SEMA4A/JAK1/FN1/ANP32B/MAPK1/PRKCB/EPN1/TYMP/SP1/PSEN1/NOTCH2/TNFSF12/SOD2/AAMP/B4GALT1/HIPK2/GRN/HIF1A/XBP1/ELK3/TGFBR2/PGK1/CYP1B1/HPSE/PTK2B/CYBB/ROCK1/NUS1/MYDGF/C3AR1/SYK/PDPK1/HDAC7/AHR/IL18/RIC8A/CEMIP2/SPINT1/ROCK2/ZFAND5/RUNX1/EREG/EPC1/AGO1/CCR2/ADIPOR2/EGLN1/SRF/RAPGEF1/S…
GO:0032801	GO:0032801	receptor catabolic process	27	0.626103	2.00388	0.000580786	0.016023	0.0134568	1710	tags=44%, list=16%, signal=38%	LAPTM5/AP2M1/CAPN1/AP2S1/BECN1/AP2A2/PTPN1/DTX3L/ITCH/UVRAG/FURIN/ANXA2
GO:0097530	GO:0097530	granulocyte migration	77	0.448814	1.75519	0.000584924	0.0160455	0.0134757	1324	tags=30%, list=12%, signal=26%	S100A9/S100A12/CXCL8/THBS1/C5AR1/S100A8/PECAM1/RIPOR2/CSF1R/PREX1/MPP1/MAPK1/JAML/MOSPD2/RHOG/C3AR1/SYK/PIP5K1C/CXCL2/CD74/DNM1L/CCL3/AKIRIN1
GO:0017157	GO:0017157	regulation of exocytosis	97	0.421743	1.72443	0.000589009	0.0160663	0.0134931	1895	tags=38%, list=17%, signal=32%	LGALS9/HMOX1/ITGAM/RAB27A/RAB7A/FGR/GNAI2/PRKCB/VAMP2/VAMP8/VPS4B/LYN/TSG101/GSK3B/STXBP3/NSF/SDCBP/RAB5A/SYK/PDPK1/RAB21/SNF8/RAB12/CCR2/DNM1L/LRRK2/RAB3GAP1/RAB13/SNX4/VPS4A/REST/RALA/HLA-F/P2RX1/AP1G1/HGS/MICAL1
GO:0006376	GO:0006376	mRNA splice site selection	27	-0.620387	-1.98019	0.000594766	0.0161322	0.0135484	1239	tags=48%, list=11%, signal=43%	SRSF5/SRSF6/SF1/CELF1/SRSF9/SRSF10/SLU7/SF3A3/CELF2/KHDC4/RBMX/LUC7L3/SETX
GO:0002347	GO:0002347	response to tumor cell	15	0.727841	1.98458	0.000606165	0.0163495	0.0137309	49	tags=27%, list=0%, signal=27%	TXNIP/LAPTM5/HLA-A/HLA-DRB1
GO:0030003	GO:0030003	cellular cation homeostasis	313	0.305773	1.4657	0.000616778	0.0164437	0.0138101	2349	tags=30%, list=21%, signal=24%	CXCR4/FTH1/S100A9/CALM2/TMBIM6/C5AR1/HMOX1/FTL/S100A8/ATP6V1A/ATP6V0D1/RAB7A/DMXL2/CHP1/ATP6V1E1/MAPK1/PRKCB/ATP2B1/SLC11A1/PSEN1/GNB1/HVCN1/SKP1/TTC7A/CYBRD1/GRN/HIF1A/LYN/TMEM165/TMCO1/FPR1/SLC40A1/PTK2B/ATP6V0A1/ERO1A/HSP90B1/C3AR1/PDPK1/PRKACA/GRINA/MAFG/HERPUD1/ATP6V1F/FIS1/GNA13/LPAR6/SCO2/CCDC47/CD4/CCR2/SPPL3/TPCN1/LRRK2/CCL3/SLC11A2/SELENON/MYC/NUBP1/GPR65/PTGER2/CCDC115/IBTK/SELENOK/AFG…
GO:0060337	GO:0060337	type I interferon signaling pathway	71	0.457168	1.76562	0.000622436	0.0164437	0.0138101	1159	tags=28%, list=11%, signal=25%	HLA-C/HLA-E/HLA-A/IFITM2/IRF5/EGR1/TYK2/CDC37/JAK1/HLA-B/IFNAR1/OAS1/GBP2/IRAK1/XAF1/CNOT7/IKBKE/PTPN1/PTPN11/IRF7
GO:0071357	GO:0071357	cellular response to type I interferon	71	0.457168	1.76562	0.000622436	0.0164437	0.0138101	1159	tags=28%, list=11%, signal=25%	HLA-C/HLA-E/HLA-A/IFITM2/IRF5/EGR1/TYK2/CDC37/JAK1/HLA-B/IFNAR1/OAS1/GBP2/IRAK1/XAF1/CNOT7/IKBKE/PTPN1/PTPN11/IRF7
GO:0031098	GO:0031098	stress-activated protein kinase signaling cascade	187	0.350474	1.56915	0.000623282	0.0164437	0.0138101	2865	tags=43%, list=26%, signal=32%	RASSF2/LGALS9/CDC42/SIRPA/ZFP36L1/LTBR/TLR4/PYCARD/PER1/UBC/RNF13/PAK2/NCF1/MAP4K4/MAPK1/MAP3K2/SKP1/HIPK2/NBR1/MAP3K20/IRAK1/LYN/DUSP22/MAP3K8/PKN1/PTK2B/SDCBP/DUSP3/ZMPSTE24/SYK/NFKB1/MAPKAPK2/CLEC7A/RPS27A/PTPN1/MDFIC/RAPGEF1/MAP2K2/MYC/MINK1/ITCH/PINK1/HDAC3/MAP2K4/AKR1B1/PLCB1/MAP3K11/TAB2/IRAK4/CYLD/STK25/EIF2AK2/FAS/CRKL/CHUK/PDCD4/AIDA/GPS1/HGF/KAT7/MEN1/RIPK2/FBXW11/ARL6IP5/PTPN22/TAB1/K…
GO:0050777	GO:0050777	negative regulation of immune response	92	0.436183	1.7724	0.000626872	0.0164486	0.0138141	1439	tags=29%, list=13%, signal=26%	LGALS9/ARRB2/HLA-E/HLA-A/HLA-DRB1/HMOX1/VSIG4/SAMSN1/TNFAIP3/HLA-B/SERPINB9/BCL6/GRN/IRAK3/LILRB4/IL27RA/LYN/TRIM27/FGL2/CNOT7/PSMA1/CRK/SELENOS/CCR2/RC3H1/TNFRSF14/NR1H2
GO:0043620	GO:0043620	regulation of DNA-templated transcription in response to stress	100	0.415609	1.7009	0.00064076	0.0167221	0.0140439	2622	tags=43%, list=24%, signal=33%	TMBIM6/HMOX1/KLF2/PSMA7/BACH1/EGR1/RBPJ/UBC/PSME3/PSMF1/PSMB3/PSMB9/HIF1A/HSPA1A/PSMC1/PSMD8/PSMA3/PSMA1/PSMD11/RPS27A/PSMC5/ATF6B/PSMC4/PSMC2/EGLN1/ARNT/PSMC6/CEBPB/PSMC3/DNAJB1/PSMD3/INO80/PSME4/CITED2/PSMD10/BCLAF1/MAPK7/PSMD14/GCN1/CUL2/HIF1AN/HIGD1A/PSMB1
GO:0034656	GO:0034656	nucleobase-containing small molecule catabolic process	34	0.571569	1.92117	0.000644841	0.0167381	0.0140573	1964	tags=41%, list=18%, signal=34%	NUDT16/APOBEC3A/UPP1/TYMP/GSK3A/PNP/ADA2/ENTPD1/DPYD/CDA/MGAT1/NUDT5/NT5C3A/DERA
GO:0007596	GO:0007596	blood coagulation	173	0.346766	1.54125	0.000651001	0.0168077	0.0141157	1020	tags=23%, list=9%, signal=21%	ARRB2/THBS1/CDC42/CLIC1/TLN1/RAB27A/TLR4/PIK3R5/RAP2B/CAPZB/FN1/MAPK1/PRKCB/GNB1/PHF21A/LCP2/ILK/VCL/CAPZA1/ACTB/ENTPD1/DOCK11/ITPK1/LYN/PLEK/STXBP3/FIBP/HPSE/HDAC2/RAB5A/ANO6/SYK/PDPK1/F11R/PRKACA/MAFG/CSRP1/GNA13/HDAC1
GO:0070663	GO:0070663	regulation of leukocyte proliferation	138	0.38147	1.62944	0.000654868	0.0168176	0.014124	1874	tags=30%, list=17%, signal=25%	LGALS9/LST1/HLA-E/HLA-A/IRS2/HLA-DRB1/RPS3/VSIG4/HLA-DPA1/CSF1R/LILRB2/TNFAIP3/TLR4/PYCARD/VSIR/MAPK1/BCL6/PNP/LILRB4/IL27RA/LYN/TGFBR2/PKN1/SYK/STAT5B/HLA-DPB1/AHR/IL18/CD4/CD74/CCR2/RC3H1/TNFRSF14/VAV3/SELENOK/TNFRSF1B/CEBPB/CR1/SOS1/TYROBP/GPR183
GO:0033993	GO:0033993	response to lipid	444	0.278741	1.38288	0.000659648	0.0168507	0.0141519	1679	tags=23%, list=15%, signal=20%	TXNIP/LGALS9/S100A9/CXCL8/RHOA/THBS1/C5AR1/SIRPA/DDIT4/S100A8/ZFP36L1/EEF2/NFKBIA/ACSL1/RXRA/FOXO3/LILRB2/TNFAIP3/TLR4/CAPN2/PYCARD/PER1/KLF9/UBE2L3/WBP2/MAPK1/IFNAR1/ATP2B1/MGST2/SLC11A1/ZFP36L2/PHB2/ABHD2/SOD2/AKIRIN2/UCP2/XRCC5/IRAK1/VPS4B/IRAK3/MSN/LYN/XBP1/NCOA1/ERBIN/CRLS1/TGFBR2/HCK/KRAS/UFM1/PTK2B/CYBB/HDAC2/CDKN2D/FAM210B/STAT5B/TSPO/CNOT1/ABCG1/NFKB1/MAPKAPK2/AHR/LCOR/IL18/TADA3/SMAD2/B…
GO:0007265	GO:0007265	Ras protein signal transduction	220	0.336778	1.53977	0.000670808	0.0170456	0.0143155	1917	tags=31%, list=17%, signal=26%	RHOA/IRS2/CDC42/WASF2/TIMP2/RIPOR2/RAP2B/MAP4K4/DOK2/NOTCH2/CYFIP1/GNB1/BCL6/ARHGDIB/DNM2/RB1/LYN/ERBIN/DENND4B/KRAS/FLOT1/ROCK1/RHOG/CDC42EP3/CYTH4/SQSTM1/RIT1/F11R/CUL3/RAB21/CRK/PPP2CB/ARFGEF1/ARHGEF11/NISCH/RDX/RAB35/GNA13/ROCK2/LPAR6/DENND3/ARHGAP4/RAB12/SPRY1/RREB1/MAPKAP1/NRAS/RAPGEF1/PHACTR4/G3BP2/ARHGAP17/MFN2/SETDB1/ARHGEF3/RAPGEF2/RGL2/RASSF1/GPR65/MAPRE2/RALA/SHC1/SOS1/RFXANK/LIMK1/RR…
GO:1903827	GO:1903827	regulation of cellular protein localization	389	0.295478	1.4346	0.000676955	0.0171117	0.0143711	2928	tags=40%, list=27%, signal=30%	LCP1/HSP90AA1/CDC42/GLUL/AP2M1/ITGAM/RIPOR2/KCNAB2/NUCB1/ITGB1/UBE2L3/GSN/CHP1/ANP32B/MAPK1/TMEM30A/PSEN1/GSK3A/OAZ2/RHOQ/RAB11A/IQGAP1/PPP2R5A/NPEPPS/PPM1F/RB1/ACTB/VAMP2/VAMP8/RACK1/LAMTOR5/MSN/LILRB4/UBE2J1/PPP3R1/LEPROTL1/TSG101/NSFL1C/GSK3B/BID/RER1/VPS28/UFM1/STOM/RHOG/AKT2/SPIDR/PPFIA1/SQSTM1/PDPK1/PCM1/TCP1/PRKACA/UBXN2B/APPL1/FIS1/OAZ1/RDX/UBE2G2/ROCK2/DVL3/NDEL1/ANKRD13A/WAPL/PTPN1/MDFI…
GO:0120039	GO:0120039	plasma membrane bounded cell projection morphogenesis	307	0.306877	1.46766	0.000692605	0.0174161	0.0146267	1760	tags=24%, list=16%, signal=21%	CXCR4/GAS7/RHOA/IRS2/HSP90AA1/CDC42/WASF2/PLXNC1/CSF1R/CORO1C/MEF2A/PAK2/MAP4K4/SEMA4A/FN1/MAPK1/DOK2/PSEN1/NOTCH2/CYFIP1/KIDINS220/RAB11A/VCL/IQGAP1/MARK2/TOP2B/DNM2/ACTB/ZSWIM6/SRGAP2/GSK3B/FLOT1/ROCK1/RHOG/RERE/KLF7/IST1/CAPRIN1/ULK1/RAB21/GOLGA4/DVL3/NDEL1/B4GALT5/USP33/MACF1/ALCAM/ARHGAP4/KIF13B/PTPN11/DHX36/RREB1/SIPA1L1/CREB1/USP9X/DNM1L/LRRK2/SRF/CNP/EPB41L3/SLC11A2/KIF5B/NUMB/ITGA4/RAPGE…
GO:0016055	GO:0016055	Wnt signaling pathway	303	0.312384	1.48898	0.000704876	0.0174761	0.0146771	1978	tags=30%, list=18%, signal=25%	ARRB2/RHOA/CDC42/CCNY/PSMA7/AP2M1/EGR1/FRAT2/TNFAIP3/RBPJ/UBC/PSME3/TMEM170B/PSMF1/AP2S1/TBL1X/PSEN1/SIAH2/GSK3A/GNB1/PSMB3/ILK/MARK2/SKP1/PSMB9/RACK1/TLE3/PPP3R1/RNF146/PSMC1/GSK3B/PPM1B/CSNK1G2/RTF1/HBP1/PSMD8/RAB5A/RNF220/PSMA3/PSMA1/CUL3/GRK6/PPP2R1A/SCYL2/TNKS2/PSMD11/USP34/NFKB1/AP2A2/RPS27A/PSMC5/HDAC1/DVL3/RUNX1/GID8/PSMC4/MACF1/MDFIC/AGO1/TNRC6B/TNRC6A/MESD/PPM1A/PSMC2/FAM53B/LRRK2/LATS2…
GO:0002685	GO:0002685	regulation of leukocyte migration	108	0.394232	1.64495	0.00070677	0.0174761	0.0146771	1645	tags=31%, list=15%, signal=26%	LGALS9/CXCL8/RHOA/THBS1/C5AR1/HMOX1/RIPOR2/CSF1R/PYCARD/MPP1/MAPK1/RIN3/MSN/IL27RA/LYN/MOSPD2/PTK2B/RHOG/ANO6/C3AR1/CRK/DDT/CD74/CCR2/DNM1L/CCL3/ZNF580/AKIRIN1/TNFRSF14/ITGA4/SELENOK/PLCB1/SWAP70
GO:0031572	GO:0031572	G2 DNA damage checkpoint	26	-0.606129	-1.92351	0.00070732	0.0174761	0.0146771	1642	tags=42%, list=15%, signal=36%	MRE11/FOXO4/NOP53/BLM/FOXN3/CDK5RAP3/TOPBP1/SYF2/TAOK2/BABAM2/TAOK1
GO:0070527	GO:0070527	platelet aggregation	35	0.561381	1.89416	0.000709468	0.0174761	0.0146771	884	tags=40%, list=8%, signal=37%	CLIC1/TLN1/RAP2B/FN1/ILK/VCL/ACTB/LYN/PLEK/STXBP3/FIBP/SYK/F11R/CSRP1
GO:0052547	GO:0052547	regulation of peptidase activity	244	0.330135	1.5335	0.00072	0.0176455	0.0148193	1020	tags=21%, list=9%, signal=19%	LGALS9/SERPINB1/S100A9/LAPTM5/ARRB2/THBS1/CTSD/RPS3/S100A8/APLP2/TIMP2/PYCARD/VSIR/PSME3/PSMF1/PAK2/GSN/FN1/ANP32B/SIAH2/SERPINB9/AKIRIN2/APAF1/PPM1F/PSMB9/NLRP12/DNAJB6/GRN/RACK1/LAMTOR5/LYN/DAP/BID/ROCK1/CYCS/UACA/CDKN2D/UBXN1/NLRC4/PSMA3/SYK/BCL2L13/TNFAIP8/RPS27L/HERPUD1/FIS1/CLEC7A/BCL10/SPINT1/ROCK2/HDAC1
GO:0042742	GO:0042742	defense response to bacterium	103	0.409208	1.69497	0.000738401	0.0179726	0.0150941	1750	tags=33%, list=16%, signal=28%	S100A9/S100A12/HLA-E/HLA-A/C5AR1/MPEG1/S100A8/TNFRSF1A/TLR4/RBPJ/PYCARD/FGR/RAB14/CFP/SLC11A1/NOTCH2/GBP2/GRN/IL27RA/PPP1R11/TLR5/NLRC4/SYK/ROMO1/FOXP1/PLAC8/CD4/BCL3/TNFRSF14/MR1/TUSC2/CEBPB/HP/SHC1
GO:0009725	GO:0009725	response to hormone	482	0.285356	1.42019	0.000740793	0.0179726	0.0150941	2464	tags=33%, list=22%, signal=27%	TXNIP/CTSB/THBS1/IRS2/HMOX1/DDIT4/ZFP36L1/LDHA/ACSL1/RXRA/TIMP2/ATP6V1A/EGR1/ATP6V0D1/PER1/RAB31/KLF9/UBE2L3/GNAI2/WBP2/ATP6V1E1/PXN/MAPK1/PRKCB/ATP2B1/BTG2/SP1/ZFP36L2/CYFIP1/GSK3A/GNB1/SERPINB9/RHOQ/PHB2/ABHD2/IQGAP1/UCP2/SORT1/AP3S1/PTPRE/VAMP2/AHCYL1/EIF6/LYN/PIP4K2A/STAT5A/INSR/XBP1/NCOA1/GSK3B/CRLS1/STXBP3/TGFBR2/KRAS/UFM1/PTK2B/CYBB/ROCK1/TXN2/ATP6V0A1/CTSS/AKT2/PDPK1/STAT5B/TSPO/PRKACA/CR…
GO:0050851	GO:0050851	antigen receptor-mediated signaling pathway	184	0.346853	1.54637	0.000751033	0.0181299	0.0152262	1244	tags=25%, list=11%, signal=23%	LAPTM5/HLA-A/HLA-DRB1/RPS3/NFAM1/SPG21/PSMA7/HLA-DPA1/HLA-DRA/PSME3/FYB1/PSMF1/PAK2/NFKBIZ/MAPK1/PRKCB/PSEN1/PSMB3/LCP2/HLA-DQB1/SKP1/PSMB9/LILRB4/LYN/PTPRJ/PSMC1/PSMD8/PSMA3/DUSP3/SYK/PDPK1/PSMA1/HLA-DPB1/PSMD11/NFKB1/BCL10/PSMC5/FOXP1/RUNX1/PSMC4/CD4/ELF2/KHDRBS1/SPPL3/RC3H1/PSMC2
GO:0042590	GO:0042590	antigen processing and presentation of exogenous peptide antigen via MHC class I	75	0.451287	1.75358	0.000766293	0.0184063	0.0154583	2186	tags=39%, list=20%, signal=31%	HLA-C/HLA-E/HLA-A/PSMA7/PSME3/PSMF1/NCF1/HLA-B/PSMB3/VAMP3/PSMB9/VAMP8/PSMC1/PSMD8/CYBB/PSMA3/PSMA1/PSMD11/PSMC5/PSMC4/PSMC2/PSMC6/HLA-F/PSMC3/CHUK/PSMD3/PSME4/NCF2/PSMD10
GO:0032675	GO:0032675	regulation of interleukin-6 production	92	0.432555	1.75766	0.000795814	0.0190207	0.0159743	1174	tags=30%, list=11%, signal=27%	LGALS9/ARRB2/SIRPA/KLF2/LILRB2/TNFAIP3/TLR4/CAPN2/PYCARD/HLA-B/TLR8/AKIRIN2/NLRP12/IRAK3/LILRB4/IL27RA/XBP1/SYK/MAPKAPK2/CD47/TLR1/CLEC7A/BCL10/EREG/SELENOS/PTPN11/GBA/CD74
GO:0048024	GO:0048024	regulation of mRNA splicing, via spliceosome	78	-0.442652	-1.7599	0.000818142	0.0192731	0.0161862	1186	tags=28%, list=11%, signal=25%	RBM23/SRSF6/SF1/CELF1/RBM5/SRSF4/SRSF9/SRSF3/PTBP1/SRSF10/DYRK1A/CELF2/SRSF7/HNRNPA1/RBM39/SON/RBM25/RBMX/SAP18/RBM3/ZBTB7A/RNPS1
GO:0006400	GO:0006400	tRNA modification	84	-0.436118	-1.76238	0.000820704	0.0192731	0.0161862	2011	tags=31%, list=18%, signal=25%	TRMT1/TRMT112/TPRKB/TRMT10C/ELP2/NAT10/OSGEP/TRMT10B/TRMO/ELP3/METTL2B/ALKBH1/KTI12/PUS3/ELP6/NSUN6/PUSL1/HSD17B10/TRMU/TRMT44/MOCS3/ADAT2/TRMT13/TRMT6/AARS2/SSB
GO:0002468	GO:0002468	dendritic cell antigen processing and presentation	11	0.764579	1.89247	0.000821927	0.0192731	0.0161862	1174	tags=55%, list=11%, signal=49%	THBS1/HLA-DRB1/HLA-DRA/SLC11A1/FGL2/CD74
GO:0034612	GO:0034612	response to tumor necrosis factor	189	0.344247	1.5483	0.000822339	0.0192731	0.0161862	1489	tags=25%, list=14%, signal=22%	LAPTM5/CXCL8/THBS1/RPS3/KLF2/ZFP36L1/PSMA7/NFKBIA/CASP4/FOXO3/LTBR/TNFRSF1A/TAX1BP1/HSPA1B/TNFAIP3/CXCL16/PYCARD/PSME3/PSMF1/MAPK1/ZFP36L2/TNFSF12/PSMB3/ILK/YBX3/PSMB9/GBP2/RACK1/HSPA1A/PSMC1/ERBIN/PSMD8/PTK2B/PSMA3/SYK/PSMA1/PSMD11/NFKB1/PSMC5/PSMC4/GBA/PSMC2/ADAM9/CCL3/TNFRSF14/PSMC6/GCH1/CD58
GO:0043618	GO:0043618	regulation of transcription from RNA polymerase II promoter in response to stress	95	0.427706	1.74076	0.000827327	0.0192963	0.0162058	2622	tags=44%, list=24%, signal=34%	TMBIM6/HMOX1/KLF2/PSMA7/BACH1/EGR1/RBPJ/UBC/PSME3/PSMF1/PSMB3/PSMB9/HIF1A/HSPA1A/PSMC1/PSMD8/PSMA3/PSMA1/PSMD11/RPS27A/PSMC5/ATF6B/PSMC4/PSMC2/EGLN1/ARNT/PSMC6/CEBPB/PSMC3/DNAJB1/PSMD3/INO80/PSME4/CITED2/PSMD10/MAPK7/PSMD14/GCN1/CUL2/HIF1AN/HIGD1A/PSMB1
GO:0052548	GO:0052548	regulation of endopeptidase activity	231	0.329583	1.52216	0.000831381	0.0192976	0.0162069	1020	tags=21%, list=9%, signal=19%	LGALS9/SERPINB1/S100A9/LAPTM5/ARRB2/THBS1/CTSD/RPS3/S100A8/APLP2/TIMP2/PYCARD/VSIR/PSME3/PSMF1/PAK2/GSN/ANP32B/SIAH2/SERPINB9/AKIRIN2/APAF1/PPM1F/PSMB9/NLRP12/DNAJB6/RACK1/LAMTOR5/LYN/DAP/BID/ROCK1/CYCS/UACA/CDKN2D/NLRC4/PSMA3/SYK/BCL2L13/TNFAIP8/RPS27L/HERPUD1/FIS1/CLEC7A/BCL10/SPINT1/ROCK2/HDAC1
GO:1905114	GO:1905114	cell surface receptor signaling pathway involved in cell-cell signaling	330	0.300285	1.44441	0.000837733	0.019313	0.0162198	1978	tags=29%, list=18%, signal=24%	ARRB2/RHOA/CDC42/CCNY/PSMA7/AP2M1/ITGAM/EGR1/FRAT2/TNFAIP3/RBPJ/UBC/PSME3/TMEM170B/PSMF1/AP2S1/TBL1X/PSEN1/SIAH2/GSK3A/GNB1/PSMB3/ILK/MARK2/SKP1/PSMB9/RACK1/TLE3/PPP3R1/RNF146/PSMC1/GSK3B/PPM1B/CSNK1G2/RTF1/HBP1/PSMD8/PTK2B/RAB5A/RNF220/PSMA3/PSMA1/CUL3/GRK6/PPP2R1A/SCYL2/TNKS2/PSMD11/USP34/NFKB1/AP2A2/RPS27A/PSMC5/HDAC1/DVL3/RUNX1/GID8/PSMC4/MACF1/MDFIC/AGO1/TNRC6B/TNRC6A/MESD/PPM1A/PSMC2/FAM53B…
GO:0007417	GO:0007417	central nervous system development	450	0.285038	1.41568	0.000840043	0.019313	0.0162198	2104	tags=26%, list=19%, signal=22%	CXCR4/MAFB/ARPC5/S100A9/CALM2/ARRB2/RHOA/IRS2/HSP90AA1/C5AR1/CDC42/DDIT4/S100A8/ITGAM/TIMP2/CSF1R/MBOAT7/TLR4/RBPJ/GNB4/GSN/ANP32B/MAPK1/ARF4/ATP2B1/BTG2/ZBTB16/PSEN1/AGTPBP1/IFNGR1/ZFHX3/SNRPB/TOP2B/XRCC5/APAF1/ACTB/ZSWIM6/GRN/HIF1A/LYN/ATP5PB/SRGAP2/RAB18/NCOA1/GSK3B/STXBP3/TGFBR2/XRCC6/KRAS/UFM1/TACC3/HDAC2/NRROS/RERE/PCM1/UFC1/XRN2/CRK/SCYL2/NDUFS3/TUBGCP2/HDAC1/NDEL1/B4GALT5/PTPN11/GBA/SRGAP…
GO:0000184	GO:0000184	nuclear-transcribed mRNA catabolic process, nonsense-mediated decay	118	-0.381549	-1.61429	0.000846997	0.0193806	0.0162765	1363	tags=29%, list=12%, signal=26%	RPS25/RPL36A/RPS6/SMG9/RPS8/RPL7/RPL27A/DCP1B/RPL37A/RPL36/RPS19/RPL39/RPL11/RPL22/UPF3A/RPS7/RPLP2/RPL32/RPL10/RPL41/RPL35/RPS11/RPL6/RPL12/SMG1/RPS15/RPS10/RPS18/RPS15A/RPL14/RPL18/RPLP1/RNPS1/RPL23A
GO:0042254	GO:0042254	ribosome biogenesis	288	-0.309551	-1.4757	0.000852997	0.0194258	0.0163145	2044	tags=30%, list=19%, signal=25%	C1QBP/EXOSC10/GTPBP4/TRMT112/LSG1/MTREX/UTP23/MRM2/UTP18/RRP36/TSC1/RPS9/DCAF13/RRP12/ESF1/EXOSC9/DDX49/BUD23/NAT10/POP7/MRPS11/DIMT1/NGDN/RPF2/RRP8/EXOSC3/UTP14A/PAK1IP1/NOM1/TSR1/USP36/RPUSD1/FASTKD2/NOL10/NOP53/RPS25/POP5/RPS6/HELQ/DHX30/HEATR1/NAF1/SNU13/NVL/DDX21/EXOSC2/ERI3/RPS8/RSL1D1/DROSHA/MAK16/RPL7/NOC4L/URB1/EXOSC4/WBP11/ZCCHC4/NLE1/NOP2/RPS19/DHX29/LSM6/NSA2/MPHOSPH6/FCF1/DKC1/RPL26L…
GO:0050870	GO:0050870	positive regulation of T cell activation	128	0.385999	1.6499	0.000865261	0.0196126	0.0164714	1190	tags=27%, list=11%, signal=25%	LGALS9/HLA-E/HLA-A/HLA-DRB1/CDC42/RPS3/SIRPA/HLA-DPA1/HLA-DRA/LILRB2/PYCARD/VSIR/PAK2/NFKBIZ/ZBTB16/BCL6/PNP/LILRB4/IL27RA/LYN/XBP1/TGFBR2/MAP3K8/SYK/PDPK1/STAT5B/HLA-DPB1/CD47/IL18/BCL10/RUNX1/CD4/PTPN11/CD74/CCR2
GO:0097028	GO:0097028	dendritic cell differentiation	30	0.581712	1.91517	0.000870282	0.0196342	0.0164895	609	tags=33%, list=6%, signal=32%	LGALS9/TMEM176B/LTBR/LILRB2/RBPJ/HLA-B/PSEN1/NOTCH2/LYN/TGFBR2
GO:0019079	GO:0019079	viral genome replication	98	0.408832	1.67924	0.000888656	0.0199168	0.0167269	1773	tags=30%, list=16%, signal=25%	CXCL8/PCBP2/IFITM2/CDC42/APOBEC3A/PABPC1/PCBP1/ATG16L2/OAS1/LARP1/VAPA/TOP2B/LAMTOR5/CNOT7/STOM/DEK/RAB5A/TMEM39A/EEA1/ROCK2/ZBED1/PKN2/SRPK2/PHB/SETDB1/GRK2/PI4KA/EIF2AK2/NFIA
GO:0002696	GO:0002696	positive regulation of leukocyte activation	207	0.338646	1.53352	0.000891058	0.0199168	0.0167269	1619	tags=26%, list=15%, signal=22%	LGALS9/HLA-E/THBS1/HLA-A/IRS2/HLA-DRB1/CDC42/RPS3/SIRPA/ITGAM/HLA-DPA1/HLA-DRA/LILRB2/TLR4/PYCARD/VSIR/FGR/PAK2/NFKBIZ/ZBTB16/BCL6/PNP/VAMP8/LILRB4/IL27RA/LYN/XBP1/TGFBR2/MAP3K8/XRCC6/SYK/PDPK1/STAT5B/HLA-DPB1/CD47/IL18/CLEC7A/BCL10/RUNX1/KMT5B/CD4/PTPN11/CD74/CCR2/LRRK2/CCL3/SNX4/TNFRSF14/VAV3/HLA-F/CBFB/SELENOK/SART1
GO:0050852	GO:0050852	T cell receptor signaling pathway	148	0.364726	1.58618	0.000895201	0.0199172	0.0167272	2472	tags=40%, list=23%, signal=31%	LAPTM5/HLA-A/HLA-DRB1/RPS3/PSMA7/HLA-DPA1/HLA-DRA/PSME3/FYB1/PSMF1/PAK2/NFKBIZ/MAPK1/PSEN1/PSMB3/LCP2/HLA-DQB1/SKP1/PSMB9/LILRB4/PTPRJ/PSMC1/PSMD8/PSMA3/DUSP3/PDPK1/PSMA1/HLA-DPB1/PSMD11/NFKB1/BCL10/PSMC5/PSMC4/CD4/KHDRBS1/SPPL3/RC3H1/PSMC2/PSMC6/EIF2B4/EIF2B1/PSMC3/TAB2/BTN2A1/CRKL/CHUK/PSMD3/BTN3A2/PSME4/PSMD10/RC3H2/EIF2B5/PTPRC/PSMD14/RIPK2/FBXW11/CSK/CD81/PTPN22
GO:0042110	GO:0042110	T cell activation	288	0.315044	1.49335	0.000922291	0.0204252	0.0171539	1263	tags=22%, list=12%, signal=20%	MAFB/LGALS9/LCP1/LAPTM5/HLA-E/HLA-A/HLA-DRB1/CDC42/RPS3/SIRPA/VSIG4/ZFP36L1/HLA-DPA1/HLA-DRA/EGR1/RIPOR2/RAB27A/LILRB2/PYCARD/VSIR/PREX1/PAK2/GSN/SEMA4A/NFKBIZ/SLC11A1/ZBTB16/PSEN1/ZFP36L2/BCL6/LFNG/PNP/JAML/MSN/LILRB4/IL27RA/LYN/XBP1/FGL2/TGFBR2/MAP3K8/ELF4/DUSP3/APBB1IP/SYK/PDPK1/STAT5B/HLA-DPB1/CD47/IL18/CLEC7A/BCL10/FOXP1/RUNX1/CLPTM1/KIF13B/CD4/PTPN11/GBA/CD74/CCR2/RC3H1/SRF
GO:0002228	GO:0002228	natural killer cell mediated immunity	34	0.560443	1.88377	0.000930727	0.0204252	0.0171539	1184	tags=41%, list=11%, signal=37%	LGALS9/ARRB2/HLA-E/HLA-A/RAB27A/HLA-B/SERPINB9/TUBB/RNF19B/STAT5B/CRK/IL18/CEBPG/TUBB4B
GO:0042267	GO:0042267	natural killer cell mediated cytotoxicity	34	0.560443	1.88377	0.000930727	0.0204252	0.0171539	1184	tags=41%, list=11%, signal=37%	LGALS9/ARRB2/HLA-E/HLA-A/RAB27A/HLA-B/SERPINB9/TUBB/RNF19B/STAT5B/CRK/IL18/CEBPG/TUBB4B
GO:0007015	GO:0007015	actin filament organization	249	0.322336	1.50031	0.000940089	0.0205367	0.0172475	1015	tags=18%, list=9%, signal=17%	ARPC5/COTL1/LCP1/GAS7/RHOA/CDC42/WASF2/SSH2/IQGAP2/ARPC4/CORO1C/PYCARD/CAPZB/ZYX/PREX1/PAK2/GSN/PXN/ARPC2/MICAL2/CYFIP1/CAPZA1/PPM1F/RFLNB/TRIM27/PLEK/TTC17/HCK/PTK2B/ROCK1/RHOG/CDC42EP3/PSTPIP1/HSP90B1/PPFIA1/ABI1/MYO1G/WASHC2C/F11R/CUL3/MSRB2/CD47/ARFGEF1/RDX/WASHC5/ROCK2
GO:0007584	GO:0007584	response to nutrient	83	0.440414	1.74897	0.000944315	0.0205367	0.0172475	1614	tags=31%, list=15%, signal=27%	HMOX1/EEF2/LDHA/ACSL1/GNAI2/GSN/ACSL4/ATP2B1/BECN1/SOD2/APAF1/XBP1/NCOA1/TGFBR2/CYBB/CDKN2D/TSPO/ERCC1/CD4/ADIPOR2/SRF/HAT1/SETDB1/GNPAT/ALAD/CDKN2B
GO:1903706	GO:1903706	regulation of hemopoiesis	252	0.323133	1.51187	0.000957205	0.0207237	0.0174046	2269	tags=35%, list=21%, signal=28%	MAFB/RASSF2/LGALS9/THBS1/HLA-DRB1/TMEM176B/NFAM1/ZFP36L1/NFKBIA/FOXO3/HSPA1B/HLA-DRA/LILRB2/TLR4/VSIR/NFKBIZ/HLA-B/PRKCB/ZBTB16/NOTCH2/ZFP36L2/BCL6/PNP/RB1/EIF6/LILRB4/HIF1A/HSPA1A/LYN/XBP1/FGL2/FBXO7/TGFBR2/XRCC6/PTK2B/LILRB3/TFE3/FAM210B/SYK/STAT5B/IL18/FOXP1/HDAC1/RUNX1/CLPTM1/CD4/AGO1/IRF7/CD74/TNRC6B/CCR2/TNRC6A/CREB1/RC3H1/ARNT/TMEM176A/CCL3/CUL4A/CDC73/DPY30/MYC/CBFB/SART1/CEBPB/SLC46A2/TC…
GO:0006521	GO:0006521	regulation of cellular amino acid metabolic process	51	0.498486	1.82482	0.000975136	0.0210177	0.0176514	2622	tags=49%, list=24%, signal=37%	PSMA7/PSME3/PSMF1/OAZ2/PSMB3/PSMB9/PSMC1/AZIN1/PSMD8/PSMA3/PSMA1/PSMD11/OAZ1/PSMC5/PSMC4/PSMC2/PSMC6/PSMC3/SLC7A7/PSMD3/PSME4/PSMD10/PSMD14/PARK7/PSMB1
GO:0030178	GO:0030178	negative regulation of Wnt signaling pathway	119	0.386942	1.63096	0.000986103	0.0211596	0.0177706	2988	tags=42%, list=27%, signal=31%	PSMA7/EGR1/PSME3/TMEM170B/PSMF1/SIAH2/GSK3A/PSMB3/PSMB9/RACK1/TLE3/PSMC1/GSK3B/PSMD8/PSMA3/PSMA1/CUL3/SCYL2/PSMD11/PSMC5/HDAC1/DVL3/PSMC4/PSMC2/LATS2/CSNK1A1/RAPGEF1/PSMC6/UBAC2/AMFR/EMD/PSMC3/APC/CYLD/TSC2/TMEM131L/PSMD3/PSME4/CTNND1/PSMD10/PSMD14/PSMB1/SDHAF2/GREM1/VGLL4/KLHL12/SLC9A3R1/TCF7L2/MAPK14/JADE1
GO:0007599	GO:0007599	hemostasis	176	0.348196	1.55186	0.00100958	0.0215675	0.0181132	1020	tags=23%, list=9%, signal=21%	ARRB2/THBS1/CDC42/CLIC1/TLN1/RAB27A/TLR4/PIK3R5/RAP2B/CAPZB/FN1/MAPK1/PRKCB/GPI/GNB1/PHF21A/LCP2/ILK/VCL/CAPZA1/ACTB/ENTPD1/DOCK11/ITPK1/LYN/PLEK/STXBP3/FIBP/HPSE/HDAC2/RAB5A/ANO6/SYK/PDPK1/F11R/PRKACA/MAFG/CSRP1/GNA13/HDAC1
GO:0010256	GO:0010256	endomembrane system organization	332	0.291777	1.40395	0.00102164	0.0217289	0.0182488	3206	tags=44%, list=29%, signal=32%	CXCR4/S100A9/CDC42/RTN3/RAB27A/CORO1C/RAB7A/SEC31A/DYSF/GSN/TMEM127/MAPK1/PRKCB/RAB11A/TMEM33/RAB5B/DNM2/LMAN2/SERP1/VPS4B/BLOC1S2/RAB18/TSG101/NSFL1C/GOLGB1/VPS28/FLOT1/AKT2/SURF4/ANO6/VPS36/ZMPSTE24/SNX10/IST1/SQSTM1/EMC3/BLOC1S1/GOLPH3/UBXN2B/SNF8/PPP2R1A/TMED4/CHMP1A/ARFGEF1/EMC7/TANGO2/PACSIN2/WASHC5/MOSPD3/TRAPPC8/DYM/NDEL1/MTSS1/CCDC47/CHMP4A/NDRG1/PPP2R2A/TOR1AIP2/CREB1/MMGT1/VTA1/LRRK2/G…
GO:0002690	GO:0002690	positive regulation of leukocyte chemotaxis	50	0.509226	1.86819	0.00104345	0.0220955	0.0185566	1324	tags=34%, list=12%, signal=30%	LGALS9/CXCL8/THBS1/C5AR1/RIPOR2/CSF1R/MAPK1/MOSPD2/PTK2B/ANO6/C3AR1/CD74/CCR2/DNM1L/CCL3/ZNF580/AKIRIN1
GO:0008033	GO:0008033	tRNA processing	121	-0.371466	-1.58155	0.00106498	0.0223247	0.0187491	2079	tags=29%, list=19%, signal=24%	ZBTB8OS/TRMT1/TRMT112/TPRKB/TRMT10C/ELP2/NAT10/OSGEP/POP7/TRMT10B/TRMO/ELP3/POP5/METTL2B/ADAT1/ALKBH1/KTI12/PUS3/ELP6/NSUN6/PUSL1/HSD17B10/TSEN54/TRMU/TRMT44/MOCS3/ADAT2/TSEN2/LSM6/FAM98B/TRMT13/TRMT6/AARS2/RTRAF/SSB
GO:0070229	GO:0070229	negative regulation of lymphocyte apoptotic process	18	0.658421	1.88488	0.00106585	0.0223247	0.0187491	2203	tags=56%, list=20%, signal=44%	IRS2/TSC22D3/BCL6/HIF1A/BCL10/FOXP1/CD74/SLC46A2/ST3GAL1/NOC2L
GO:0097190	GO:0097190	apoptotic signaling pathway	405	0.289183	1.40982	0.00107052	0.0223247	0.0187491	2440	tags=33%, list=22%, signal=27%	S100A9/ARRB2/TMBIM6/ENO1/THBS1/RPS3/HMOX1/DDIT4/S100A8/CASP4/ITGAM/LTBR/TNFRSF1A/HSPA1B/TNFAIP3/TLR4/PYCARD/PSME3/PAK2/GNAI2/PSEN1/SIAH2/SERINC3/BECN1/GSK3A/TNFSF12/SOD2/YBX3/SORT1/APAF1/PPM1F/RB1/HIPK2/RACK1/HIF1A/HSPA1A/BLOC1S2/PPP3R1/XBP1/PEA15/GSK3B/DNAJC10/DAP/CHCHD10/CYP1B1/BID/IVNS1ABP/ERO1A/UACA/CDKN2D/VDAC2/FEM1B/PDPK1/ZDHHC3/IKBKE/CUL3/DEDD/RPS27L/GRINA/HERPUD1/APPL1/MNT/PPIF/FIS1/NDUFS…
GO:0001736	GO:0001736	establishment of planar polarity	81	0.427077	1.68996	0.00108234	0.0223247	0.0187491	1046	tags=23%, list=10%, signal=21%	ARRB2/RHOA/CDC42/PSMA7/AP2M1/PSME3/PSMF1/AP2S1/PSMB3/PSMB9/PSMC1/PSMD8/PSMA3/PSMA1/PSMD11/AP2A2/PSMC5/DVL3/PSMC4
GO:0007164	GO:0007164	establishment of tissue polarity	81	0.427077	1.68996	0.00108234	0.0223247	0.0187491	1046	tags=23%, list=10%, signal=21%	ARRB2/RHOA/CDC42/PSMA7/AP2M1/PSME3/PSMF1/AP2S1/PSMB3/PSMB9/PSMC1/PSMD8/PSMA3/PSMA1/PSMD11/AP2A2/PSMC5/DVL3/PSMC4
GO:0050817	GO:0050817	coagulation	174	0.353154	1.56926	0.00108449	0.0223247	0.0187491	1020	tags=23%, list=9%, signal=21%	ARRB2/THBS1/CDC42/CLIC1/TLN1/RAB27A/TLR4/PIK3R5/RAP2B/CAPZB/FN1/MAPK1/PRKCB/PSEN1/GNB1/PHF21A/LCP2/ILK/VCL/CAPZA1/ACTB/ENTPD1/DOCK11/ITPK1/LYN/PLEK/STXBP3/FIBP/HPSE/HDAC2/RAB5A/ANO6/SYK/PDPK1/F11R/PRKACA/MAFG/CSRP1/GNA13/HDAC1
GO:0002698	GO:0002698	negative regulation of immune effector process	83	0.437935	1.73913	0.001091	0.0223247	0.0187491	914	tags=24%, list=8%, signal=22%	LGALS9/ARRB2/TMBIM6/HLA-E/HLA-A/PCBP2/HMOX1/VSIG4/SEC14L1/HLA-B/SERPINB9/BCL6/GRN/IRAK3/LILRB4/FGL2/PPM1B/CRK/APPL1/CD47
GO:0008284	GO:0008284	positive regulation of cell population proliferation	415	0.287032	1.40955	0.00109483	0.0223247	0.0187491	2063	tags=28%, list=19%, signal=24%	ID2/LGALS9/HLA-E/THBS1/HLA-A/IRS2/C5AR1/CDC42/RPS3/NUDT16/HMOX1/CNBP/HLA-DPA1/EGR1/CSF1R/LILRB2/TNFAIP3/TLR4/RBPJ/PYCARD/CAPN1/GNAI2/CAPNS1/FN1/MAPK1/SP1/CCPG1/NOTCH2/TNFSF12/AKIRIN2/BCL6/PNP/B4GALT1/HIPK2/JAML/IRAK1/GRN/HIF1A/IL27RA/LYN/STAT5A/INSR/XBP1/TGFBR2/CNOT7/HCK/KRAS/HPSE/PTK2B/HDAC2/RHOG/SDCBP/AKT2/MYDGF/SYK/PDPK1/STAT5B/ROMO1/CHTOP/TSPO/CUL3/CACUL1/SMARCD3/HLA-DPB1/CD47/MEF2D/IL18/NAMP…
GO:1900016	GO:1900016	negative regulation of cytokine production involved in inflammatory response	14	0.709565	1.91017	0.00109914	0.0223247	0.0187491	500	tags=29%, list=5%, signal=27%	IL1R2/SIRPA/PYCARD/LILRB4
GO:0001911	GO:0001911	negative regulation of leukocyte mediated cytotoxicity	18	0.657591	1.8825	0.00110051	0.0223247	0.0187491	324	tags=33%, list=3%, signal=32%	LGALS9/ARRB2/HLA-E/HLA-A/HLA-B/SERPINB9
GO:0007420	GO:0007420	brain development	335	0.305031	1.47194	0.00110679	0.0223581	0.0187772	2130	tags=27%, list=19%, signal=23%	CXCR4/MAFB/ARPC5/CALM2/ARRB2/RHOA/IRS2/C5AR1/CDC42/DDIT4/ITGAM/CSF1R/MBOAT7/RBPJ/GNB4/ANP32B/ARF4/ATP2B1/BTG2/PSEN1/AGTPBP1/ZFHX3/SNRPB/TOP2B/XRCC5/APAF1/ACTB/ZSWIM6/HIF1A/ATP5PB/SRGAP2/RAB18/NCOA1/GSK3B/STXBP3/TGFBR2/XRCC6/KRAS/UFM1/TACC3/RERE/PCM1/UFC1/XRN2/CRK/SCYL2/NDUFS3/TUBGCP2/HDAC1/NDEL1/PTPN11/GBA/SRGAP2C/MAPKAP1/CREB1/LRRK2/SRF/CNP/TMEM14B/CSNK2A2/RAB3GAP1/KIF5B/NUMB/RAPGEF2/GNPAT/UTP3/…
GO:0040017	GO:0040017	positive regulation of locomotion	288	0.312952	1.48343	0.00112318	0.0225946	0.0189758	1445	tags=24%, list=13%, signal=21%	CXCR4/LGALS9/CXCL8/RHOA/THBS1/IRS2/C5AR1/HMOX1/ATP5F1A/PECAM1/RIPOR2/CSF1R/CXCL16/PYCARD/VSIR/PREX1/ITGB1/FGR/MAP4K4/GNAI2/SEMA4A/FN1/MAPK1/GPI/SP1/SOD2/AAMP/RAB11A/IQGAP1/PPM1F/GRN/RACK1/HIF1A/LYN/STAT5A/INSR/XBP1/TGFBR2/MOSPD2/PTK2B/SDCBP/AKT2/NUS1/ANO6/C3AR1/PDPK1/HDAC7/DOCK5/CRK/MIEN1/RDX/CLEC7A/FOXP1/ZNF609/ROCK2/NEDD9/CD74/RREB1/CCR2/SRGAP2C/DNM1L/ADAM9/CCL3/ZNF580/AKIRIN1/TNFRSF14/NUMB/ITG…
GO:0071453	GO:0071453	cellular response to oxygen levels	157	0.358219	1.58268	0.00112824	0.0226023	0.0189822	1904	tags=31%, list=17%, signal=26%	TMBIM6/ENO1/HMOX1/ZFP36L1/PSMA7/BACH1/ATP6V1A/EGR1/ATP6V0D1/RBPJ/UBC/PSME3/PSMF1/GNB1/PHB2/PSMB3/NPEPPS/PSMB9/HIPK2/IRAK1/HIF1A/PSMC1/PGK1/PSMD8/CYBB/ERO1A/PSMA3/EIF4EBP1/PSMA1/PSMD11/RPS27A/PSMC5/ROCK2/PSMC4/NDRG1/DNM1L/PSMC2/EGLN1/ARNT/PSMC6/MYC/CCDC115/PINK1/PSMC3/STUB1/USP19/FAS/TMEM199/PRKAA1
GO:0034340	GO:0034340	response to type I interferon	75	0.442989	1.72134	0.00113917	0.022727	0.019087	1159	tags=27%, list=11%, signal=24%	HLA-C/HLA-E/HLA-A/IFITM2/IRF5/EGR1/TYK2/CDC37/JAK1/HLA-B/IFNAR1/OAS1/GBP2/IRAK1/XAF1/CNOT7/IKBKE/PTPN1/PTPN11/IRF7
GO:0060322	GO:0060322	head development	360	0.295051	1.43036	0.00117058	0.0231992	0.0194836	2130	tags=27%, list=19%, signal=22%	CXCR4/MAFB/ARPC5/CALM2/ARRB2/RHOA/IRS2/C5AR1/CDC42/DDIT4/ITGAM/CSF1R/MBOAT7/RBPJ/CRISPLD2/GNB4/ANP32B/MAPK1/ARF4/ATP2B1/BTG2/PSEN1/AGTPBP1/ZFHX3/SNRPB/TOP2B/XRCC5/APAF1/ACTB/ZSWIM6/HIF1A/ATP5PB/SRGAP2/RAB18/NCOA1/GSK3B/STXBP3/TGFBR2/XRCC6/KRAS/UFM1/TACC3/RERE/PCM1/UFC1/XRN2/CRK/SCYL2/NDUFS3/TUBGCP2/HDAC1/ZFAND5/NDEL1/PTPN11/GBA/SRGAP2C/MAPKAP1/CREB1/LRRK2/SRF/CNP/TMEM14B/CSNK2A2/RAB3GAP1/KIF5B/NU…
GO:0002218	GO:0002218	activation of innate immune response	118	0.37874	1.59794	0.00117245	0.0231992	0.0194836	2186	tags=38%, list=20%, signal=31%	CLEC4E/HSP90AA1/PSMA7/FCN1/TLR4/PYCARD/PSME3/PSMF1/PAK2/PSMB3/XRCC5/SKP1/PSMB9/LYN/PSMC1/ICAM3/HCK/XRCC6/PSMD8/KRAS/NLRC4/PSMA3/SYK/PDPK1/PSMA1/PRKACA/PSMD11/NFKB1/BCL10/PSMC5/PSMC4/PSMC2/NRAS/PSMC6/PSMC3/TAB2/RBM14/TYROBP/CHUK/PSMD3/PSME4/TBK1/HEXIM1/PQBP1/PSMD10
GO:0031342	GO:0031342	negative regulation of cell killing	19	0.653634	1.90395	0.00119008	0.0234519	0.0196958	324	tags=32%, list=3%, signal=31%	LGALS9/ARRB2/HLA-E/HLA-A/HLA-B/SERPINB9
GO:0030041	GO:0030041	actin filament polymerization	121	0.381241	1.61237	0.00120252	0.0234844	0.0197231	990	tags=21%, list=9%, signal=19%	ARPC5/COTL1/GAS7/WASF2/SSH2/IQGAP2/ARPC4/PYCARD/CAPZB/PREX1/GSN/ARPC2/CYFIP1/CAPZA1/TRIM27/TTC17/HCK/PTK2B/CDC42EP3/PSTPIP1/WASHC2C/MSRB2/ARFGEF1/RDX/WASHC5
GO:0001568	GO:0001568	blood vessel development	326	0.304217	1.46558	0.0012054	0.0234844	0.0197231	1299	tags=20%, list=12%, signal=18%	CXCR4/CXCL8/RHOA/THBS1/C5AR1/CDC42/HMOX1/GLUL/WASF2/KLF2/ZFP36L1/PECAM1/EGR1/TNFAIP2/TNFAIP3/RBPJ/CNTRL/ITGB1/SNX17/SEMA4A/JAK1/FN1/MAPK1/PRKCB/EPN1/TYMP/SP1/PSEN1/NOTCH2/TNFSF12/AAMP/B4GALT1/HIPK2/GRN/HIF1A/XBP1/ELK3/TGFBR2/PGK1/CYP1B1/HPSE/PTK2B/CYBB/ROCK1/NUS1/MYDGF/C3AR1/SYK/PDPK1/HDAC7/AHR/IL18/CEMIP2/SPINT1/ROCK2/RUNX1/EREG/AGO1/CCR2/ADIPOR2/EGLN1/SRF/RAPGEF1/SRPK2
GO:0051050	GO:0051050	positive regulation of transport	487	0.271903	1.35812	0.00120632	0.0234844	0.0197231	2831	tags=37%, list=26%, signal=29%	CALM2/ARRB2/IRS2/HLA-DRB1/CDC42/SIRPA/S100A8/NFKBIA/ACSL1/ITGAM/RAB27A/RAB7A/TLR4/PYCARD/RAB31/ITGB1/FGR/MEF2A/UBE2L3/GNAI2/CHP1/ANP32B/ACSL4/MAPK1/TMEM30A/ATP2B1/SLC11A1/PSEN1/GSK3A/OAZ2/RHOQ/DNM2/NPEPPS/LMAN2/ACTB/VAMP2/VAMP8/AHCYL1/VPS4B/RACK1/MSN/HIF1A/DYNC1H1/PTPRJ/TBC1D5/PPP3R1/INSR/XBP1/TSG101/GSK3B/AZIN1/NIPSNAP2/CHCHD10/BID/VPS28/STOM/KCNQ1/FLOT1/SDCBP/CTSS/AKT2/RAB5A/ANO6/SYK/PDPK1/PCM1…
GO:1903573	GO:1903573	negative regulation of response to endoplasmic reticulum stress	38	0.533664	1.82728	0.00123008	0.0238506	0.0200307	3034	tags=68%, list=28%, signal=50%	TMBIM6/PPP1R15B/RACK1/HSPA1A/XBP1/DNAJC3/UBXN1/GRINA/HERPUD1/ATF6B/USP25/PTPN1/SELENOS/LRRK2/BFAR/NR1H2/UFL1/USP14/LPCAT3/SYVN1/DNAJB9/ABCA7/PARK7/SGTA/BCL2L1/NCK1
GO:0070671	GO:0070671	response to interleukin-12	42	0.519211	1.82093	0.00125994	0.0242695	0.0203824	2059	tags=50%, list=19%, signal=41%	LCP1/CDC42/CNN2/SIRPA/TYK2/PAK2/JAK1/SOD2/CAPZA1/RPLP0/MSN/TCP1/CD47/HNRNPF/RALA/HNRNPDL/PLCB1/ANXA2/BOLA2B/PDCD4/HNRNPA2B1
GO:0050867	GO:0050867	positive regulation of cell activation	214	0.33482	1.52853	0.00126174	0.0242695	0.0203824	1619	tags=26%, list=15%, signal=22%	LGALS9/HLA-E/THBS1/HLA-A/IRS2/HLA-DRB1/CDC42/RPS3/SIRPA/ITGAM/HLA-DPA1/HLA-DRA/LILRB2/TLR4/PYCARD/VSIR/FGR/PAK2/NFKBIZ/ZBTB16/BCL6/PNP/VAMP8/LILRB4/IL27RA/LYN/PLEK/XBP1/TGFBR2/MAP3K8/XRCC6/SYK/PDPK1/STAT5B/HLA-DPB1/CD47/IL18/CLEC7A/BCL10/RUNX1/KMT5B/CD4/PTPN11/CD74/CCR2/LRRK2/LILRA5/CCL3/SNX4/TNFRSF14/VAV3/HLA-F/CBFB/SELENOK/SART1
GO:0090175	GO:0090175	regulation of establishment of planar polarity	78	0.439999	1.72346	0.00126676	0.0242695	0.0203824	1046	tags=24%, list=10%, signal=22%	ARRB2/RHOA/CDC42/PSMA7/AP2M1/PSME3/PSMF1/AP2S1/PSMB3/PSMB9/PSMC1/PSMD8/PSMA3/PSMA1/PSMD11/AP2A2/PSMC5/DVL3/PSMC4
GO:0032642	GO:0032642	regulation of chemokine production	53	0.487213	1.79252	0.00130841	0.0249685	0.0209694	1174	tags=28%, list=11%, signal=25%	LGALS9/HMOX1/SIRPA/EGR1/CSF1R/TLR4/PYCARD/ALOX15B/LILRB4/HIF1A/ERBIN/SYK/CLEC7A/FOXP1/CD74
GO:2000027	GO:2000027	regulation of animal organ morphogenesis	88	0.407502	1.6435	0.00137698	0.0261735	0.0219815	2186	tags=35%, list=20%, signal=28%	ARRB2/RHOA/CDC42/PSMA7/AP2M1/PSME3/PSMF1/AP2S1/PHB2/PSMB3/PSMB9/PSMC1/PSMD8/PSMA3/PSMA1/PSMD11/AP2A2/PSMC5/DVL3/PSMC4/SPRY1/PSMC2/PSMC6/PSMC3/PSMD3/BTBD7/PSME4/HGF/CITED2/SEC24B/PSMD10
GO:0071349	GO:0071349	cellular response to interleukin-12	41	0.529787	1.84695	0.00139746	0.0263835	0.0221579	2059	tags=51%, list=19%, signal=42%	LCP1/CDC42/CNN2/SIRPA/TYK2/PAK2/JAK1/SOD2/CAPZA1/RPLP0/MSN/TCP1/CD47/HNRNPF/RALA/HNRNPDL/PLCB1/ANXA2/BOLA2B/PDCD4/HNRNPA2B1
GO:0046635	GO:0046635	positive regulation of alpha-beta T cell activation	43	0.516167	1.83329	0.00139896	0.0263835	0.0221579	1190	tags=33%, list=11%, signal=29%	LGALS9/HLA-E/HLA-A/HLA-DRB1/HLA-DRA/NFKBIZ/ZBTB16/PNP/LILRB4/TGFBR2/SYK/IL18/RUNX1/CCR2
GO:2000107	GO:2000107	negative regulation of leukocyte apoptotic process	26	0.58473	1.84093	0.00141514	0.0265848	0.0223269	3088	tags=58%, list=28%, signal=42%	IRS2/TSC22D3/BCL6/HIF1A/BCL10/FOXP1/SELENOS/IRF7/CD74/SLC46A2/ST3GAL1/NOC2L/MERTK/JAK3/FADD
GO:0010758	GO:0010758	regulation of macrophage chemotaxis	16	0.683151	1.89038	0.00143141	0.0266003	0.0223399	1324	tags=50%, list=12%, signal=44%	THBS1/C5AR1/CSF1R/MAPK1/PTK2B/C3AR1/DDT/AKIRIN1
GO:0042493	GO:0042493	response to drug	179	0.340014	1.51601	0.00143938	0.0266003	0.0223399	2231	tags=30%, list=20%, signal=24%	TXNIP/CXCR4/THBS1/DUSP6/HMOX1/RNF149/EEF2/LDHA/ACSL1/TIMP2/RPN2/TMEM30A/BECN1/SOD2/PNP/XRCC5/PPM1F/EFTUD2/LYN/NCOA1/TGFBR2/KCNQ1/UQCRC2/PTK2B/CYBB/HDAC2/TXN2/TSPO/DVL3/CREB1/ADIPOR2/PHB/GNPAT/REST/MYC/VAV3/ALAD/SRD5A1/SS18/SRP68/XPC/USP47/CRKL/PRKAA1/CHUK/ATG5/RPS6KB1/XRCC1/GNA12/BLMH/AGPAT2/CDK9/ADAM10/SORD
GO:0050920	GO:0050920	regulation of chemotaxis	106	0.388043	1.61924	0.0014444	0.0266003	0.0223399	2303	tags=35%, list=21%, signal=28%	CXCR4/LGALS9/CXCL8/THBS1/C5AR1/RIPOR2/CSF1R/MPP1/SEMA4A/MAPK1/RIN3/PPM1F/ZSWIM6/LYN/MOSPD2/PTK2B/ANO6/DUSP3/C3AR1/DDT/CD74/CCR2/DNM1L/CCL3/ZNF580/AKIRIN1/CORO1B/SWAP70/USP14/SLC8B1/BMPR2/GPR183/C5AR2/IL16/ADAM10/AIF1/ZSWIM8
GO:0031348	GO:0031348	negative regulation of defense response	124	0.385817	1.64067	0.00144711	0.0266003	0.0223399	2130	tags=32%, list=19%, signal=26%	LGALS9/ARRB2/HLA-E/HLA-A/PCBP2/HLA-DRB1/SIRPA/VSIG4/TNFRSF1A/SEC14L1/TNFAIP3/HLA-B/SERPINB9/RB1/NLRP12/GRN/IRAK3/FGL2/PPM1B/CNOT7/PSMA1/CRK/NFKB1/SELENOS/GBA/SIGLEC10/NR1H2/UFD1/ITCH/HLA-F/TNFRSF1B/CR1/LYAR/GIT1/MICB/TKFC/SOCS3/LPCAT3/HGF/SHARPIN
GO:0032946	GO:0032946	positive regulation of mononuclear cell proliferation	78	0.438307	1.71683	0.00144902	0.0266003	0.0223399	1190	tags=26%, list=11%, signal=23%	LGALS9/HLA-E/HLA-A/IRS2/RPS3/HLA-DPA1/LILRB2/TLR4/PYCARD/BCL6/PNP/IL27RA/TGFBR2/SYK/STAT5B/HLA-DPB1/IL18/CD4/CD74/CCR2
GO:0050671	GO:0050671	positive regulation of lymphocyte proliferation	78	0.438307	1.71683	0.00144902	0.0266003	0.0223399	1190	tags=26%, list=11%, signal=23%	LGALS9/HLA-E/HLA-A/IRS2/RPS3/HLA-DPA1/LILRB2/TLR4/PYCARD/BCL6/PNP/IL27RA/TGFBR2/SYK/STAT5B/HLA-DPB1/IL18/CD4/CD74/CCR2
GO:1903670	GO:1903670	regulation of sprouting angiogenesis	22	0.619351	1.86372	0.00147085	0.0268988	0.0225906	970	tags=32%, list=9%, signal=29%	THBS1/GLUL/KLF2/JAK1/EPN1/PDPK1/CEMIP2
GO:0110053	GO:0110053	regulation of actin filament organization	164	0.349358	1.54532	0.00152193	0.0277278	0.0232869	1015	tags=20%, list=9%, signal=18%	ARPC5/COTL1/RHOA/CDC42/WASF2/SSH2/IQGAP2/ARPC4/PYCARD/CAPZB/PREX1/PAK2/GSN/PXN/ARPC2/CYFIP1/CAPZA1/PPM1F/TRIM27/PLEK/HCK/PTK2B/ROCK1/CDC42EP3/PPFIA1/WASHC2C/F11R/CD47/ARFGEF1/RDX/WASHC5/ROCK2
GO:0031175	GO:0031175	neuron projection development	492	0.270643	1.35705	0.00155435	0.028212	0.0236935	2440	tags=29%, list=22%, signal=24%	CXCR4/S100A9/LST1/GAS7/RHOA/IRS2/HSP90AA1/CDC42/PLXNC1/RIPOR2/CSF1R/PREX1/MEF2A/PAK2/MAP4K4/SEMA4A/FN1/ACSL4/MAPK1/TMEM30A/ARF4/DOK2/BTG2/PSEN1/NOTCH2/CYFIP1/GSK3A/KIDINS220/RAB11A/VCL/IQGAP1/VAPA/MARK2/TOP2B/DNM2/RB1/ACTB/ZSWIM6/DENND5A/GRN/LYN/BLOC1S2/SRGAP2/GSK3B/FBXO7/FLOT1/PTK2B/ROCK1/HDAC2/RHOG/RERE/KLF7/IST1/CAPRIN1/TSPO/ULK1/BLOC1S1/RAB21/CRK/GOLGA4/ATXN10/ARFGEF1/RAB35/WASHC5/DVL3/NDEL1/…
GO:0070302	GO:0070302	regulation of stress-activated protein kinase signaling cascade	115	0.382823	1.61022	0.00157796	0.0283868	0.0238403	2865	tags=44%, list=26%, signal=33%	RASSF2/CDC42/SIRPA/LTBR/TLR4/PYCARD/PER1/RNF13/NCF1/MAP4K4/MAPK1/HIPK2/NBR1/LYN/DUSP22/PTK2B/SDCBP/DUSP3/ZMPSTE24/CLEC7A/RAPGEF1/MAP2K2/MYC/MINK1/ITCH/PINK1/HDAC3/PLCB1/MAP3K11/CYLD/STK25/EIF2AK2/FAS/PDCD4/AIDA/HGF/MEN1/RIPK2/ARL6IP5/PTPN22/KLHDC10/FCGR2B/TRAF3/MAP3K3/DUSP1/MAPK8IP3/RIPK1/RAP2A/DLG1/DNAJA1/DUSP10
GO:0032944	GO:0032944	regulation of mononuclear cell proliferation	129	0.370065	1.58313	0.00158162	0.0283868	0.0238403	1945	tags=30%, list=18%, signal=25%	LGALS9/LST1/HLA-E/HLA-A/IRS2/HLA-DRB1/RPS3/VSIG4/HLA-DPA1/LILRB2/TLR4/PYCARD/VSIR/BCL6/PNP/LILRB4/IL27RA/LYN/TGFBR2/PKN1/SYK/STAT5B/HLA-DPB1/AHR/IL18/CD4/CD74/CCR2/RC3H1/TNFRSF14/VAV3/SELENOK/TNFRSF1B/CEBPB/CR1/SOS1/TYROBP/GPR183/TMEM131L
GO:0050670	GO:0050670	regulation of lymphocyte proliferation	129	0.370065	1.58313	0.00158162	0.0283868	0.0238403	1945	tags=30%, list=18%, signal=25%	LGALS9/LST1/HLA-E/HLA-A/IRS2/HLA-DRB1/RPS3/VSIG4/HLA-DPA1/LILRB2/TLR4/PYCARD/VSIR/BCL6/PNP/LILRB4/IL27RA/LYN/TGFBR2/PKN1/SYK/STAT5B/HLA-DPB1/AHR/IL18/CD4/CD74/CCR2/RC3H1/TNFRSF14/VAV3/SELENOK/TNFRSF1B/CEBPB/CR1/SOS1/TYROBP/GPR183/TMEM131L
GO:0032990	GO:0032990	cell part morphogenesis	323	0.30039	1.44483	0.00159866	0.0285864	0.024008	1518	tags=22%, list=14%, signal=20%	CXCR4/GAS7/RHOA/IRS2/HSP90AA1/CDC42/WASF2/PLXNC1/CSF1R/CORO1C/MEF2A/PAK2/MAP4K4/SEMA4A/FN1/MAPK1/DOK2/PSEN1/NOTCH2/CYFIP1/KIDINS220/RAB11A/VCL/IQGAP1/MARK2/TOP2B/DNM2/ACTB/ZSWIM6/SRGAP2/GSK3B/FLOT1/ROCK1/RHOG/RERE/KLF7/IST1/CAPRIN1/ULK1/RAB21/GOLGA4/FIS1/PACSIN2/DVL3/NDEL1/B4GALT5/USP33/MACF1/ALCAM/ARHGAP4/KIF13B/PTPN11/DHX36/RREB1/SIPA1L1/CREB1/USP9X/DNM1L/LRRK2/SRF/CNP/EPB41L3/SLC11A2/KIF5B/POL…
GO:0008154	GO:0008154	actin polymerization or depolymerization	140	0.362737	1.56195	0.00161842	0.0288329	0.024215	990	tags=20%, list=9%, signal=18%	ARPC5/COTL1/GAS7/WASF2/SSH2/IQGAP2/ARPC4/PYCARD/CAPZB/PREX1/GSN/ARPC2/MICAL2/CYFIP1/CAPZA1/TRIM27/PLEK/TTC17/HCK/PTK2B/CDC42EP3/PSTPIP1/ABI1/WASHC2C/MSRB2/ARFGEF1/RDX/WASHC5
GO:0071622	GO:0071622	regulation of granulocyte chemotaxis	26	0.580609	1.82796	0.00164087	0.0291254	0.0244606	1324	tags=46%, list=12%, signal=41%	CXCL8/THBS1/C5AR1/RIPOR2/CSF1R/MPP1/MAPK1/MOSPD2/C3AR1/CD74/DNM1L/AKIRIN1
GO:0046641	GO:0046641	positive regulation of alpha-beta T cell proliferation	13	0.737398	1.91427	0.00166138	0.0293814	0.0246756	2472	tags=85%, list=23%, signal=66%	LGALS9/HLA-E/HLA-A/TGFBR2/SYK/IL18/CCR2/PTPRC/RIPK2/CD81/PTPN22
GO:0042446	GO:0042446	hormone biosynthetic process	25	0.592905	1.85557	0.0016677	0.0293857	0.0246792	1623	tags=52%, list=15%, signal=44%	EGR1/HSD17B11/HIF1A/TSPO/HSD17B12/STARD3NL/NFKB1/H6PD/ARNT/REST/STARD3/SRD5A1/AKR1B1
GO:0071456	GO:0071456	cellular response to hypoxia	137	0.369136	1.58506	0.0016808	0.0295088	0.0247826	1256	tags=26%, list=11%, signal=24%	TMBIM6/ENO1/HMOX1/ZFP36L1/PSMA7/BACH1/EGR1/RBPJ/UBC/PSME3/PSMF1/GNB1/PHB2/PSMB3/NPEPPS/PSMB9/HIPK2/IRAK1/HIF1A/PSMC1/PGK1/PSMD8/CYBB/ERO1A/PSMA3/EIF4EBP1/PSMA1/PSMD11/RPS27A/PSMC5/ROCK2/PSMC4/NDRG1/PSMC2/EGLN1/ARNT
GO:0002433	GO:0002433	immune response-regulating cell surface receptor signaling pathway involved in phagocytosis	70	0.430153	1.66176	0.00172459	0.0300589	0.0252446	914	tags=29%, list=8%, signal=26%	ARPC5/HSP90AA1/FCGR2A/CDC42/WASF2/ARPC4/FGR/MAPK1/ARPC2/CYFIP1/ACTB/LYN/PTPRJ/HCK/ABI1/SYK/MYO1G/CRK/APPL1/CD47
GO:0038096	GO:0038096	Fc-gamma receptor signaling pathway involved in phagocytosis	70	0.430153	1.66176	0.00172459	0.0300589	0.0252446	914	tags=29%, list=8%, signal=26%	ARPC5/HSP90AA1/FCGR2A/CDC42/WASF2/ARPC4/FGR/MAPK1/ARPC2/CYFIP1/ACTB/LYN/PTPRJ/HCK/ABI1/SYK/MYO1G/CRK/APPL1/CD47
GO:0032757	GO:0032757	positive regulation of interleukin-8 production	39	0.522966	1.80709	0.00175349	0.0303634	0.0255004	1489	tags=41%, list=14%, signal=36%	LGALS9/FCN1/HSPA1B/TLR4/PYCARD/TLR8/LAMTOR5/HSPA1A/TLR5/SYK/TLR1/CLEC7A/BCL10/CD74/ZNF580/CD58
GO:1905521	GO:1905521	regulation of macrophage migration	22	0.61313	1.845	0.00175961	0.0303634	0.0255004	1324	tags=41%, list=12%, signal=36%	THBS1/C5AR1/CSF1R/MAPK1/PTK2B/C3AR1/DDT/CCL3/AKIRIN1
GO:0032956	GO:0032956	regulation of actin cytoskeleton organization	206	0.328343	1.48611	0.00176093	0.0303634	0.0255004	1015	tags=19%, list=9%, signal=18%	ARPC5/COTL1/RHOA/CDC42/WASF2/SSH2/IQGAP2/ARPC4/CSF1R/PYCARD/CAPZB/PREX1/PAK2/GSN/PXN/NOTCH2/ARPC2/CYFIP1/RHOQ/IQGAP1/CAPZA1/ARHGDIB/PPM1F/TRIM27/PLEK/HCK/PTK2B/ROCK1/RHOG/CDC42EP3/PPFIA1/WASHC2C/F11R/CRK/CD47/ARFGEF1/RDX/WASHC5/ROCK2
GO:0030029	GO:0030029	actin filament-based process	423	0.281239	1.38517	0.00176849	0.0303853	0.0255188	1546	tags=22%, list=14%, signal=20%	ARPC5/COTL1/LCP1/GAS7/RHOA/CDC42/CNN2/WASF2/SSH2/IQGAP2/TLN1/ARPC4/CSF1R/CORO1C/PYCARD/CAPZB/ZYX/CAP1/PREX1/MEF2A/PAK2/GSN/PXN/NOTCH2/ARPC2/MICAL2/CYFIP1/RHOQ/BCL6/IQGAP1/CAPZA1/ARHGDIB/PPM1F/ACTB/MYL6/RFLNB/TRIM27/PLEK/SRGAP2/TTC17/HCK/KRAS/KCNQ1/PTK2B/ROCK1/RHOG/SDCBP/CDC42EP3/PSTPIP1/HSP90B1/PPFIA1/ABI1/MYO1G/PDPK1/WASHC2C/F11R/CUL3/CRK/PARVB/MSRB2/CSRP1/CD47/ARFGEF1/ARHGEF11/NISCH/PACSIN2/RDX…
GO:0007517	GO:0007517	muscle organ development	129	0.367813	1.57349	0.00181394	0.0310557	0.0260818	2078	tags=31%, list=19%, signal=25%	SAP30/EEF2/EGR1/RIPOR2/CD164/RBPJ/MEF2A/BTG2/ZFHX3/YBX3/FOXN2/RB1/MYL6/XBP1/VAMP5/UTRN/FLOT1/MEF2D/BTBD1/ZNF609/KMT5B/SVIL/CREB1/AKIRIN1/SELENON/FRG1/EMD/HMG20B/DDX5/CCNT2/USP19/TCF12/FKBP1A/LEMD2/ZBTB18/PRKAA1/NLN/RPS6KB1/SMAD4/FHL3
GO:0070424	GO:0070424	regulation of nucleotide-binding oligomerization domain containing signaling pathway	13	0.734255	1.90611	0.00183568	0.0312636	0.0262564	2472	tags=77%, list=23%, signal=60%	HSPA1B/TNFAIP3/TLR4/SLC15A3/HSPA1A/ERBIN/SLC15A4/SLC46A2/XIAP/PTPN22
GO:0048812	GO:0048812	neuron projection morphogenesis	297	0.304265	1.44864	0.00183904	0.0312636	0.0262564	1760	tags=24%, list=16%, signal=20%	CXCR4/GAS7/RHOA/IRS2/HSP90AA1/CDC42/PLXNC1/CSF1R/MEF2A/PAK2/MAP4K4/SEMA4A/FN1/MAPK1/DOK2/PSEN1/NOTCH2/CYFIP1/KIDINS220/RAB11A/VCL/IQGAP1/MARK2/TOP2B/DNM2/ACTB/ZSWIM6/SRGAP2/GSK3B/FLOT1/ROCK1/RHOG/RERE/KLF7/IST1/CAPRIN1/ULK1/RAB21/GOLGA4/DVL3/NDEL1/B4GALT5/USP33/MACF1/ALCAM/ARHGAP4/KIF13B/PTPN11/DHX36/SIPA1L1/CREB1/USP9X/DNM1L/LRRK2/SRF/CNP/EPB41L3/SLC11A2/KIF5B/NUMB/ITGA4/RAPGEF2/MINK1/TTL/AFG3L2…
GO:0051403	GO:0051403	stress-activated MAPK cascade	177	0.336716	1.49847	0.00190558	0.0322812	0.027111	2865	tags=42%, list=26%, signal=31%	RASSF2/LGALS9/CDC42/SIRPA/ZFP36L1/LTBR/TLR4/PYCARD/PER1/UBC/NCF1/MAP4K4/MAPK1/MAP3K2/SKP1/HIPK2/NBR1/MAP3K20/IRAK1/DUSP22/MAP3K8/PKN1/PTK2B/SDCBP/DUSP3/SYK/NFKB1/MAPKAPK2/CLEC7A/RPS27A/PTPN1/MDFIC/RAPGEF1/MAP2K2/MYC/MINK1/ITCH/PINK1/HDAC3/MAP2K4/PLCB1/MAP3K11/TAB2/IRAK4/CYLD/STK25/EIF2AK2/FAS/CRKL/CHUK/PDCD4/AIDA/GPS1/HGF/MEN1/RIPK2/FBXW11/ARL6IP5/PTPN22/TAB1/KLHDC10/FCGR2B/PTGER4/TRAF3/MAP3K3/DU…
GO:0032963	GO:0032963	collagen metabolic process	41	0.518419	1.80732	0.00191423	0.0323144	0.0271389	701	tags=24%, list=6%, signal=23%	ARRB2/CTSB/CTSD/VSIR/ITGB1/ADAMTS2/PEPD/HIF1A/HDAC2/CTSS
GO:0007163	GO:0007163	establishment or maintenance of cell polarity	126	0.364704	1.5564	0.00194623	0.0327401	0.0274964	2257	tags=34%, list=21%, signal=27%	ARPC5/RHOA/HSP90AA1/CDC42/RIPOR2/CAP1/ITGB1/GSN/ARF4/MARK2/ACTB/RACK1/MSN/NSFL1C/ERBIN/GSK3B/PTK2B/ROCK1/RHOG/GOLPH3/UBXN2B/CRK/PARVB/ARFGEF1/ARHGEF11/MPP7/ROCK2/NDEL1/SPRY1/MAPKAP1/DCTN1/SPINT2/NUMA1/MAP4/STK25/CRKL/CKAP5/HTT/WDR1/RUFY3/GBF1/LIN7C/LMNA
GO:0098771	GO:0098771	inorganic ion homeostasis	349	0.284596	1.3763	0.00201765	0.0338237	0.0284064	2402	tags=29%, list=22%, signal=23%	CXCR4/FTH1/S100A9/CALM2/TMBIM6/C5AR1/HMOX1/FTL/S100A8/ATP6V1A/ATP6V0D1/RAB7A/DMXL2/GNAI2/CHP1/ATP6V1E1/EIF2AK1/MAPK1/PRKCB/ATP2B1/SLC11A1/PSEN1/GNB1/HVCN1/SKP1/TTC7A/CYBRD1/GRN/HIF1A/LYN/TMEM165/TMCO1/FPR1/SLC40A1/PTK2B/ATP6V0A1/ERO1A/HSP90B1/C3AR1/SNX10/PDPK1/PRKACA/GRINA/SLC12A9/MAFG/HERPUD1/ATP6V1F/FIS1/GNA13/LPAR6/SCO2/CCDC47/CD4/CCR2/SPPL3/TPCN1/LRRK2/CCL3/SLC11A2/SELENON/MYC/NUBP1/GPR65/PTG…
GO:0001738	GO:0001738	morphogenesis of a polarized epithelium	92	0.413557	1.68046	0.00202945	0.0339038	0.0284737	1046	tags=23%, list=10%, signal=21%	ARRB2/RHOA/CDC42/PSMA7/AP2M1/PSME3/PSMF1/AP2S1/PSMB3/PSMB9/ACTB/MSN/PSMC1/PSMD8/PSMA3/PSMA1/PSMD11/AP2A2/PSMC5/DVL3/PSMC4
GO:1902105	GO:1902105	regulation of leukocyte differentiation	172	0.342482	1.52083	0.00205753	0.0342226	0.0287414	1843	tags=31%, list=17%, signal=27%	MAFB/RASSF2/LGALS9/HLA-DRB1/TMEM176B/NFAM1/ZFP36L1/HLA-DRA/LILRB2/TLR4/VSIR/NFKBIZ/HLA-B/ZBTB16/NOTCH2/ZFP36L2/BCL6/PNP/RB1/LILRB4/LYN/XBP1/FGL2/FBXO7/TGFBR2/XRCC6/LILRB3/TFE3/SYK/STAT5B/IL18/FOXP1/RUNX1/CLPTM1/CD4/IRF7/CD74/CCR2/CREB1/RC3H1/TMEM176A/CCL3/CUL4A/MYC/CBFB/SART1/CEBPB/SLC46A2/TCTA/VNN1/CR1/SOS1/TOB2/TYROBP
GO:0051345	GO:0051345	positive regulation of hydrolase activity	492	0.267532	1.34145	0.00206506	0.0342226	0.0287414	1818	tags=25%, list=17%, signal=22%	LGALS9/S100A9/SMAP2/CALM2/LAPTM5/RHOA/C5AR1/CTSD/RPS3/S100A8/IQGAP2/ALDH1A1/CORO1C/PYCARD/VSIR/PSME3/PREX1/ITGB1/MAP4K4/GSN/FN1/ANP32B/ARF4/RIN3/RALBP1/ZC3H15/GIT2/PHB2/AKIRIN2/IQGAP1/ARHGDIB/TBC1D2/DNM2/APAF1/PPM1F/NLRP12/DNAJB6/PPP1R15B/TCEA1/GRN/RACK1/DOCK11/HSPA1A/LYN/TBC1D5/PLEK/SRGAP2/GSK3B/DNAJC10/TBC1D1/DAP/BID/PTK2B/RHOG/CYCS/AKT2/UACA/NLRC4/SYK/BCL2L13/PDPK1/CHTOP/F11R/DOCK5/TBC1D9/TBC1…
GO:0016072	GO:0016072	rRNA metabolic process	224	-0.320936	-1.48098	0.0020698	0.0342226	0.0287414	2033	tags=32%, list=19%, signal=26%	EXOSC10/GTPBP4/TRMT112/MTREX/UTP23/MRM2/UTP18/RRP36/RPS9/DCAF13/RRP12/ESF1/EXOSC9/DIS3L/DDX49/BUD23/NAT10/POP7/MRPS11/DIMT1/NGDN/RPF2/RRP8/EXOSC3/UTP14A/TSR1/USP36/RPUSD1/NOL10/NOP53/RPS25/POP5/RPS6/HELQ/HEATR1/NAF1/SNU13/NVL/DDX21/EXOSC2/ERI3/RPS8/RSL1D1/DROSHA/MAK16/RPL7/NOC4L/URB1/EXOSC4/WBP11/ZCCHC4/NOP2/RPS19/LSM6/NSA2/MPHOSPH6/FCF1/DKC1/RPL11/NOL8/RPS7/PA2G4/WDR75/UTP4/NOL11/KRI1/RPL35/RPS1…
GO:0048667	GO:0048667	cell morphogenesis involved in neuron differentiation	272	0.308927	1.45732	0.00208907	0.0344234	0.0289101	2440	tags=31%, list=22%, signal=24%	CXCR4/RHOA/IRS2/HSP90AA1/CDC42/PLXNC1/RIPOR2/CSF1R/MEF2A/PAK2/SEMA4A/FN1/MAPK1/DOK2/PSEN1/NOTCH2/CYFIP1/KIDINS220/RAB11A/VCL/MARK2/TOP2B/DNM2/RB1/ACTB/ZSWIM6/GSK3B/FLOT1/RHOG/RERE/KLF7/IST1/CAPRIN1/ULK1/RAB21/GOLGA4/NDEL1/B4GALT5/USP33/MACF1/ALCAM/ARHGAP4/KIF13B/PTPN11/DHX36/SIPA1L1/CREB1/USP9X/DNM1L/LRRK2/SRF/CNP/SLC11A2/KIF5B/NUMB/ITGA4/RAPGEF2/MINK1/TTL/AFG3L2/GORASP1/RANBP9/STK25/SHC1/SOS1/LI…
GO:0019730	GO:0019730	antimicrobial humoral response	38	0.521447	1.78545	0.00211658	0.034758	0.0291911	287	tags=18%, list=3%, signal=18%	S100A9/S100A12/CXCL8/HLA-E/HLA-A/S100A8/SLC11A1
GO:0006873	GO:0006873	cellular ion homeostasis	316	0.300223	1.44234	0.00214801	0.0350647	0.0294486	2349	tags=30%, list=21%, signal=24%	CXCR4/FTH1/S100A9/CALM2/TMBIM6/C5AR1/HMOX1/FTL/S100A8/ATP6V1A/ATP6V0D1/RAB7A/DMXL2/CHP1/ATP6V1E1/MAPK1/PRKCB/ATP2B1/SLC11A1/PSEN1/GNB1/HVCN1/SKP1/TTC7A/CYBRD1/GRN/HIF1A/LYN/TMEM165/TMCO1/FPR1/SLC40A1/PTK2B/ATP6V0A1/ERO1A/HSP90B1/C3AR1/PDPK1/PRKACA/GRINA/MAFG/HERPUD1/ATP6V1F/FIS1/GNA13/LPAR6/SCO2/CCDC47/CD4/CCR2/SPPL3/TPCN1/LRRK2/CCL3/SLC11A2/SELENON/MYC/NUBP1/GPR65/PTGER2/CCDC115/IBTK/SELENOK/AFG…
GO:0001910	GO:0001910	regulation of leukocyte mediated cytotoxicity	45	0.500009	1.7818	0.00214978	0.0350647	0.0294486	324	tags=20%, list=3%, signal=19%	LGALS9/ARRB2/HLA-E/HLA-A/HLA-DRB1/ITGAM/HLA-DRA/HLA-B/SERPINB9
GO:0072593	GO:0072593	reactive oxygen species metabolic process	163	0.346826	1.53165	0.00218404	0.0354441	0.0297673	1051	tags=21%, list=10%, signal=20%	THBS1/HSP90AA1/SIRPA/DDIT4/KLF2/ITGAM/RAB27A/TLR4/PREX1/NCF1/GNAI2/ARF4/BECN1/SOD2/HVCN1/DNM2/CYB5R4/CYB5R3/EIF6/HIF1A/INSR/TGFBR2/CYP1B1/PTK2B/CYBB/NRROS/SYK/ROMO1/TSPO/CD47/NDUFS1/NDUFS3/CLEC7A/ROCK2/SESN1
GO:0050921	GO:0050921	positive regulation of chemotaxis	69	0.447246	1.73406	0.00218772	0.0354441	0.0297673	1324	tags=28%, list=12%, signal=24%	CXCR4/LGALS9/CXCL8/THBS1/C5AR1/RIPOR2/CSF1R/MAPK1/PPM1F/MOSPD2/PTK2B/ANO6/C3AR1/CD74/CCR2/DNM1L/CCL3/ZNF580/AKIRIN1
GO:0031145	GO:0031145	anaphase-promoting complex-dependent catabolic process	71	0.432104	1.66882	0.00222075	0.0358587	0.0301155	2186	tags=38%, list=20%, signal=31%	PSMA7/UBC/PSME3/PSMF1/PSMB3/ANAPC16/PSMB9/PSMC1/PSMD8/ANAPC11/PSMA3/PSMA1/CUL3/PSMD11/RPS27A/PSMC5/PSMC4/PSMC2/BUB3/PSMC6/ANAPC15/PSMC3/PSMD3/CDC27/UBE2D1/PSME4/PSMD10
GO:0060828	GO:0060828	regulation of canonical Wnt signaling pathway	170	0.343694	1.52553	0.00228505	0.0367741	0.0308843	2104	tags=34%, list=19%, signal=28%	CCNY/PSMA7/EGR1/RBPJ/PSME3/TMEM170B/PSMF1/TBL1X/PSEN1/SIAH2/GSK3A/PSMB3/ILK/PSMB9/TLE3/RNF146/PSMC1/GSK3B/PPM1B/CSNK1G2/PSMD8/RNF220/PSMA3/PSMA1/CUL3/SCYL2/TNKS2/PSMD11/USP34/NFKB1/PSMC5/HDAC1/DVL3/GID8/PSMC4/PPM1A/PSMC2/FAM53B/LRRK2/LATS2/CSNK1A1/RAPGEF1/PSMC6/KPNA1/UBAC2/AMFR/EMD/PSMC3/APC/CYLD/USP47/UBR5/TMEM131L/XIAP/PSMD3/PSME4/CTNND1
GO:0006364	GO:0006364	rRNA processing	217	-0.324297	-1.49139	0.00231702	0.0371646	0.0312123	2033	tags=32%, list=19%, signal=26%	EXOSC10/GTPBP4/TRMT112/MTREX/UTP23/MRM2/UTP18/RRP36/RPS9/DCAF13/RRP12/ESF1/EXOSC9/DDX49/BUD23/NAT10/POP7/MRPS11/DIMT1/NGDN/RPF2/RRP8/EXOSC3/UTP14A/TSR1/USP36/RPUSD1/NOL10/NOP53/RPS25/POP5/RPS6/HELQ/HEATR1/NAF1/SNU13/NVL/DDX21/EXOSC2/ERI3/RPS8/RSL1D1/MAK16/RPL7/NOC4L/URB1/EXOSC4/WBP11/ZCCHC4/NOP2/RPS19/LSM6/NSA2/MPHOSPH6/FCF1/DKC1/RPL11/NOL8/RPS7/PA2G4/WDR75/UTP4/NOL11/KRI1/RPL35/RPS15/FDXACB1/RPL…
GO:0008285	GO:0008285	negative regulation of cell population proliferation	345	0.285825	1.38005	0.00234358	0.0374663	0.0314656	2830	tags=37%, list=26%, signal=28%	FTH1/LGALS9/LST1/CXCL8/THBS1/HLA-DRB1/HMOX1/VSIG4/ATP5F1A/HSPA1B/TIMP2/CSF1R/LILRB2/CD164/TNFAIP3/RBPJ/VSIR/KLF9/TMEM127/EIF2AK1/BTG2/ZBTB16/BECN1/ALOX15B/PHB2/SOD2/BCL6/B4GALT1/PPP2R5C/RB1/SMARCA2/LILRB4/HSPA1A/LYN/PTPRJ/TSG101/TGFBR2/CYP1B1/CNOT7/PKN1/PTK2B/CDKN2D/ABI1/TSPO/ADORA3/MNT/KLF11/TBRG1/SMAD2/SPINT1/STRAP/MTSS1/EREG/NDRG1/SPRY1/TFDP1/RC3H1/TES/SRF/RAPGEF1/ING4/AKIRIN1/MED25/CDC73/MFN2…
GO:0097193	GO:0097193	intrinsic apoptotic signaling pathway	215	0.319507	1.45914	0.00237229	0.0378001	0.031746	2428	tags=36%, list=22%, signal=28%	S100A9/TMBIM6/ENO1/RPS3/HMOX1/DDIT4/S100A8/CASP4/TNFRSF1A/PYCARD/SERINC3/BECN1/SOD2/YBX3/APAF1/PPM1F/HIPK2/RACK1/HIF1A/HSPA1A/XBP1/DNAJC10/CYP1B1/BID/IVNS1ABP/ERO1A/CDKN2D/VDAC2/IKBKE/CUL3/RPS27L/GRINA/HERPUD1/PPIF/FIS1/NDUFS3/HDAC1/FNIP2/PTPN1/SELENOS/CD74/TAF9/DNM1L/LRRK2/BCL3/CUL4A/MCL1/PINK1/ARMC10/SELENOK/DDX5/TNFRSF1B/CEBPB/CASP2/VNN1/CYLD/STK25/SHISA5/USP47/ATM/SYVN1/RPL26/BCLAF1/NOC2L/FBX…
GO:0003159	GO:0003159	morphogenesis of an endothelium	12	0.717344	1.8166	0.00239374	0.0378386	0.0317783	1003	tags=33%, list=9%, signal=30%	CXCR4/RHOA/RBPJ/FOXP1
GO:0061154	GO:0061154	endothelial tube morphogenesis	12	0.717344	1.8166	0.00239374	0.0378386	0.0317783	1003	tags=33%, list=9%, signal=30%	CXCR4/RHOA/RBPJ/FOXP1
GO:0001961	GO:0001961	positive regulation of cytokine-mediated signaling pathway	32	0.543987	1.81519	0.00239822	0.0378386	0.0317783	2351	tags=41%, list=21%, signal=32%	CXCR4/LAPTM5/CASP4/HSPA1B/HIF1A/HSPA1A/IKBKE/IRF7/CD74/IRF3/TBK1/AGPAT2/RIPK2
GO:0036294	GO:0036294	cellular response to decreased oxygen levels	145	0.357679	1.54795	0.00242648	0.0381545	0.0320436	1256	tags=26%, list=11%, signal=23%	TMBIM6/ENO1/HMOX1/ZFP36L1/PSMA7/BACH1/EGR1/RBPJ/UBC/PSME3/PSMF1/GNB1/PHB2/PSMB3/NPEPPS/PSMB9/HIPK2/IRAK1/HIF1A/PSMC1/PGK1/PSMD8/CYBB/ERO1A/PSMA3/EIF4EBP1/PSMA1/PSMD11/RPS27A/PSMC5/ROCK2/PSMC4/NDRG1/DNM1L/PSMC2/EGLN1/ARNT
GO:0055080	GO:0055080	cation homeostasis	347	0.287047	1.38607	0.00243405	0.0381545	0.0320436	2402	tags=29%, list=22%, signal=23%	CXCR4/FTH1/S100A9/CALM2/TMBIM6/C5AR1/HMOX1/FTL/S100A8/ATP6V1A/ATP6V0D1/RAB7A/DMXL2/GNAI2/CHP1/ATP6V1E1/EIF2AK1/MAPK1/PRKCB/ATP2B1/SLC11A1/PSEN1/GNB1/HVCN1/SKP1/TTC7A/CYBRD1/GRN/HIF1A/LYN/TMEM165/TMCO1/FPR1/SLC40A1/PTK2B/ATP6V0A1/ERO1A/HSP90B1/C3AR1/SNX10/PDPK1/PRKACA/GRINA/SLC12A9/MAFG/HERPUD1/ATP6V1F/FIS1/GNA13/LPAR6/SCO2/CCDC47/CD4/CCR2/SPPL3/TPCN1/LRRK2/CCL3/SLC11A2/SELENON/MYC/NUBP1/GPR65/PTG…
GO:0090150	GO:0090150	establishment of protein localization to membrane	277	-0.301837	-1.4283	0.00248855	0.0386147	0.03243	1394	tags=22%, list=13%, signal=20%	ZFAND2B/CHM/RPS25/RAB10/COX18/BLZF1/RPL36A/ZDHHC24/RPS6/TIMM29/YWHAG/EMC2/RPS8/HRAS/RPL7/BAD/NDUFA13/RPL27A/AGK/NACA2/RPL37A/RPL36/CLN3/SEC61G/KIF13A/GGA3/ATP1B1/EMC4/RPS19/RPL39/CIB1/RPL11/RPL22/TAOK2/RPS7/RPLP2/RAB34/HSPA5/RPL32/SEC61B/RPL10/RPL41/RAB8B/RPL35/RPS11/RPL6/RPL12/NACA/RPS15/RPS10/SRP54/RPS18/RPS15A/RPL14/FYN/RPL18/RPLP1/ITGB1BP1/SRP14/RPL23A/CASP8
GO:0035970	GO:0035970	peptidyl-threonine dephosphorylation	18	0.637919	1.82618	0.00249056	0.0386147	0.03243	2865	tags=67%, list=26%, signal=49%	DUSP6/PPM1F/PPM1G/PPM1B/PPP2CB/PPM1A/DUSP7/PDP1/PPM1D/DUSP18/DUSP1/DUSP10
GO:0002707	GO:0002707	negative regulation of lymphocyte mediated immunity	28	0.576568	1.87166	0.00250174	0.0386147	0.03243	872	tags=32%, list=8%, signal=30%	LGALS9/ARRB2/HLA-E/HLA-A/HLA-B/SERPINB9/BCL6/LILRB4/CRK
GO:0044818	GO:0044818	mitotic G2/M transition checkpoint	26	-0.574631	-1.82355	0.00250743	0.0386147	0.03243	1804	tags=42%, list=16%, signal=35%	INTS3/MRE11/FOXO4/NOP53/BLM/FOXN3/CDK5RAP3/TOPBP1/SYF2/TAOK2/TAOK1
GO:0035567	GO:0035567	non-canonical Wnt signaling pathway	106	0.379612	1.58406	0.00252062	0.0386147	0.03243	1244	tags=24%, list=11%, signal=21%	ARRB2/RHOA/CDC42/PSMA7/AP2M1/PSME3/PSMF1/AP2S1/GNB1/PSMB3/PSMB9/PPP3R1/PSMC1/PSMD8/PSMA3/PSMA1/PSMD11/AP2A2/PSMC5/DVL3/PSMC4/AGO1/TNRC6B/TNRC6A/PSMC2
GO:0072359	GO:0072359	circulatory system development	499	0.267788	1.34388	0.00252395	0.0386147	0.03243	1960	tags=24%, list=18%, signal=21%	CXCR4/CXCL8/ARRB2/RHOA/THBS1/C5AR1/CDC42/DUSP6/HMOX1/GLUL/WASF2/KLF2/ZFP36L1/PECAM1/TNFRSF1A/EGR1/TNFAIP2/TNFAIP3/RBPJ/CNTRL/ITGB1/MEF2A/SNX17/SEMA4A/JAK1/FN1/ANP32B/MAPK1/PRKCB/EPN1/TYMP/SP1/PSEN1/NOTCH2/MICAL2/GSK3A/TNFSF12/SOD2/AAMP/B4GALT1/RB1/HIPK2/GRN/HIF1A/INSR/XBP1/ELK3/TGFBR2/PGK1/CYP1B1/HPSE/KCNQ1/PTK2B/CYBB/ROCK1/NUS1/MYDGF/ZMPSTE24/C3AR1/SYK/PDPK1/HDAC7/SMARCD3/AHR/MEF2D/IL18/RIC8A/CE…
GO:0070661	GO:0070661	leukocyte proliferation	179	0.328987	1.46685	0.00252445	0.0386147	0.03243	1225	tags=20%, list=11%, signal=18%	LGALS9/LST1/HLA-E/HLA-A/IRS2/HLA-DRB1/RPS3/VSIG4/HLA-DPA1/CSF1R/LILRB2/TNFAIP3/TLR4/PYCARD/VSIR/MAPK1/SLC11A1/BCL6/PNP/MSN/LILRB4/IL27RA/LYN/TGFBR2/PKN1/ELF4/SYK/STAT5B/HLA-DPB1/AHR/IL18/CD4/GBA/CD74/CCR2/RC3H1
GO:0010565	GO:0010565	regulation of cellular ketone metabolic process	116	0.370573	1.55556	0.00252739	0.0386147	0.03243	2491	tags=34%, list=23%, signal=27%	IRS2/PSMA7/EGR1/PSME3/PSMF1/OAZ2/PSMB3/PSMB9/EIF6/PSMC1/AZIN1/PSMD8/AKT2/PSMA3/PSMA1/PSMD11/H6PD/OAZ1/ELOVL5/PSMC5/PSMC4/CD74/PSMC2/ADIPOR2/LONP2/PSMC6/NR1H2/WDTC1/REST/PSMC3/SLC7A7/PSMD3/PDP1/PSME4/CES1/PSMD10/PSMD14/ABCD1/SCAP/PARK7
GO:0035082	GO:0035082	axoneme assembly	18	-0.632585	-1.84941	0.00259064	0.0394562	0.0331368	1278	tags=33%, list=12%, signal=29%	UBE2B/TOGARAM1/ARMC2/SPEF2/TTC12/JHY
GO:0032368	GO:0032368	regulation of lipid transport	64	0.44299	1.69242	0.00262978	0.0399264	0.0335317	2683	tags=44%, list=24%, signal=33%	THBS1/IRS2/NFKBIA/ACSL1/ITGB1/TMEM30A/PSEN1/AKT2/NUS1/SYK/TSPO/NFKB1/FIS1/PTPN11/RAB3GAP1/NR1H2/FURIN/ANXA2/LPCAT3/CES1/SREBF2/NAXE/TRIAP1/ABCA7/ARL6IP5/KDM5B/ZDHHC8/MAP2K6
GO:0030111	GO:0030111	regulation of Wnt signaling pathway	210	0.319879	1.45144	0.00265091	0.040121	0.0336952	2228	tags=33%, list=20%, signal=27%	CCNY/PSMA7/EGR1/TNFAIP3/RBPJ/PSME3/TMEM170B/PSMF1/TBL1X/PSEN1/SIAH2/GSK3A/PSMB3/ILK/PSMB9/RACK1/TLE3/RNF146/PSMC1/GSK3B/PPM1B/CSNK1G2/PSMD8/RNF220/PSMA3/PSMA1/CUL3/PPP2R1A/SCYL2/TNKS2/PSMD11/USP34/NFKB1/PSMC5/HDAC1/DVL3/RUNX1/GID8/PSMC4/MACF1/MDFIC/PPM1A/PSMC2/FAM53B/LRRK2/LATS2/CSNK1A1/RAPGEF1/CDC73/PSMC6/KPNA1/UBAC2/AMFR/EMD/CBFB/PSMC3/APC/CYLD/USP47/TSC2/UBR5/TMEM131L/XIAP/PSMD3/PSME4/CTNND1/P…
GO:0009620	GO:0009620	response to fungus	23	0.60227	1.83637	0.00268056	0.0404429	0.0339655	989	tags=39%, list=9%, signal=36%	COTL1/S100A9/S100A12/S100A8/TLR4/SYK/CRK/CLEC7A/BCL10
GO:0019080	GO:0019080	viral gene expression	187	-0.329216	-1.48025	0.00270233	0.0406444	0.0341347	1578	tags=28%, list=14%, signal=24%	AAAS/CHD1/EIF3D/RPL28/NUP210/RPS25/RPL36A/RPS6/USF2/TARBP2/RPS8/TRIM13/NUP43/RPL7/SUPT4H1/RPL27A/DHX9/EIF3B/RPL37A/RPL36/POLR2L/PTBP1/NUP62/RPS19/RPL39/JUN/SPCS1/TRIM21/RPL11/RPL22/RPS7/RPLP2/RPL32/RPL10/NUP205/RPL41/RPL35/RPS11/RPL6/RPL12/EP300/RPS15/RPS10/EIF3G/RPS18/RPS15A/RPL14/RPL18/ZFP36/RPLP1/SSB/RPL23A
GO:0032970	GO:0032970	regulation of actin filament-based process	222	0.320511	1.46782	0.00272639	0.0407745	0.0342439	1015	tags=18%, list=9%, signal=17%	ARPC5/COTL1/RHOA/CDC42/CNN2/WASF2/SSH2/IQGAP2/ARPC4/CSF1R/PYCARD/CAPZB/PREX1/PAK2/GSN/PXN/NOTCH2/ARPC2/CYFIP1/RHOQ/IQGAP1/CAPZA1/ARHGDIB/PPM1F/TRIM27/PLEK/HCK/PTK2B/ROCK1/RHOG/CDC42EP3/PPFIA1/WASHC2C/F11R/CRK/CD47/ARFGEF1/RDX/WASHC5/ROCK2
GO:0071900	GO:0071900	regulation of protein serine/threonine kinase activity	303	0.299842	1.4292	0.0027386	0.0407745	0.0342439	2865	tags=35%, list=26%, signal=27%	CXCR4/S100A12/CALM2/RHOA/THBS1/C5AR1/RPS3/DUSP6/CCNY/ACSL1/CSF1R/TNFAIP3/TLR4/PIK3R5/PYCARD/UBC/CDC37/MAPK1/PSEN1/MAP3K2/IQGAP1/RB1/ACTB/MAP3K20/IRAK1/IRAK3/LYN/PTPRJ/CCNI/INSR/PEA15/TSG101/FPR1/FBXO7/KRAS/PKN1/PTK2B/CDKN2D/DUSP3/SYK/CCNG2/PPP2R1A/MAPKAPK2/RPS27A/DVL3/TRAF7/PTPN1/MDFIC/PTPN11/GBA/SPRY1/CD74/SYAP1/LRRK2/LATS2/MAP2K2/PIH1D1/RAPGEF2/CCNH/UVRAG/MAP2K4/CDKN2B/MAP3K11/TAB2/APC/BCCIP/CC…
GO:0033238	GO:0033238	regulation of cellular amine metabolic process	58	0.4683	1.74761	0.00274009	0.0407745	0.0342439	2622	tags=45%, list=24%, signal=34%	PSMA7/ITGAM/PSME3/PSMF1/OAZ2/PSMB3/PSMB9/PSMC1/AZIN1/PSMD8/PSMA3/PSMA1/PSMD11/OAZ1/PSMC5/PSMC4/PSMC2/PSMC6/PSMC3/SLC7A7/PSMD3/PSME4/PSMD10/PSMD14/PARK7/PSMB1
GO:0002704	GO:0002704	negative regulation of leukocyte mediated immunity	34	0.535556	1.80012	0.00274476	0.0407745	0.0342439	500	tags=26%, list=5%, signal=25%	LGALS9/ARRB2/HLA-E/HLA-A/HMOX1/HLA-B/SERPINB9/BCL6/LILRB4
GO:1902236	GO:1902236	negative regulation of endoplasmic reticulum stress-induced intrinsic apoptotic signaling pathway	14	0.679142	1.82827	0.00279139	0.04134	0.0347189	1257	tags=57%, list=11%, signal=51%	TMBIM6/HSPA1A/XBP1/GRINA/HERPUD1/PTPN1/SELENOS/LRRK2
GO:0048863	GO:0048863	stem cell differentiation	133	0.352745	1.51757	0.00281714	0.0415938	0.034932	2494	tags=38%, list=23%, signal=30%	PSMA7/CORO1C/RBPJ/PSME3/PSMF1/SEMA4A/FN1/MAPK1/ZFP36L2/PSMB3/PUM1/XRCC5/PSMB9/HIF1A/ZNF281/PSMC1/PSMD8/PSMA3/PSMA1/PSMD11/PSMC5/RUNX1/PSMC4/DHX36/NSUN2/PSMC2/SRF/PHACTR4/PSMC6/REST/UFL1/ITCH/CBFB/NELFB/PSMC3/NOLC1/NUDT21/EIF2AK2/TCF12/PSMD3/PEF1/PWP1/PSME4/SMAD4/PSMD10/TCOF1/METTL5/PTPRC/PSMD14/METTL3/EXT1
GO:0001667	GO:0001667	ameboidal-type cell migration	210	0.319325	1.44893	0.00283629	0.0417408	0.0350555	1513	tags=26%, list=14%, signal=23%	RHOA/THBS1/HMOX1/GLUL/ATP5F1A/WASF2/CORO1C/CAP1/ITGB1/MAP4K4/SEMA4A/FN1/PXN/GPI/SP1/TNFSF12/AAMP/RAB11A/ARHGDIB/PPM1F/GRN/LAMTOR2/HIF1A/STAT5A/SRGAP2/TGFBR2/CYP1B1/PKN1/MTA2/PTK2B/ROCK1/NUS1/PDPK1/HDAC7/DOCK5/APPL1/RIC8A/FOXP1/ROCK2/ZFAND5/STRAP/MACF1/ARHGAP4/PTPN11/PKN2/RREB1/ADIPOR2/ADAM9/SRF/PHACTR4/ZNF580/RAB13/ITGA4/MAPRE2/CORO1B
GO:0000422	GO:0000422	autophagy of mitochondrion	67	0.447688	1.72288	0.00285303	0.0417408	0.0350555	2491	tags=45%, list=23%, signal=35%	CDC37/BECN1/GSK3A/MAP1LC3B/PHB2/MARK2/HIF1A/WIPI2/FBXO7/SQSTM1/TSPO/FUNDC2/WDR45B/FIS1/ATG12/ATG13/GBA/DNM1L/CSNK2A2/MFN2/PINK1/GABARAPL1/TSC2/ATG5/HTT/SREBF2/FBXW7/HAX1/VPS13D/PARK7
GO:0061726	GO:0061726	mitochondrion disassembly	67	0.447688	1.72288	0.00285303	0.0417408	0.0350555	2491	tags=45%, list=23%, signal=35%	CDC37/BECN1/GSK3A/MAP1LC3B/PHB2/MARK2/HIF1A/WIPI2/FBXO7/SQSTM1/TSPO/FUNDC2/WDR45B/FIS1/ATG12/ATG13/GBA/DNM1L/CSNK2A2/MFN2/PINK1/GABARAPL1/TSC2/ATG5/HTT/SREBF2/FBXW7/HAX1/VPS13D/PARK7
GO:0048514	GO:0048514	blood vessel morphogenesis	285	0.298837	1.41608	0.00289509	0.0422281	0.0354647	1299	tags=19%, list=12%, signal=17%	CXCR4/CXCL8/RHOA/THBS1/C5AR1/CDC42/HMOX1/GLUL/WASF2/KLF2/ZFP36L1/TNFAIP2/TNFAIP3/RBPJ/ITGB1/SEMA4A/JAK1/FN1/PRKCB/EPN1/TYMP/SP1/NOTCH2/TNFSF12/AAMP/B4GALT1/HIPK2/GRN/HIF1A/XBP1/ELK3/TGFBR2/PGK1/CYP1B1/HPSE/PTK2B/CYBB/ROCK1/NUS1/MYDGF/C3AR1/SYK/PDPK1/HDAC7/IL18/CEMIP2/ROCK2/RUNX1/EREG/AGO1/CCR2/ADIPOR2/EGLN1/SRF/SRPK2
GO:0061061	GO:0061061	muscle structure development	265	0.306337	1.44202	0.00290477	0.0422417	0.0354762	2549	tags=33%, list=23%, signal=26%	CD53/ID2/ARRB2/PLD3/CDC42/SAP30/ZFP36L1/EEF2/EGR1/RIPOR2/CD164/RBPJ/CAPN2/MEF2A/DYSF/BTG2/GSK3A/ZFHX3/SOD2/YBX3/FOXN2/SORT1/RB1/MYL6/XBP1/VAMP5/KRAS/UTRN/FLOT1/ZMPSTE24/SMARCD3/CSRP1/MEF2D/BTBD1/IL18/ZNF609/KMT5B/EREG/EPC1/SVIL/SRA1/CREB1/MORF4L2/SRF/CACYBP/PDLIM2/AKIRIN1/SELENON/FRG1/REST/EMD/HMG20B/YY1/AFG3L2/MAP2K4/DDX5/PLCB1/NFATC3/CCNT2/USP19/TCF12/FKBP1A/LEMD2/ZBTB18/PRKAA1/CHUK/PDCD4/MAML1…
GO:0060760	GO:0060760	positive regulation of response to cytokine stimulus	38	0.510863	1.7492	0.00297031	0.043065	0.0361676	2540	tags=45%, list=23%, signal=34%	CXCR4/LAPTM5/CASP4/HSPA1B/TLR4/HIF1A/HSPA1A/IKBKE/IRF7/CD74/TAF9/IRF3/TBK1/AGPAT2/IFIH1/RIPK2/TLR2
GO:0038094	GO:0038094	Fc-gamma receptor signaling pathway	71	0.427429	1.65076	0.00299157	0.0432434	0.0363174	914	tags=28%, list=8%, signal=26%	ARPC5/HSP90AA1/FCGR2A/CDC42/WASF2/ARPC4/FGR/MAPK1/ARPC2/CYFIP1/ACTB/LYN/PTPRJ/HCK/ABI1/SYK/MYO1G/CRK/APPL1/CD47
GO:0032695	GO:0032695	negative regulation of interleukin-12 production	14	0.675394	1.81818	0.00303114	0.0436846	0.036688	1311	tags=43%, list=12%, signal=38%	ARRB2/THBS1/TLR8/IRAK3/NFKB1/LILRA5
GO:0046916	GO:0046916	cellular transition metal ion homeostasis	71	0.426864	1.64858	0.00306498	0.0439978	0.036951	2060	tags=37%, list=19%, signal=30%	FTH1/S100A9/HMOX1/FTL/S100A8/ATP6V1A/ATP6V0D1/SLC11A1/SKP1/TTC7A/CYBRD1/HIF1A/SLC40A1/SCO2/SLC11A2/MYC/NUBP1/CCDC115/CAND1/BOLA2B/COX19/TMEM199/GLRX3/NCOA4/ABCB7/SMAD4
GO:0019883	GO:0019883	antigen processing and presentation of endogenous antigen	23	0.599939	1.82927	0.0030711	0.0439978	0.036951	271	tags=26%, list=2%, signal=25%	HLA-C/HLA-E/HLA-A/HLA-DRB1/HLA-DRA/HLA-B
GO:0006972	GO:0006972	hyperosmotic response	14	0.674306	1.81525	0.00309964	0.0441687	0.0370946	1623	tags=43%, list=15%, signal=37%	YBX3/XRCC5/XRCC6/PKN1/PDPK1/AKR1B1
GO:0002753	GO:0002753	cytoplasmic pattern recognition receptor signaling pathway	65	0.441933	1.69336	0.00310132	0.0441687	0.0370946	2840	tags=51%, list=26%, signal=38%	NFKBIA/HSPA1B/SEC14L1/TNFAIP3/TLR4/UBC/PHB2/SLC15A3/PUM1/IRAK1/HSPA1A/ERBIN/RNF135/PUM2/SLC15A4/RPS27A/IRF7/PHB/UFD1/ITCH/TAB2/SLC46A2/IRF3/CYLD/XIAP/TKFC/IFIH1/RIPK2/PTPN22/TAB1/MAP2K6/OTULIN/TAB3
GO:0034762	GO:0034762	regulation of transmembrane transport	227	0.317048	1.45798	0.00315	0.0445285	0.0373968	1388	tags=24%, list=13%, signal=21%	CALM2/THBS1/IRS2/CLIC1/ACSL1/KCNAB2/CAPN1/ITGB1/MEF2A/CHP1/PRKCB/PSEN1/GSK3A/OAZ2/RHOQ/PHB2/HVCN1/DNM2/ACTB/VAMP2/AHCYL1/LYN/INSR/PEA15/STXBP3/AZIN1/NIPSNAP2/UTRN/STOM/KCNQ1/WWP2/PTK2B/CYBB/CTSS/AKT2/ANO6/ZMPSTE24/PDPK1/KCNK6/PRKACA/SESTD1/APPL1/PPIF/OAZ1/CREBL2/AHNAK/SELENOS/PTPN11/CCR2/ADIPOR2/TPCN1/NETO2/KIF5B/SELENON
GO:0006875	GO:0006875	cellular metal ion homeostasis	265	0.305028	1.43586	0.00315426	0.0445285	0.0373968	2119	tags=28%, list=19%, signal=23%	CXCR4/FTH1/S100A9/CALM2/TMBIM6/C5AR1/HMOX1/FTL/S100A8/ATP6V1A/ATP6V0D1/PRKCB/ATP2B1/SLC11A1/PSEN1/GNB1/SKP1/TTC7A/CYBRD1/HIF1A/LYN/TMEM165/TMCO1/FPR1/SLC40A1/PTK2B/ERO1A/HSP90B1/C3AR1/PDPK1/PRKACA/GRINA/HERPUD1/FIS1/GNA13/LPAR6/SCO2/CCDC47/CD4/CCR2/SPPL3/TPCN1/CCL3/SLC11A2/SELENON/MYC/NUBP1/GPR65/PTGER2/CCDC115/IBTK/SELENOK/AFG3L2/SWAP70/P2RX1/SLC8B1/CAND1/BOLA2B/COX19/MCOLN1/FKBP1A/TMEM199/GLRX3…
GO:0043406	GO:0043406	positive regulation of MAP kinase activity	135	0.355613	1.52977	0.00315426	0.0445285	0.0373968	1295	tags=24%, list=12%, signal=21%	CXCR4/S100A12/THBS1/C5AR1/RPS3/DUSP6/TLR4/PIK3R5/UBC/MAPK1/PSEN1/MAP3K2/IQGAP1/MAP3K20/IRAK1/INSR/PEA15/FPR1/KRAS/PKN1/PTK2B/SYK/MAPKAPK2/RPS27A/DVL3/TRAF7/PTPN1/MDFIC/PTPN11/CD74/LRRK2/MAP2K2
GO:0019083	GO:0019083	viral transcription	170	-0.329915	-1.46545	0.0032006	0.045051	0.0378356	1578	tags=27%, list=14%, signal=24%	AAAS/CHD1/RPL28/NUP210/RPS25/RPL36A/RPS6/USF2/TARBP2/RPS8/TRIM13/NUP43/RPL7/SUPT4H1/RPL27A/DHX9/RPL37A/RPL36/POLR2L/NUP62/RPS19/RPL39/JUN/TRIM21/RPL11/RPL22/RPS7/RPLP2/RPL32/RPL10/NUP205/RPL41/RPL35/RPS11/RPL6/RPL12/EP300/RPS15/RPS10/RPS18/RPS15A/RPL14/RPL18/ZFP36/RPLP1/RPL23A
GO:0043405	GO:0043405	regulation of MAP kinase activity	183	0.330479	1.47281	0.00322652	0.0452838	0.038031	2865	tags=39%, list=26%, signal=29%	CXCR4/S100A12/THBS1/C5AR1/RPS3/DUSP6/TLR4/PIK3R5/UBC/MAPK1/PSEN1/MAP3K2/IQGAP1/MAP3K20/IRAK1/IRAK3/LYN/PTPRJ/INSR/PEA15/TSG101/FPR1/KRAS/PKN1/PTK2B/DUSP3/SYK/PPP2R1A/MAPKAPK2/RPS27A/DVL3/TRAF7/PTPN1/MDFIC/PTPN11/GBA/SPRY1/CD74/LRRK2/MAP2K2/MAP2K4/MAP3K11/TAB2/SHC1/HGS/DUSP7/CRKL/PRKAA1/PDCD4/AIDA/GPS1/HGF/PTPRC/RIPK2/RGS2/CSK/INPP5K/CD81/PTPN22/DUSP18/TAB1/MAP2K6/DUSP1/MAPK8IP3/RGS14/PROK2/NF1/RI…
GO:1901222	GO:1901222	regulation of NIK/NF-kappaB signaling	67	0.444471	1.7105	0.00325282	0.0455206	0.0382299	1413	tags=28%, list=13%, signal=25%	RASSF2/LGALS9/LAPTM5/RHOA/RPS3/NFKBIA/TLR4/PHB2/ILK/NLRP12/IRAK1/PPM1B/UACA/HDAC7/IL18/RC3H1/PPM1A/BCL3/PHB
GO:0031623	GO:0031623	receptor internalization	65	0.441503	1.69171	0.00328269	0.0458058	0.0384695	1704	tags=32%, list=16%, signal=27%	CXCL8/ARRB2/AP2M1/RAB31/ITGB1/RIN3/DNM2/LRPAP1/LILRB4/TBC1D5/INSR/FLOT1/SDCBP/RAB5A/SYK/SCYL2/ANKRD13A/MKLN1/NUMB/GRK2/ATXN2
GO:0032722	GO:0032722	positive regulation of chemokine production	38	0.50829	1.74039	0.0033616	0.0467718	0.0392807	2540	tags=45%, list=23%, signal=34%	LGALS9/HMOX1/EGR1/CSF1R/TLR4/PYCARD/ALOX15B/HIF1A/SYK/CLEC7A/CD74/SELENOK/EIF2AK2/IL4R/AIF1/RIPK2/TLR2
GO:0070848	GO:0070848	response to growth factor	345	0.282061	1.36188	0.00341696	0.0474055	0.0398129	2019	tags=29%, list=18%, signal=24%	EEF1A1/CXCL8/ARRB2/RHOA/THBS1/DUSP6/IER2/DDIT4/ZFP36L1/EEF2/EGR1/RBPJ/ZYX/UBC/SNX6/RAB14/PXN/MAPK1/PRKCB/NOTCH2/ZFP36L2/BECN1/CYFIP1/ZFHX3/KIDINS220/IQGAP1/SORT1/DNM2/APAF1/HIPK2/RACK1/DYNC1LI2/HIF1A/HSPA1A/DUSP22/FKBP8/TGFBR2/FIBP/ROCK1/HDAC2/NRROS/SDCBP/NUS1/DUSP3/PDPK1/STAT5B/F11R/CRK/APPL1/MAPKAPK2/SMAD2/RDX/RAB35/RPS27A/SPINT1/ROCK2/STRAP/PTPN1/HNRNPF/GTF2F1/PTPN11/SPRY1/CREB1/SYAP1/USP9X/PP…
GO:0032633	GO:0032633	interleukin-4 production	18	0.629527	1.80216	0.00343103	0.0474642	0.0398623	758	tags=22%, list=7%, signal=21%	LGALS9/HLA-E/HLA-DRB1/SYK
GO:1903037	GO:1903037	regulation of leukocyte cell-cell adhesion	188	0.325806	1.4624	0.00345961	0.0476776	0.0400415	1225	tags=23%, list=11%, signal=21%	LGALS9/LAPTM5/HLA-E/RHOA/HLA-A/HLA-DRB1/CDC42/RPS3/SIRPA/VSIG4/HLA-DPA1/HLA-DRA/RIPOR2/LILRB2/PYCARD/VSIR/PAK2/NFKBIZ/ZBTB16/BCL6/PNP/IRAK1/LILRB4/IL27RA/LYN/XBP1/FGL2/TGFBR2/MAP3K8/DUSP3/SYK/PDPK1/STAT5B/HLA-DPB1/CD47/IL18/BCL10/RUNX1/CD4/PTPN11/CD74/CCR2/RC3H1
GO:0019725	GO:0019725	cellular homeostasis	489	0.262309	1.31025	0.0034662	0.0476776	0.0400415	2349	tags=28%, list=21%, signal=23%	CXCR4/FTH1/S100A9/CALM2/TMBIM6/IRS2/C5AR1/HLA-DRB1/HMOX1/FTL/S100A8/ATP6V1A/ATP6V0D1/RAB7A/HK3/DMXL2/NCF1/CHP1/ATP6V1E1/MAPK1/PRKCB/ATP2B1/SLC11A1/PSEN1/POLE4/GNB1/GSR/HVCN1/UCP2/SKP1/TTC7A/CYBRD1/GRN/RACK1/HIF1A/LYN/TMEM165/XBP1/TMCO1/FPR1/CLNS1A/STXBP3/SLC40A1/PTK2B/CYBB/TXN2/ATP6V0A1/ERO1A/HSP90B1/RNF135/ANO6/C3AR1/KLF7/PDPK1/E2F4/PRKACA/GRINA/SLC12A9/MAFG/HERPUD1/ATP6V1F/FIS1/UPF1/GNA13/LPAR6…
GO:0034754	GO:0034754	cellular hormone metabolic process	43	0.495177	1.75875	0.00348372	0.0476783	0.040042	1623	tags=35%, list=15%, signal=30%	SCPEP1/ALDH1A1/EGR1/HSD17B11/HSD17B4/CYP1B1/STAT5B/TSPO/HSD17B12/STARD3NL/ECE1/REST/STARD3/SRD5A1/AKR1B1
GO:0042102	GO:0042102	positive regulation of T cell proliferation	56	0.460991	1.7156	0.00348659	0.0476783	0.040042	1190	tags=29%, list=11%, signal=26%	LGALS9/HLA-E/HLA-A/RPS3/HLA-DPA1/LILRB2/PYCARD/PNP/IL27RA/TGFBR2/SYK/STAT5B/HLA-DPB1/IL18/CD4/CCR2
GO:0016137	GO:0016137	glycoside metabolic process	12	0.707591	1.7919	0.00349588	0.0476783	0.040042	1875	tags=75%, list=17%, signal=62%	AKR1A1/GUSB/GBA/FUCA1/NAGA/GBA2/AKR1B1/AKR7A2/GLA
GO:0051251	GO:0051251	positive regulation of lymphocyte activation	187	0.329658	1.47596	0.00352492	0.0479012	0.0402293	1190	tags=21%, list=11%, signal=19%	LGALS9/HLA-E/HLA-A/IRS2/HLA-DRB1/CDC42/RPS3/SIRPA/HLA-DPA1/HLA-DRA/LILRB2/TLR4/PYCARD/VSIR/PAK2/NFKBIZ/ZBTB16/BCL6/PNP/LILRB4/IL27RA/LYN/XBP1/TGFBR2/MAP3K8/XRCC6/SYK/PDPK1/STAT5B/HLA-DPB1/CD47/IL18/CLEC7A/BCL10/RUNX1/KMT5B/CD4/PTPN11/CD74/CCR2
GO:0006399	GO:0006399	tRNA metabolic process	152	-0.338795	-1.47981	0.00353207	0.0479012	0.0402293	1764	tags=26%, list=16%, signal=22%	ZBTB8OS/TRMT1/TRMT112/TPRKB/TRMT10C/ELP2/NAT10/OSGEP/POP7/TRMT10B/TRMO/ELP3/POP5/METTL2B/ADAT1/ALKBH1/KTI12/PUS3/DTD2/ELP6/EEF1E1/NSUN6/PUSL1/HSD17B10/TSEN54/TRMU/TRMT44/MOCS3/ADAT2/TSEN2/AIMP1/LSM6/PPA1/FAM98B/TRMT13/TRMT6/AARS2/RTRAF/SSB
GO:0071902	GO:0071902	positive regulation of protein serine/threonine kinase activity	191	0.325198	1.46281	0.00355633	0.0480951	0.0403921	1904	tags=26%, list=17%, signal=22%	CXCR4/S100A12/CALM2/RHOA/THBS1/C5AR1/RPS3/DUSP6/CCNY/ACSL1/CSF1R/TLR4/PIK3R5/UBC/MAPK1/PSEN1/MAP3K2/IQGAP1/MAP3K20/IRAK1/INSR/PEA15/FPR1/KRAS/PKN1/PTK2B/SYK/MAPKAPK2/RPS27A/DVL3/TRAF7/PTPN1/MDFIC/PTPN11/CD74/SYAP1/LRRK2/MAP2K2/PIH1D1/RAPGEF2/MAP2K4/MAP3K11/TAB2/CCNT2/SHC1/SLC27A1/DUSP7/CRKL/PRKAA1
GO:0032615	GO:0032615	interleukin-12 production	43	0.492391	1.74885	0.00358982	0.0482245	0.0405008	1003	tags=33%, list=9%, signal=30%	LGALS9/LAPTM5/ARRB2/THBS1/IRF5/TLR4/HLA-B/TLR8/IRAK3/SYK/NFKB1/CD47/CLEC7A/FOXP1
GO:0032655	GO:0032655	regulation of interleukin-12 production	43	0.492391	1.74885	0.00358982	0.0482245	0.0405008	1003	tags=33%, list=9%, signal=30%	LGALS9/LAPTM5/ARRB2/THBS1/IRF5/TLR4/HLA-B/TLR8/IRAK3/SYK/NFKB1/CD47/CLEC7A/FOXP1
GO:0035722	GO:0035722	interleukin-12-mediated signaling pathway	39	0.504208	1.74227	0.00359586	0.0482245	0.0405008	2059	tags=49%, list=19%, signal=40%	LCP1/CDC42/CNN2/TYK2/PAK2/JAK1/SOD2/CAPZA1/RPLP0/MSN/TCP1/HNRNPF/RALA/HNRNPDL/PLCB1/ANXA2/BOLA2B/PDCD4/HNRNPA2B1
GO:1990266	GO:1990266	neutrophil migration	65	0.439832	1.68531	0.00360914	0.0482301	0.0405054	1314	tags=29%, list=12%, signal=26%	S100A9/S100A12/CXCL8/C5AR1/S100A8/PECAM1/RIPOR2/PREX1/MPP1/JAML/MOSPD2/RHOG/C3AR1/SYK/PIP5K1C/CXCL2/CD74/DNM1L/CCL3
GO:0042063	GO:0042063	gliogenesis	140	0.348004	1.49852	0.00361626	0.0482301	0.0405054	1545	tags=25%, list=14%, signal=22%	CXCR4/S100A9/C5AR1/S100A8/EEF2/CSF1R/MBOAT7/TLR4/GSN/MAPK1/PSEN1/IFNGR1/GRN/LYN/SRGAP2/KRAS/PTK2B/HDAC2/NRROS/AKT2/TSPO/SPINT1/HDAC1/B4GALT5/NDRG1/PTPN11/GBA/CCR2/SRGAP2C/CREB1/CNP/CCL3/EIF2B4/UFL1/EIF2B1
GO:0051090	GO:0051090	regulation of DNA-binding transcription factor activity	280	0.290803	1.37843	0.0036458	0.0484766	0.0407124	1013	tags=18%, list=9%, signal=17%	ID2/LGALS9/S100A9/S100A12/ARRB2/RPS3/HMOX1/NFAM1/S100A8/NFKBIA/TAX1BP1/HSPA1B/LRRFIP1/TNFAIP3/TLR4/PYCARD/UBC/CHP1/MAPK1/PRKCB/KDM5A/PHB2/USP7/RB1/NLRP12/TRIM38/HIPK2/IRAK1/LAMTOR5/IRAK3/HSPA1A/TRIM27/ERBIN/DAP/CYP1B1/HCK/KRAS/WWP2/FLOT1/RPS6KA4/HDAC2/NLRC4/SYK/ANXA4/ADORA3/NFKB1/IL18/BCL10/RPS27A/CEBPG
GO:0002090	GO:0002090	regulation of receptor internalization	30	0.541999	1.78442	0.00365482	0.0484766	0.0407124	1704	tags=43%, list=16%, signal=37%	ARRB2/RIN3/LRPAP1/TBC1D5/INSR/FLOT1/SDCBP/SYK/SCYL2/ANKRD13A/MKLN1/NUMB/ATXN2
GO:0050727	GO:0050727	regulation of inflammatory response	178	0.320761	1.42692	0.00371116	0.049089	0.0412268	2865	tags=39%, list=26%, signal=29%	S100A9/S100A12/HLA-E/HLA-DRB1/SIRPA/S100A8/NFKBIA/CASP4/TNFRSF1A/TNFAIP3/TLR4/PYCARD/ZYX/NFKBIZ/MGST2/BCL6/RB1/NLRP12/VAMP8/GRN/LYN/HCK/STAT5B/PSMA1/NFKB1/CD47/DDT/IL18/FOXP1/SELENOS/GBA/CCR2/SIGLEC10/LRRK2/LILRA5/CCL3/SNX4/UFL1/TNFRSF1B/CEBPB/IRF3/CYLD/PDCD4/XIAP/GIT1/SOCS3/ATM/LPCAT3/HGF/SHARPIN/IL16/MAPK7/SNCA/PTPRC/CD81/IFI35/PARK7/PIK3AP1/TLR2/FCGR2B/TRADD/ABHD12/PTGER4/GPER1/DAGLB/RIPK1/OTU…

## Sheet: CD14+CD163high monocytes KEGG
	ID	Description	setSize	enrichmentScore	NES	pvalue	p.adjust	qvalues	rank	leading_edge	core_enrichment
hsa04145	hsa04145	Phagosome	110	0.492844	2.09679	3.16472e-07	9.96887e-05	7.49539e-05	969	tags=34%, list=9%, signal=31%	3107/3133/7057/3105/3123/2212/3684/3113/523/3122/9114/7879/7099/3688/653361/529/3106/7846/3119/9341/5869/60/203068/1783/1778/821/4074/1536/535/1520/5868/51143/5878/8411/3115/9296/64581
hsa04144	hsa04144	Endocytosis	205	0.389948	1.8046	6.06186e-06	0.000954743	0.000717852	1001	tags=24%, list=10%, signal=22%	7852/3107/10092/64744/409/3133/387/3105/998/51324/1173/377/3304/10093/7879/11031/832/1175/58533/3106/378/29924/10109/9815/8766/829/5869/1785/9525/3303/7251/7048/51160/5868/27128/51028/9798/5878/253725/8411/2870/11267/5119/10565/161/4087/11021/9897/23396
hsa05131	hsa05131	Shigellosis	183	0.393071	1.79731	9.38829e-06	0.000985771	0.000741181	1033	tags=26%, list=10%, signal=24%	10092/3576/387/998/10163/4792/837/2309/7132/7094/10093/10241/7099/3101/824/29108/7316/823/3688/826/5829/5594/10109/8678/2931/81631/3611/7414/6500/60/26100/2932/6093/7100/54205/10670/208/27128/58484/8878/1398/4790/3606/8915/6233/9475/9140
hsa04216	hsa04216	Ferroptosis	33	0.63847	2.143	1.29908e-05	0.00102303	0.000769194	714	tags=39%, list=7%, signal=37%	2495/5094/3162/2512/2180/5093/2182/81631/2879/30061/112483/1536/7417
hsa05320	hsa05320	Autoimmune thyroid disease	22	0.700233	2.17883	4.54626e-05	0.00241022	0.00181219	363	tags=36%, list=4%, signal=35%	3107/3133/3105/3123/3113/3122/3106/3119
hsa04062	hsa04062	Chemokine signaling pathway	117	0.424929	1.82576	5.45926e-05	0.00241022	0.00181219	1290	tags=31%, list=12%, signal=27%	7852/3576/409/387/998/4792/2309/58191/23533/57580/2268/653361/59345/2771/5829/5594/5579/2931/2782/4067/2932/3055/3845/2185/6093/208/6777/5566/2870/1398/4790/9475/2920/729230/4893/6348
hsa05152	hsa05152	Tuberculosis	130	0.41098	1.80107	6.00855e-05	0.00241022	0.00181219	996	tags=30%, list=10%, signal=27%	26253/805/387/1509/3123/2212/3684/7132/3113/3122/9114/7879/7099/3716/5594/3459/3119/3460/5869/317/3654/5534/637/535/54205/1520/208/5868/6850/4802/5878/8411/3115/4790/3606/7096/64581/8915/1054
hsa03010	hsa03010	Ribosome	127	-0.406107	-1.8105	7.46268e-05	0.00241022	0.00181219	779	tags=26%, list=8%, signal=24%	6168/25873/64969/54460/6223/6170/51121/6135/6146/64960/51023/64983/6201/6181/6161/6134/6171/64928/6166/11224/6205/6128/6136/29093/6209/6204/6222/6210/9045/9553/6141/6176/6147
hsa04612	hsa04612	Antigen processing and presentation	53	0.52987	1.96236	7.62774e-05	0.00241022	0.00181219	1183	tags=40%, list=11%, signal=35%	3107/1508/3133/3105/3320/3123/3304/3113/3122/10197/3106/3119/3303/821/1520/4802/3308/3115/920/972/1385
hsa05135	hsa05135	Yersinia infection	113	0.423399	1.80779	7.65149e-05	0.00241022	0.00181219	1881	tags=40%, list=18%, signal=33%	10092/3576/387/2212/998/10163/4792/10093/7099/29108/2533/3688/2335/5829/5594/10109/9815/3937/60/3654/2932/5585/2185/6093/391/208/58484/1398/4790/3606/9475/23396/920/5586/5605/3676/10451/6416/4775/23118/3661/51135/3984/1399/1147
hsa04218	hsa04218	Cellular senescence	114	0.409797	1.74998	0.000108619	0.00296415	0.00222868	1636	tags=31%, list=16%, signal=26%	3107/805/3576/3133/3105/677/2309/293/824/823/5594/3106/678/5925/28996/5534/7048/3845/208/7417/8878/1978/1874/4790/9261/4087/5934/7419/4893/5605/4609/3134/1030/4775/3364
hsa04621	hsa04621	NOD-like receptor signaling pathway	137	0.400623	1.78031	0.00011292	0.00296415	0.00222868	2305	tags=41%, list=22%, signal=32%	10628/3576/1508/387/3320/4792/837/7128/7099/7297/29108/3716/5594/3454/4938/81631/91662/2634/55914/5585/1536/25828/9051/7417/58484/9641/4790/3606/10135/7419/9140/2920/140609/3665/5586/118429/10059/9927/23710/23236/23118/3661/51135/84674/1147/9474/331/4793/29110/54822/81858/3455/79184/3708/51393/8767
hsa05140	hsa05140	Leishmaniasis	60	0.510114	1.94265	0.000146529	0.00355051	0.00266955	893	tags=33%, list=9%, signal=31%	1915/3123/2212/4792/3684/3113/3122/7099/3688/653361/3716/5594/5579/3459/3119/3460/3654/1536/3115/4790
hsa04141	hsa04141	Protein processing in endoplasmic reticulum	147	0.374494	1.66475	0.000162375	0.00365343	0.00274694	2133	tags=39%, list=21%, signal=32%	3320/10970/3304/6185/824/823/22872/6184/5589/27102/10130/6500/10960/3303/51465/821/7494/55968/54431/30001/5611/6400/7184/51035/23193/9709/6396/7327/573/1388/10905/55829/80700/56886/56681/9632/10277/4287/7326/4121/7353/118424/267/10113/10273/3337/5610/10484/91445/55741/3310/51009/27248/64215/7321/10808/84447/10427
hsa05100	hsa05100	Bacterial invasion of epithelial cells	51	0.512828	1.89646	0.000177801	0.00373382	0.00280738	858	tags=29%, list=8%, signal=27%	10092/387/998/10163/10093/3688/2335/5829/10109/3611/7414/1785/60/391/1398
hsa04514	hsa04514	Cell adhesion molecules	64	0.484547	1.8636	0.000237703	0.00467979	0.00351864	1549	tags=33%, list=15%, signal=28%	3107/3133/3105/3123/5175/3684/3113/3122/6404/64115/3688/3106/3119/3385/50848/3115/214/920/3676/965/3134
hsa05150	hsa05150	Staphylococcus aureus infection	36	0.567691	1.94358	0.000263353	0.0048539	0.00364955	881	tags=33%, list=9%, signal=31%	728/3123/2212/3684/3113/3122/6404/3119/2357/719/3858/3115
hsa05132	hsa05132	Salmonella infection	202	0.345405	1.60263	0.00028478	0.0048539	0.00364955	1804	tags=36%, list=17%, signal=30%	10092/3576/387/3320/998/6188/4792/837/7132/10093/7879/7099/29108/5594/10109/23191/7846/5869/6500/1785/60/203068/3654/1783/1778/4074/5585/127829/7100/391/25828/54205/208/5868/7184/27128/58484/51143/10121/10006/5878/27072/4790/3606/3840/9475/23265/79026/10383/11258/9842/23339/1639/5605/3799/51164/3836/112574/4609/5898/10640/7277/6416/23118/9648/302/51135/5289/84516/64746/84790/6237
hsa04151	hsa04151	PI3K-Akt signaling pathway	164	0.362169	1.62972	0.000292775	0.0048539	0.00364955	1886	tags=32%, list=18%, signal=26%	7057/3320/54541/6256/2309/1436/7099/23533/1975/3688/59345/11140/3716/2335/5594/3454/2782/5525/5527/3643/2932/3845/5585/208/7184/6850/1978/5170/5518/5516/4790/5934/10161/1388/2069/5520/5586/1385/4893/5605/3676/4609/4170/374/1977/6654/200186/7249/7529/5562/1147/2997
hsa04060	hsa04060	Cytokine-cytokine receptor interaction	86	0.436146	1.78688	0.000381732	0.00601228	0.00452051	2241	tags=31%, list=22%, signal=25%	7850/7852/3576/4055/7132/1436/58191/3454/3459/8742/3460/9466/7048/3606/2920/920/729230/6348/8764/7133/355/659/3556/3566/3603/1441/3455
hsa05166	hsa05166	Human T-cell leukemia virus 1 infection	170	0.357223	1.62226	0.000423169	0.00634753	0.00477258	1605	tags=29%, list=16%, signal=25%	7850/3107/3133/3105/3123/4792/4055/7132/3113/3122/1958/7094/293/4214/3716/5594/3106/3119/119504/5925/821/6776/5534/7048/3845/51529/208/7417/6777/706/5566/3115/4790/4087/1388/7419/920/1385/4893/6722/5605/9184/4609/25847/3134/25906/6416/1030/2224/4775
hsa04659	hsa04659	Th17 cell differentiation	73	0.457313	1.80617	0.000558637	0.00799866	0.00601403	1122	tags=33%, list=11%, signal=30%	3320/3123/4792/6256/3113/3122/7297/3716/5594/3459/3119/3460/3091/9466/6776/5534/7048/6777/3115/4790/196/4087/861/920
hsa05022	hsa05022	Pathways of neurodegeneration - multiple diseases	320	0.301754	1.46902	0.000651018	0.00891611	0.00670384	1849	tags=32%, list=18%, signal=27%	805/498/5688/7132/23401/293/824/7316/823/7332/9167/5594/5579/5663/8678/4695/6390/1337/81631/5691/7846/317/4715/203068/54539/51465/515/5534/7494/26100/6392/5700/2932/518/637/5714/3845/7385/1536/54205/5868/7417/55967/10121/5684/8878/8408/5682/4731/10975/5717/4790/4719/10105/4717/4722/6233/5705/29982/7327/1857/5704/7419/4700/513/9776/10383/11258/5701/4893/120892/1452/1639/5605/1459/4287/3799/51164/3…
hsa05017	hsa05017	Spinocerebellar ataxia	105	0.401552	1.69757	0.00068	0.00892499	0.00671052	1940	tags=36%, list=19%, signal=30%	5688/293/3516/5579/6667/8678/5691/9698/7494/26100/5700/5714/54205/208/7417/23369/5684/8408/5682/5717/25814/10105/5705/29982/5704/7419/9776/5701/4287/5706/10939/23236/5702/6311/5289/10528/23152/5709
hsa04260	hsa04260	Cardiac muscle contraction	39	-0.531772	-1.86038	0.000715819	0.00901932	0.00678144	1852	tags=46%, list=18%, signal=38%	9377/93589/7171/55799/1327/444/7384/782/1537/84679/7388/481/1329/1351/7170/1340/1345/1350
hsa04721	hsa04721	Synaptic vesicle cycle	36	0.543803	1.86179	0.00083914	0.00971074	0.00730131	927	tags=33%, list=9%, signal=30%	1173/523/9114/1175/529/1785/6844/4905/535/6507/9296/161
hsa04810	hsa04810	Regulation of actin cytoskeleton	123	0.375937	1.62364	0.00084615	0.00971074	0.00730131	1001	tags=24%, list=10%, signal=22%	7852/10092/387/998/10163/85464/10788/3684/10093/3688/5062/2934/2335/5829/5594/10109/23191/7414/8826/60/4478/5305/3845/6093/1398/5962/10672/9475/23396
hsa05130	hsa05130	Pathogenic Escherichia coli infection	138	0.367314	1.63319	0.000863177	0.00971074	0.00730131	998	tags=25%, list=10%, signal=23%	10092/3576/7009/387/2212/998/6188/10163/4792/837/7132/10093/7099/29108/3688/5062/5594/10109/23191/7846/60/203068/3654/6093/7100/54205/27128/10006/64005/4790/3606/9826/10672/9475
hsa05330	hsa05330	Allograft rejection	23	0.618382	1.94177	0.00101772	0.0107471	0.00808054	363	tags=35%, list=4%, signal=34%	3107/3133/3105/3123/3113/3122/3106/3119
hsa05200	hsa05200	Pathways in cancer	287	0.300959	1.45002	0.00102354	0.0107471	0.00808054	1016	tags=20%, list=10%, signal=18%	7852/805/3576/387/3320/998/3162/4792/6256/1436/23401/3688/59345/2771/3716/2335/5594/5579/3454/4258/6667/7704/4853/2782/3459/10928/3460/6500/317/5925/4259/3091/6776/8648/2932/7048/637/3845/6093/3066/54205/208/7184/6777/5566/1398/26060/4790/9826/4087/10672/9475/3065/1857/10161/861
hsa05167	hsa05167	Kaposi sarcoma-associated herpesvirus infection	138	0.362797	1.61311	0.00113134	0.0113431	0.00852864	1271	tags=29%, list=12%, signal=26%	3107/805/3576/3133/3105/4792/7132/23533/7297/7316/57580/59345/3716/5594/3106/3454/8678/2782/3459/81631/5925/3091/4067/5534/2932/637/3055/3845/54205/208/6850/9641/4790/9261/6233/2920/3665/1385/4893/5605
hsa04613	hsa04613	Neutrophil extracellular trap formation	85	0.413091	1.68941	0.00115231	0.0113431	0.00852864	1594	tags=36%, list=15%, signal=31%	728/2212/837/3684/6404/293/7099/653361/5594/5579/51311/60/2357/366/27180/1536/3066/208/7417/6850/51564/4790/10105/64581/3065/7419/8520/5605/2214/8841/23236
hsa03060	hsa03060	Protein export	23	-0.595634	-1.87265	0.00134766	0.0128641	0.00967223	679	tags=30%, list=7%, signal=28%	23480/28972/3309/10952/6729/23478/6727
hsa05145	hsa05145	Toxoplasmosis	85	0.410391	1.67837	0.00145511	0.0134811	0.0101362	924	tags=28%, list=9%, signal=26%	3123/4792/7132/3304/3113/3122/7099/23533/7297/3688/2771/3716/5594/3459/3119/3460/3654/3303/54205/208/5170/3115/4790/10105
hsa05165	hsa05165	Human papillomavirus infection	186	0.33789	1.54759	0.00153095	0.0137786	0.0103598	1271	tags=26%, list=12%, signal=23%	3107/3133/7057/3105/998/7132/523/9114/7297/3516/3688/3716/529/2335/5829/5594/3106/3454/5663/4853/3955/5525/1108/5527/5925/5700/2932/3845/3066/535/208/1978/9641/5566/5518/5516/9296/4790/10474/5934/3065/1857/5520/55534/1385/4893/1452/5605
hsa04217	hsa04217	Necroptosis	96	0.391959	1.62929	0.00162547	0.0139124	0.0104604	1091	tags=27%, list=11%, signal=24%	2495/3320/2512/2752/7132/293/7128/7099/7297/824/29108/823/3716/3454/3459/3460/9525/6776/637/1536/7417/8878/6777/5119/7419/29082
hsa05203	hsa05203	Viral carcinogenesis	139	0.361449	1.60635	0.00163415	0.0139124	0.0104604	1710	tags=32%, list=17%, signal=27%	3107/3133/387/3105/998/4792/4055/9114/3516/2934/3716/5829/5594/3106/27044/7874/1108/5925/4067/6776/5700/3845/3066/6850/6777/2958/51564/5566/4790/9261/5934/3065/1388/7419/3665/1385/4893/6722/2957/3134/8841/1030/3661/28973/5610
hsa04672	hsa04672	Intestinal immune network for IgA production	25	0.583752	1.8618	0.00170387	0.0141241	0.0106197	363	tags=24%, list=4%, signal=23%	7852/3123/4055/3113/3122/3119
hsa05163	hsa05163	Human cytomegalovirus infection	160	0.323968	1.45433	0.00327544	0.0259834	0.0195364	1881	tags=31%, list=18%, signal=26%	7852/3107/805/3576/3133/387/3105/4792/7132/59345/2771/3716/5829/5594/3106/5579/6667/2782/5925/5534/2932/637/3845/2185/6093/54205/208/1978/5566/1398/4790/9826/10672/9475/1388/1385/4893/5605/6348/4609/5732/3134/23236/4775/3661/6654/355/7249/1399/1147
hsa05012	hsa05012	Parkinson disease	199	0.319863	1.47311	0.00329947	0.0259834	0.0195364	2304	tags=39%, list=22%, signal=31%	805/498/5688/293/7316/7332/2771/9167/4695/6390/1337/5691/7846/317/4715/203068/54539/51465/515/7494/6392/5700/518/5714/7385/25828/54205/7417/27173/55967/5684/5682/4731/5566/10975/5717/4719/10105/4717/4722/6233/5705/7327/5704/7419/4700/513/10383/5701/120892/4891/3799/374291/7326/9927/4712/5706/118424/7277/65018/6389/5702/4723/84790/4702/126328/4713/5709/4718/818/55334/4708/7922/6622/7318/3708/10213
hsa04658	hsa04658	Th1 and Th2 cell differentiation	59	0.442625	1.67488	0.00351258	0.0269869	0.0202909	1154	tags=32%, list=11%, signal=29%	3123/4792/3113/3122/7297/3516/3716/5594/4853/3459/3119/3460/6776/5534/6777/3115/4790/920/55534
hsa05332	hsa05332	Graft-versus-host disease	24	0.587401	1.85422	0.00403321	0.0302491	0.0227437	363	tags=33%, list=4%, signal=32%	3107/3133/3105/3123/3113/3122/3106/3119
hsa05169	hsa05169	Epstein-Barr virus infection	161	0.327815	1.47524	0.00414992	0.0303963	0.0228543	1710	tags=30%, list=17%, signal=25%	3107/3133/3105/3123/8819/4792/3113/3122/7128/7297/3516/3716/3106/3454/4938/7874/3119/317/5925/953/3654/4067/5700/637/5714/3066/54205/208/6850/9641/3115/5717/4790/5705/3065/5704/3665/5701/5706/4609/965/3134/6416/5702/23118/3661/51135/5610
hsa04015	hsa04015	Rap1 signaling pathway	108	0.36312	1.54134	0.00431849	0.0303963	0.0228543	1492	tags=25%, list=14%, signal=22%	805/387/7057/998/3684/7094/1436/2533/3688/2771/5594/5579/3937/60/3643/2357/3845/208/54518/1398/26037/4893/2889/5605/9693/10451/5898
hsa05010	hsa05010	Alzheimer disease	268	0.291462	1.39108	0.00434232	0.0303963	0.0228543	1940	tags=33%, list=19%, signal=27%	805/8660/498/5688/10313/7132/23401/293/824/823/9167/5594/5663/8678/4695/6390/1337/5691/7846/317/4715/203068/54539/515/5534/3643/7494/26100/6392/5700/2932/518/637/5714/3845/7385/1536/54205/208/7417/27173/55967/5684/8408/5682/4731/10975/5717/4790/4719/10105/4717/4722/5705/29982/1857/5704/7419/4700/513/9776/10383/5701/4893/1452/5605/1459/4891/3799/374291/4712/5706/7277/83464/23236/6389/5702/324/5610…
hsa04940	hsa04940	Type I diabetes mellitus	26	0.563158	1.81964	0.00482303	0.0330273	0.0248326	363	tags=31%, list=4%, signal=30%	3107/3133/3105/3123/3113/3122/3106/3119
hsa03050	hsa03050	Proteasome	43	0.474446	1.69231	0.00517807	0.0347041	0.0260933	2012	tags=40%, list=19%, signal=32%	5688/10197/9491/5691/5698/5700/5714/5684/5682/5717/5705/5704/5701/5706/5702/5709/23198
hsa04071	hsa04071	Sphingolipid signaling pathway	87	0.376951	1.54862	0.00537387	0.035266	0.0265158	1379	tags=31%, list=13%, signal=27%	9517/387/1509/7132/166929/2771/5594/5579/5525/5527/637/3845/6093/208/10558/253782/5170/140/5518/5516/4790/10672/9475/5520/4893/5605/8439
hsa05418	hsa05418	Fluid shear stress and atherosclerosis	84	0.386705	1.5712	0.00551078	0.0354264	0.0266364	754	tags=21%, list=7%, signal=20%	7850/805/387/3320/3162/10365/5175/7132/6613/4205/653361/4258/60/4259/25828/208/7184/8878
hsa05134	hsa05134	Legionellosis	49	0.452573	1.65819	0.00566865	0.0355968	0.0267645	1238	tags=39%, list=12%, signal=34%	1915/3576/4792/3684/3304/7099/81876/29108/317/3303/1195/7100/54205/58484/23786/4790/3606/2920/56681
hsa04066	hsa04066	HIF-1 signaling pathway	71	0.394897	1.55319	0.0057633	0.0355968	0.0267645	1271	tags=31%, list=12%, signal=27%	2023/3162/3939/4055/7099/3101/5594/5579/3459/3460/3091/3643/5230/1536/208/1978/4790/2872/54583/405/5211/5605
hsa05164	hsa05164	Influenza A	124	0.34843	1.51206	0.00595454	0.0360707	0.0271209	929	tags=25%, list=9%, signal=23%	3576/3123/4792/7132/3113/3122/10241/293/7099/7297/29108/3716/5594/5579/3454/3459/4938/8766/3119/3460/317/60/10482/637/54205/208/5611/9641/3115/4790/3606
hsa03040	hsa03040	Spliceosome	127	-0.332706	-1.48326	0.00627918	0.0371316	0.0279185	1203	tags=25%, list=12%, signal=23%	56949/6430/4809/10189/6431/6429/84991/8683/6634/51729/22985/6633/55696/6428/10772/11157/10569/6636/10946/23451/25949/9785/57187/6432/6637/3178/6635/58517/27316/9879/6632/151903
hsa04670	hsa04670	Leukocyte transendothelial migration	66	0.411839	1.58689	0.00636541	0.0371316	0.0279185	780	tags=26%, list=8%, signal=24%	7852/387/998/5175/3684/3688/653361/2771/5829/5579/7414/60/4478/2185/1536/6093/50848
hsa05133	hsa05133	Pertussis	51	0.434158	1.60554	0.00733401	0.0420039	0.0315818	473	tags=20%, list=5%, signal=19%	805/3576/387/3684/7099/29108/3688/2771/5594/3654
hsa05171	hsa05171	Coronavirus disease - COVID-19	162	-0.312603	-1.43191	0.00805356	0.0453013	0.0340611	550	tags=28%, list=5%, signal=27%	6158/6772/5599/6230/23586/6173/6194/6202/6129/1839/6157/5293/6168/25873/6223/6170/115004/1675/3551/3725/51121/6135/6146/6774/5290/6201/6181/6161/6134/6171/6166/11224/6205/6128/6136/6209/6204/6222/6210/9045/5336/6141/6176/7124/6147
hsa04022	hsa04022	cGMP-PKG signaling pathway	84	0.374855	1.52305	0.0085994	0.0472761	0.035546	1271	tags=29%, list=12%, signal=25%	805/387/8660/293/23533/4205/2771/5594/490/5534/3643/6093/208/7417/140/4209/10105/10672/9475/1388/7419/1385/6722/5605
hsa05416	hsa05416	Viral myocarditis	41	0.462309	1.63766	0.00870481	0.0472761	0.035546	881	tags=29%, list=9%, signal=27%	3107/3133/3105/3123/3113/3122/3106/3119/60/637/54205/3115
hsa05202	hsa05202	Transcriptional misregulation in cancer	109	0.35692	1.51669	0.00916463	0.0486791	0.0366008	1673	tags=26%, list=16%, signal=22%	7850/3398/3576/1848/3684/6256/1436/64332/6667/7704/604/2120/7048/3066/7030/55589/4790/6692/4299/3065/861/4609/7403/5090/1655/1051/6760/905
hsa04915	hsa04915	Estrogen signaling pathway	76	0.379916	1.51345	0.00932155	0.0486791	0.0366008	1815	tags=33%, list=18%, signal=27%	2289/805/3320/1509/3304/2771/5594/6667/3303/8648/3845/208/7184/5566/3858/1388/1385/4893/5605/10499/23236/2288/6464/6654/3310
hsa05016	hsa05016	Huntington disease	227	0.295306	1.38241	0.00942674	0.0486791	0.0366008	1849	tags=32%, list=18%, signal=27%	498/5688/1173/293/1175/9167/6667/8678/4695/6390/1337/6648/5691/7846/317/4715/203068/54539/515/26100/6392/5700/518/5714/7385/3066/54205/7417/55967/10121/5684/8408/6507/5682/4731/10975/5717/4719/10105/4717/161/4722/5705/29982/3065/5704/7419/4700/513/9776/10383/1385/11258/5701/5430/1639/3799/51164/374291/4712/5706/5978/7277/23236/6389/5702/5289/4723/84516/84790/4702/5440/126328
hsa05170	hsa05170	Human immunodeficiency virus 1 infection	149	0.310908	1.38278	0.0126625	0.0643338	0.0483713	692	tags=18%, list=7%, signal=17%	7852/3107/805/3133/3105/200315/4792/7132/7099/5062/59345/2771/5829/5594/3106/5579/2782/6500/3654/8905/5534/8907/637/3845/2185/54205/208
hsa05208	hsa05208	Chemical carcinogenesis - reactive oxygen species	161	0.307001	1.38158	0.0145101	0.0719901	0.0541279	1375	tags=30%, list=13%, signal=26%	3162/498/4792/2309/293/653361/9167/5594/4258/4695/6390/1337/6648/4715/4259/10327/3091/54539/5795/515/6392/518/1545/3845/7385/208/7417/55967/5170/4731/10975/4790/196/4719/10105/4717/4722/7419/5770/4700/513/5781/4893/405/5605/52/374291/4712
hsa04061	hsa04061	Viral protein interaction with cytokine and cytokine receptor	37	0.473843	1.63957	0.0146266	0.0719901	0.0541279	1617	tags=30%, list=16%, signal=25%	7852/3576/4055/7132/1436/3606/2920/729230/6348/8764/7133
hsa04664	hsa04664	Fc epsilon RI signaling pathway	48	-0.414145	-1.52824	0.0150288	0.072832	0.0547609	1063	tags=27%, list=10%, signal=24%	3265/695/5293/5606/5894/8605/5290/207/7410/5609/5336/2534/7124
hsa04140	hsa04140	Autophagy - animal	123	0.325982	1.40789	0.0159188	0.075976	0.0571248	2035	tags=32%, list=20%, signal=26%	1508/8660/1509/54541/7879/5594/89849/8678/81631/8897/8673/3091/26100/3845/10670/208/8878/5170/8408/64419/5566/5516/9342/29982/9140/9776/4893/5605/23192/23710/7405/5289/55255/6237/7249/5562/9474/6198/29110
hsa04666	hsa04666	Fc gamma R-mediated phagocytosis	78	0.372061	1.48332	0.0164541	0.077359	0.0581647	1001	tags=22%, list=10%, signal=20%	10092/2212/998/10163/10093/653361/2934/5594/5579/10109/1785/4067/3055/208/6850/1398/23396
hsa04722	hsa04722	Neurotrophin signaling pathway	88	0.346393	1.42025	0.0176582	0.081799	0.061503	1271	tags=27%, list=12%, signal=24%	805/387/998/4792/2309/4214/5594/5663/57498/397/6272/3654/11213/2932/3845/208/5170/1398/4790/9261/5781/4893/2889/5605
hsa05146	hsa05146	Amoebiasis	54	0.41382	1.53676	0.0187362	0.0828754	0.0623123	893	tags=26%, list=9%, signal=24%	7850/3576/3684/7879/7099/2335/5579/5272/7414/5869/5868/5878/5566/4790
hsa05219	hsa05219	Bladder cancer	31	0.482461	1.60555	0.0188758	0.0828754	0.0623123	1455	tags=32%, list=14%, signal=28%	3576/7057/5594/1890/5925/3845/4893/5605/4609/11186
hsa04640	hsa04640	Hematopoietic cell lineage	53	0.405133	1.50041	0.0189111	0.0828754	0.0623123	363	tags=15%, list=4%, signal=15%	7850/3123/3684/3113/3122/1436/951/3119
hsa04510	hsa04510	Focal adhesion	103	0.340027	1.43208	0.0189429	0.0828754	0.0623123	1001	tags=22%, list=10%, signal=20%	387/7057/998/7094/824/7791/3688/5062/2335/5829/5594/5579/3611/7414/60/2932/6093/208/5170/1398/29780/9475/23396
hsa00600	hsa00600	Sphingolipid metabolism	35	0.454328	1.54754	0.0195814	0.0844952	0.0635302	2041	tags=40%, list=20%, signal=32%	9517/166929/5660/10558/253782/9334/55331/2629/2581/57704/2717/8879/2531/64781
hsa04610	hsa04610	Complement and coagulation cascades	26	0.514847	1.66354	0.0209052	0.0889885	0.0669087	742	tags=15%, list=7%, signal=14%	728/11326/3684/719
hsa04360	hsa04360	Axon guidance	86	0.35787	1.46619	0.0218636	0.0918271	0.0690429	765	tags=20%, list=7%, signal=18%	7852/387/998/85464/10154/3688/5062/2771/64218/5594/3611/5534/23380/2932/3845/6093/5170
hsa05417	hsa05417	Lipid and atherosclerosis	152	0.302449	1.35151	0.0239092	0.097141	0.0730383	998	tags=23%, list=10%, signal=21%	805/3576/387/3320/998/4792/6256/7132/3304/7099/29108/653361/5594/6648/317/3654/3303/4067/5534/7494/2932/637/3845/1536/54205/30001/208/7184/5170/3308/9641/9619/4790/3606/9475
hsa05020	hsa05020	Prion disease	197	0.286871	1.32345	0.0240129	0.097141	0.0730383	1383	tags=27%, list=13%, signal=24%	498/5688/3304/1958/293/653361/9167/5594/4695/6390/1337/5691/7846/317/4715/203068/3303/54539/515/5534/6392/5700/2932/518/5714/7385/1536/54205/7417/55967/5684/5682/4731/5566/10975/5717/4719/10105/4717/4722/5705/1388/5704/7419/4700/513/10383/1385/5701/1459/3799/374291/4712/5706
hsa04928	hsa04928	Parathyroid hormone synthesis, secretion and action	68	0.376769	1.4608	0.024054	0.097141	0.0730383	1183	tags=24%, list=11%, signal=21%	9935/409/387/6256/1958/4205/2771/5594/5579/6667/5566/4209/9826/10672/1388/1385
hsa05410	hsa05410	Hypertrophic cardiomyopathy	32	-0.451844	-1.53638	0.0247727	0.0987771	0.0742685	1720	tags=34%, list=17%, signal=29%	93589/7171/55799/3685/5564/3695/782/51422/5571/7170/7124
hsa04380	hsa04380	Osteoclast differentiation	101	0.342684	1.43313	0.0256349	0.100938	0.0758929	754	tags=23%, list=7%, signal=21%	2212/140885/4792/7132/1436/10288/7297/11024/653361/3716/126014/5594/3454/3459/3937/3460/11006/5534/7048/11025/208/6850/8878
hsa04137	hsa04137	Mitophagy - animal	62	0.390656	1.48847	0.0307907	0.119742	0.0900312	2122	tags=45%, list=21%, signal=36%	2309/8887/7879/10241/7316/6667/8678/81631/4077/3091/3845/7030/8878/23786/8408/51024/6233/4893/1459/9927/65018/23710/64786/6237/89941/9474/29110/10370
hsa04142	hsa04142	Lysosome	111	0.318093	1.35251	0.0317877	0.122111	0.091813	2155	tags=33%, list=21%, signal=27%	7805/1508/1509/9114/8763/23312/5660/5476/6556/3423/6272/1176/9741/8905/4074/8907/535/1520/2990/138050/26985/10577/2629/2517/2581/4891/4668/1519/3988/164/57192/2717/6448/411/79158/51606/175
hsa05207	hsa05207	Chemical carcinogenesis - receptor activation	97	0.335249	1.39547	0.0324998	0.123343	0.0927389	1432	tags=31%, list=14%, signal=27%	409/3320/6256/2771/5594/5579/4258/4853/604/5925/4259/6776/1545/3845/208/7184/1978/6777/9641/5566/4790/196/3840/1388/1385/4893/405/5605/3836/4609
hsa00190	hsa00190	Oxidative phosphorylation	103	-0.322005	-1.38142	0.034244	0.128415	0.0965527	1117	tags=25%, list=11%, signal=23%	4709/51079/1327/7384/4726/528/1537/533/7388/516/509/4729/4697/522/10476/1329/5464/1351/9551/517/10632/1340/1345/1350/64077/521
hsa05206	hsa05206	MicroRNAs in cancer	106	0.31464	1.32874	0.0346954	0.128577	0.0966746	2393	tags=35%, list=23%, signal=27%	387/7057/8660/3162/54541/7329/5594/5579/4853/1545/3845/6093/3066/1398/4790/5962/27086/3065/4893/5605/4609/11186/4170/324/6464/6654/659/1399/27250/472/7431/9839/5598/2744/90427/836/5728
hsa04010	hsa04010	MAPK signaling pathway	180	0.286537	1.30695	0.0374438	0.137149	0.103119	1881	tags=27%, list=18%, signal=23%	409/998/1848/7132/3304/1436/4214/5062/9448/5594/5579/10746/51776/3654/3303/5534/3643/5495/7048/1326/3845/8986/208/1845/5566/1398/4790/9261/2069/2872/5494/4893/6722/5605/9693/4609/374/6416/4296/4775/23118/51135/6654/355/1849/6237/3310/1399/1147
hsa05323	hsa05323	Rheumatoid arthritis	56	0.393089	1.47019	0.0383682	0.138919	0.104451	1085	tags=25%, list=10%, signal=22%	3576/3123/3113/523/3122/9114/7099/529/3119/535/3115/9296/3606/2920
hsa04966	hsa04966	Collecting duct acid secretion	15	0.56171	1.57374	0.04466	0.159863	0.120197	892	tags=33%, list=9%, signal=31%	523/9114/529/535/9296
hsa04392	hsa04392	Hippo signaling pathway - multiple species	14	0.556709	1.52957	0.0458716	0.162354	0.122071	1455	tags=36%, list=14%, signal=31%	9770/55233/83937/26524/11186
hsa04657	hsa04657	IL-17 signaling pathway	52	0.376545	1.39636	0.0488137	0.170848	0.128457	1085	tags=25%, list=10%, signal=22%	6280/3576/3320/6279/4792/7128/5594/2932/7184/9641/4790/29761/2920
hsa04962	hsa04962	Vasopressin-regulated water reabsorption	33	0.426483	1.43148	0.0528302	0.182874	0.137499	1345	tags=42%, list=13%, signal=37%	8766/397/5869/6844/1783/1778/4905/5868/51143/5878/5566/1385/1639/51164
hsa00010	hsa00010	Glycolysis / Gluconeogenesis	38	0.411197	1.43408	0.0536044	0.183537	0.137998	748	tags=24%, list=7%, signal=22%	2023/3939/3101/217/2821/10327/5230/55276/223
hsa04978	hsa04978	Mineral absorption	27	0.43766	1.41923	0.054717	0.184484	0.13871	620	tags=22%, list=6%, signal=21%	2495/3162/2512/490/79901/30061
hsa04350	hsa04350	TGF-beta signaling pathway	45	0.394006	1.42134	0.0550523	0.184484	0.13871	2022	tags=42%, list=20%, signal=34%	3398/387/7057/5594/6667/6500/7048/6093/1874/5518/5516/4087/7027/4609/1030/659/4090/6198/4089
hsa04611	hsa04611	Platelet activation	77	0.336035	1.34118	0.0566728	0.185294	0.139319	998	tags=23%, list=10%, signal=21%	387/2212/7094/23533/3688/2771/5594/3937/60/8673/4067/6093/208/54518/6850/5566/10672/9475
hsa04371	hsa04371	Apelin signaling pathway	82	0.330923	1.33924	0.0573013	0.185294	0.139319	1271	tags=23%, list=12%, signal=20%	805/10365/1958/23533/4205/59345/2771/5594/8678/2782/81631/3845/208/5566/4209/4087/10672/4893/5605
hsa04961	hsa04961	Endocrine and other factor-regulated calcium reabsorption	28	0.449259	1.47094	0.0575853	0.185294	0.139319	927	tags=29%, list=9%, signal=26%	1173/1175/5579/490/8766/1785/5566/161
hsa05215	hsa05215	Prostate cancer	60	0.35426	1.34912	0.0580762	0.185294	0.139319	1271	tags=25%, list=12%, signal=22%	7850/3320/4792/5594/5925/2932/3845/208/7184/5170/4790/6692/1385/4893/5605
hsa04668	hsa04668	TNF signaling pathway	82	-0.325099	-1.34298	0.0585683	0.185294	0.139319	967	tags=18%, list=9%, signal=17%	197259/5293/5606/9586/3551/3725/3726/468/5290/1386/207/5609/7124/3659/841
hsa00061	hsa00061	Fatty acid biosynthesis	13	0.553484	1.49024	0.0588235	0.185294	0.139319	261	tags=15%, list=3%, signal=15%	2180/2182
hsa05120	hsa05120	Epithelial cell signaling in Helicobacter pylori infection	51	0.368714	1.36352	0.0607735	0.189541	0.142512	2381	tags=41%, list=23%, signal=32%	3576/998/4792/523/9114/529/4067/535/50848/9296/4790/2920/5781/6416/1147/28964/51606/8992/102/1445/836
hsa04713	hsa04713	Circadian entrainment	41	0.392783	1.39137	0.0626151	0.19337	0.145391	316	tags=17%, list=3%, signal=17%	805/5187/59345/2771/5594/5579/2782
hsa04714	hsa04714	Thermogenesis	174	-0.270378	-1.24542	0.0672269	0.205597	0.154584	1269	tags=21%, list=12%, signal=19%	514/285521/51103/6194/6197/4709/3265/5564/51079/1327/5606/7384/4726/1537/7388/51422/9586/516/509/4729/4697/522/284184/51287/5571/10476/1386/1329/1351/9551/517/10632/1340/1345/137682/1350/521
hsa03250	hsa03250	Viral life cycle - HIV-1	55	0.352517	1.3127	0.0680529	0.206122	0.154979	2152	tags=36%, list=21%, signal=29%	7852/200315/10955/9525/7251/29082/920/6829/27183/7936/25920/128866/5045/905/51497/9146/27125/11052/8850/1025
hsa05321	hsa05321	Inflammatory bowel disease	37	0.40655	1.40672	0.0689013	0.206704	0.155416	956	tags=32%, list=9%, signal=30%	3123/3113/3122/7099/3459/3119/3460/7100/3115/4790/3606/4087
hsa00410	hsa00410	beta-Alanine metabolism	18	0.492049	1.43714	0.0728972	0.214856	0.161546	748	tags=28%, list=7%, signal=26%	3030/217/55748/1806/223
hsa04530	hsa04530	Tight junction	97	0.31113	1.29507	0.0733083	0.214856	0.161546	1515	tags=27%, list=15%, signal=23%	10092/387/998/10093/3688/4214/10109/7846/8531/60/4637/4478/6093/50848/3308/5566/5518/5516/5962/9475/861/5520/55114/5872/9693/7277
hsa04120	hsa04120	Ubiquitin mediated proteolysis	129	0.287829	1.25983	0.0736648	0.214856	0.161546	2372	tags=34%, list=23%, signal=27%	7316/4214/7329/7332/9320/119504/6500/51465/11060/51529/7328/8452/6233/7327/10477/65264/10277/8451/7326/8450/118424/83737/25847/25906/9040/10273/51366/26091/331/996/8916/7321/25898/9021/8925/27339/84447/55294/55958/7318/10055/92912/23291/8453
hsa04650	hsa04650	Natural killer cell mediated cytotoxicity	70	0.337795	1.32252	0.0744879	0.215263	0.161852	1807	tags=34%, list=17%, signal=28%	3107/3133/3105/5594/3106/5579/3454/3459/3937/3460/5534/637/3845/2185/6850/5781/4893/5605/10451/2214/6464/6654/355/7305
hsa05014	hsa05014	Amyotrophic lateral sclerosis	274	0.251769	1.20426	0.0755814	0.216438	0.162735	1940	tags=29%, list=19%, signal=24%	498/5688/7132/311/9167/8678/4695/6390/1337/81631/5691/7846/317/4715/60/203068/54539/10482/515/5534/7494/26100/6392/5700/518/400916/637/5714/7385/54205/10762/5868/55967/10121/5684/8878/8408/5682/4731/10975/5717/6396/4719/4717/4722/5705/29982/5704/8480/4700/513/9776/10383/9818/11258/5701/1639/3799/51164/374291/9896/4712/5706/7277/65018/6389/7133/5702/6311/5289/4723/55255/84516/84790/4702/126328/283…
hsa04540	hsa04540	Gap junction	47	0.368725	1.32849	0.0855513	0.242781	0.182542	2535	tags=40%, list=25%, signal=31%	2771/5594/5579/10746/7846/203068/3845/5566/10383/4893/5605/7277/23236/6654/84790/5598/3708/2776/2778
hsa04934	hsa04934	Cushing syndrome	79	-0.306956	-1.25866	0.0883002	0.248344	0.186725	1366	tags=23%, list=13%, signal=20%	5567/1855/1021/5151/3949/949/5330/5331/2767/81029/9586/468/817/2271/1386/1017/8085/9101
hsa04150	hsa04150	mTOR signaling pathway	111	0.295519	1.25653	0.0914286	0.254434	0.191304	1271	tags=23%, list=12%, signal=20%	387/54541/7132/523/1975/529/5594/5579/28956/10542/3643/2932/3845/10670/208/1978/5170/8408/6396/9296/1857/57600/79109/4893/5605
hsa04390	hsa04390	Hippo signaling pathway	73	0.321244	1.26877	0.092081	0.254434	0.191304	3422	tags=45%, list=33%, signal=30%	3398/55233/60/2932/7048/5518/5516/4087/1857/5520/26524/4609/11186/374/324/7529/659/4089/92597/7159/23291/7046/5500/5584/1739/6934/8312/7534/1454/2535/5515/6788/5501
hsa05415	hsa05415	Diabetic cardiomyopathy	145	0.278225	1.23281	0.093985	0.257437	0.193562	1140	tags=25%, list=11%, signal=22%	1509/498/293/653361/9167/5579/6667/4695/6390/1337/2936/4715/54539/515/3643/6392/2932/518/7048/7385/1536/208/7417/55967/4731/10975/4790/4719/10105/4717/4087/4722/7419/4700/513/5524
hsa04520	hsa04520	Adherens junction	49	0.355099	1.30106	0.096475	0.261041	0.196272	600	tags=20%, list=6%, signal=19%	387/998/10163/5594/7414/8826/60/5795/3643/7048
hsa00040	hsa00040	Pentose and glucuronate interconversions	10	0.572219	1.39634	0.0969582	0.261041	0.196272	2331	tags=60%, list=23%, signal=47%	10327/2990/231/6652/6120/51181
hsa01232	hsa01232	Nucleotide metabolism	60	0.334563	1.27411	0.0998185	0.265547	0.199659	1179	tags=22%, list=11%, signal=19%	131870/3614/7378/1890/4860/51816/953/7084/22978/978/271/1716/124583
hsa04064	hsa04064	NF-kappa B signaling pathway	78	0.317786	1.26694	0.101664	0.265547	0.199659	3061	tags=42%, list=30%, signal=30%	3576/4792/4055/7132/7128/7099/7329/5579/3654/4067/6850/4790/8915/2920/1459/23118/51135/1540/1147/331/472/10454/8717/7187/8737/148022/257397/6351/23085/598/8740/9020/3383
hsa04330	hsa04330	Notch signaling pathway	43	0.363594	1.29691	0.101852	0.265547	0.199659	2042	tags=33%, list=20%, signal=26%	3516/5663/4853/3955/7090/3066/3065/1857/55534/151636/8650/83464/9794/8850
hsa04723	hsa04723	Retrograde endocannabinoid signaling	79	0.317834	1.27688	0.102004	0.265547	0.199659	2394	tags=34%, list=23%, signal=26%	59345/2771/5594/5579/4695/2782/4715/54539/55967/4731/5566/4719/4717/4722/4700/57406/374291/4712/23236/4723/4702/126328/4713/4718/4708/3708/2776
hsa04911	hsa04911	Insulin secretion	35	-0.380038	-1.31407	0.106157	0.274094	0.206086	1812	tags=34%, list=18%, signal=28%	64764/3779/5567/5330/5331/2767/27094/481/9586/468/817/1386
hsa04932	hsa04932	Non-alcoholic fatty liver disease	126	-0.272887	-1.2152	0.108225	0.277162	0.208392	1117	tags=21%, list=11%, signal=19%	4709/1050/5564/51079/1327/5293/7384/4726/1537/7388/51422/3552/3551/3725/4729/4697/5571/468/5290/1329/1351/207/1340/1345/1350/7124/841
hsa05162	hsa05162	Measles	101	0.296557	1.24022	0.110487	0.280672	0.211032	2650	tags=45%, list=26%, signal=33%	4792/3304/7128/7099/7297/3716/27102/3454/4938/317/3654/10399/4478/3303/6776/2932/637/54205/208/6777/9641/4790/3665/1459/23118/3661/51135/5610/355/3310/1147/4793/25898/29110/8667/3455/64135/836/4599/7097/4940/2213/8717/1027/7187
hsa01523	hsa01523	Antifolate resistance	24	-0.414728	-1.31606	0.113924	0.284802	0.214137	1229	tags=42%, list=12%, signal=37%	8517/5970/4524/3553/4363/10057/2356/3551/2350/7124
hsa05310	hsa05310	Asthma	17	0.467211	1.34776	0.116451	0.284802	0.214137	881	tags=29%, list=9%, signal=27%	3123/3113/3122/3119/3115
hsa04727	hsa04727	GABAergic synapse	35	0.387032	1.31831	0.116761	0.284802	0.214137	834	tags=20%, list=8%, signal=18%	2752/59345/2771/5579/2782/4905/5566
hsa04730	hsa04730	Long-term depression	35	0.386555	1.31669	0.116761	0.284802	0.214137	2535	tags=46%, list=25%, signal=35%	2771/5594/5579/4067/3845/5518/5516/10672/4893/5605/23236/2768/3708/2776/673/2778
hsa00983	hsa00983	Drug metabolism - other enzymes	36	0.387884	1.32798	0.116981	0.284802	0.214137	793	tags=25%, list=8%, signal=23%	3614/4258/7378/1890/1806/4259/7084/2990/978
hsa04910	hsa04910	Insulin signaling pathway	98	0.297378	1.24112	0.117537	0.284802	0.214137	2009	tags=32%, list=19%, signal=26%	805/8660/3101/5594/23433/3643/2932/3845/10211/208/1978/5170/5566/5257/1398/23265/5770/2872/4893/2889/5605/5261/1977/6464/6654/7249/1399/5562/2997/6198/9021
hsa00520	hsa00520	Amino sugar and nucleotide sugar metabolism	40	0.368567	1.30026	0.121101	0.289522	0.217686	1588	tags=25%, list=15%, signal=21%	3101/80896/2821/51167/1727/91373/55276/10007/51706/54187
hsa05220	hsa05220	Chronic myeloid leukemia	66	0.322921	1.24427	0.121324	0.289522	0.217686	2022	tags=33%, list=20%, signal=27%	4792/5594/5925/6776/7048/3845/3066/208/6777/1398/4790/3065/861/5781/4893/5605/4609/6464/6654/1399/1147/4089
hsa00770	hsa00770	Pantothenate and CoA biosynthesis	15	0.476297	1.33444	0.125461	0.297145	0.223417	2231	tags=47%, list=22%, signal=37%	217/8875/1806/79717/60496/8876/80347
hsa05032	hsa05032	Morphine addiction	38	0.371409	1.29531	0.127542	0.297582	0.223746	848	tags=18%, list=8%, signal=17%	409/59345/2771/5579/2782/5566/2870
hsa04213	hsa04213	Longevity regulating pathway - multiple species	45	0.351841	1.26923	0.128253	0.297582	0.223746	1965	tags=36%, list=19%, signal=29%	8660/2309/3304/6648/3303/3643/3845/3066/208/5566/3065/4893/3310/5562/9474/6198
hsa04927	hsa04927	Cortisol synthesis and secretion	31	-0.378584	-1.28195	0.12848	0.297582	0.223746	1366	tags=32%, list=13%, signal=28%	5567/5151/3949/949/5330/5331/2767/9586/468/1386
hsa05110	hsa05110	Vibrio cholerae infection	37	0.374011	1.29413	0.130354	0.299719	0.225352	892	tags=27%, list=9%, signal=25%	523/9114/529/60/3784/535/30001/11014/5566/9296
hsa04922	hsa04922	Glucagon signaling pathway	68	-0.305221	-1.22103	0.131466	0.300084	0.225627	1037	tags=22%, list=10%, signal=20%	5564/5330/5331/5162/51422/9586/5532/5571/468/817/1386/207/5214/2033/55671
hsa05144	hsa05144	Malaria	23	0.419188	1.31628	0.136194	0.308641	0.232061	163	tags=17%, list=2%, signal=17%	3576/7057/5175/7099
hsa04935	hsa04935	Growth hormone synthesis, secretion and action	74	-0.296222	-1.20787	0.138829	0.312364	0.23486	1439	tags=28%, list=14%, signal=25%	3717/6772/5599/5567/3265/5330/5331/5293/5606/5894/5747/2767/9586/3726/468/6774/5290/1386/207/2033/5336
hsa05322	hsa05322	Systemic lupus erythematosus	30	-0.37607	-1.26921	0.145877	0.323601	0.243309	436	tags=23%, list=4%, signal=22%	6634/6737/3109/81/6632/6741/7124
hsa05414	hsa05414	Dilated cardiomyopathy	34	-0.364974	-1.26579	0.145877	0.323601	0.243309	1720	tags=26%, list=17%, signal=22%	93589/7171/55799/5567/3685/3695/782/7170/7124
hsa05034	hsa05034	Alcoholism	61	0.316009	1.20519	0.155515	0.342569	0.257571	1724	tags=28%, list=17%, signal=23%	805/59345/2771/5594/2782/3845/3066/51564/5566/3065/1388/1385/4893/8520/8841/6464/6654
hsa03440	hsa03440	Homologous recombination	33	-0.365285	-1.2609	0.15678	0.342956	0.257861	1559	tags=21%, list=15%, signal=18%	4361/641/5890/11073/6742/9577/7156
hsa04340	hsa04340	Hedgehog signaling pathway	33	0.372146	1.24909	0.160377	0.348406	0.261959	1557	tags=27%, list=15%, signal=23%	409/8405/2932/1455/339745/8452/5566/1452/156
hsa05205	hsa05205	Proteoglycans in cancer	116	0.274052	1.17638	0.165414	0.356885	0.268335	1450	tags=24%, list=14%, signal=21%	387/7057/998/7099/1975/3688/2335/5829/5594/5579/8826/60/4478/3091/3845/10855/6093/208/5170/5566/4087/5962/9475/5781/4893/5605/4609/10451
hsa04917	hsa04917	Prolactin signaling pathway	44	-0.330503	-1.19361	0.167728	0.359418	0.270239	1439	tags=30%, list=14%, signal=26%	3717/6772/5599/9655/3265/5293/894/5894/6774/5290/207/6714/3659
hsa04728	hsa04728	Dopaminergic synapse	73	0.300071	1.18514	0.178637	0.377681	0.283971	1183	tags=23%, list=11%, signal=21%	805/409/59345/2771/5579/2931/2782/5525/5527/2932/208/5566/5518/5516/1388/5520/1385
hsa04725	hsa04725	Cholinergic synapse	59	-0.311667	-1.20881	0.178649	0.377681	0.283971	1439	tags=27%, list=14%, signal=23%	3717/2787/5567/3265/5330/5331/5293/2767/2793/9586/468/817/5290/207/54331/2534
hsa04960	hsa04960	Aldosterone-regulated sodium reabsorption	17	0.435932	1.25753	0.182994	0.384288	0.288939	765	tags=29%, list=7%, signal=27%	5594/5579/3643/3845/5170
hsa04936	hsa04936	Alcoholic liver disease	92	0.282321	1.16667	0.184843	0.385599	0.289924	3022	tags=43%, list=29%, signal=31%	3576/728/4792/2309/7132/7099/217/3654/2932/29896/208/719/223/9641/4790/2920/79602/6416/23118/3661/51135/355/5562/1147/29110/836/10454/8717/5608/7187/6434/8737/148022/257397/6934/1432/6720/9663/9020/8772
hsa04370	hsa04370	VEGF signaling pathway	41	-0.329551	-1.16373	0.187364	0.388287	0.291945	1063	tags=27%, list=10%, signal=24%	3265/572/5293/5894/5747/8605/5532/5290/207/6714/5336
hsa04931	hsa04931	Insulin resistance	76	-0.282814	-1.15574	0.193407	0.39819	0.299391	1156	tags=21%, list=11%, signal=19%	6197/5564/90673/5293/11000/51422/8473/9586/3551/5571/6774/5290/207/133522/948/7124
hsa00670	hsa00670	One carbon pool by folate	13	0.460786	1.24066	0.194853	0.398563	0.299671	4298	tags=77%, list=42%, signal=45%	10797/6472/2618/1719/4548/441024/471/6470/123263/4522
hsa03320	hsa03320	PPAR signaling pathway	36	0.34886	1.19437	0.198113	0.402617	0.30272	765	tags=17%, list=7%, signal=15%	2180/6256/7316/2182/3611/5170
hsa04926	hsa04926	Relaxin signaling pathway	71	-0.285118	-1.14982	0.200436	0.404726	0.304305	1416	tags=27%, list=14%, signal=23%	2787/5599/5567/3265/5330/59/5331/5293/5894/2793/9586/3725/468/5290/1386/207/54331/6714/5609
hsa04740	hsa04740	Olfactory transduction	20	0.409907	1.24205	0.204503	0.410308	0.308502	834	tags=20%, list=8%, signal=18%	805/409/2782/5566
hsa05160	hsa05160	Hepatitis C	109	0.268178	1.13959	0.214286	0.427215	0.321214	2814	tags=43%, list=27%, signal=32%	4792/6256/7132/7297/10197/3716/27102/5594/3454/4938/317/5925/2932/637/3845/54205/208/9641/5518/5516/3646/4790/5520/3665/4893/5605/4609/3661/5610/6654/355/7529/1147/9021/29110/3455/836/975/673/4599/4940/8717/7187/8737/148022/8554/6041
hsa04012	hsa04012	ErbB signaling pathway	61	-0.295115	-1.14758	0.222717	0.441232	0.331753	1177	tags=25%, list=11%, signal=22%	2549/3265/572/1839/868/5293/5894/5747/3725/817/5290/207/6714/5609/5336
hsa04512	hsa04512	ECM-receptor interaction	19	0.409673	1.22215	0.22449	0.441964	0.332304	1400	tags=26%, list=14%, signal=23%	7057/3688/2335/961/3676
hsa04750	hsa04750	Inflammatory mediator regulation of TRP channels	51	-0.309591	-1.14693	0.22658	0.443308	0.333314	1368	tags=24%, list=13%, signal=21%	5599/5567/5330/5331/5293/5606/5029/8605/817/5290/6714/5336
hsa05161	hsa05161	Hepatitis B	120	0.261861	1.13023	0.228733	0.44476	0.334406	1881	tags=32%, list=18%, signal=27%	3576/4792/7099/7297/4214/3716/5594/5579/3454/317/5925/3654/6776/7048/637/3845/2185/54205/208/6777/9641/4790/1388/7419/3665/1385/4893/5605/4609/843/6416/4775/23118/3661/51135/6654/355/7529/1147
hsa05221	hsa05221	Acute myeloid leukemia	55	0.309039	1.1508	0.230624	0.445684	0.335101	1432	tags=27%, list=14%, signal=24%	1848/3684/1436/5594/7704/6776/3845/208/1978/6777/4790/861/4893/5605/4609
hsa04630	hsa04630	JAK-STAT signaling pathway	74	-0.279925	-1.14141	0.232104	0.44581	0.335195	1765	tags=27%, list=17%, signal=23%	3600/122809/9063/51588/10401/5292/3717/6772/9655/3265/5293/894/5894/5777/6774/5290/5771/207/3594/2033
hsa04662	hsa04662	B cell receptor signaling pathway	67	0.294339	1.13808	0.234317	0.447333	0.336341	1945	tags=34%, list=19%, signal=28%	4792/10288/11024/5594/5579/11006/4067/5534/2932/3845/11025/208/6850/4790/8915/4893/5605/353514/10451/4775/6654/1147/4793
hsa00620	hsa00620	Pyruvate metabolism	32	0.34528	1.162	0.238889	0.453313	0.340837	1479	tags=25%, list=14%, signal=21%	3939/217/4200/10327/4190/223/55902/2739
hsa00071	hsa00071	Fatty acid degradation	29	0.352172	1.15711	0.24053	0.453695	0.341124	748	tags=17%, list=7%, signal=16%	2180/3030/217/2182/223
hsa04724	hsa04724	Glutamatergic synapse	50	0.315937	1.1615	0.246753	0.462662	0.347866	834	tags=18%, list=8%, signal=17%	2752/59345/2771/5594/5579/2782/5534/6507/5566
hsa04625	hsa04625	C-type lectin receptor signaling pathway	79	-0.270895	-1.1108	0.262693	0.489635	0.368147	1063	tags=30%, list=10%, signal=27%	64170/801/5601/8844/834/10892/5530/4791/6772/5599/3265/868/5293/5894/3551/3725/5532/5290/207/6714/5336/7124/3659/841
hsa05225	hsa05225	Hepatocellular carcinoma	101	0.264193	1.10487	0.265918	0.492578	0.370359	3067	tags=42%, list=30%, signal=30%	3162/23401/5594/5579/4258/5925/60/4259/6595/2932/7048/6603/3845/208/6604/4087/6601/1857/4893/1452/5605/4609/324/6464/6654/6198/4089/3082/6602/5728/673/7046/55274/86/6598/2002/6934/598/196528/578/8312/10587
hsa04933	hsa04933	AGE-RAGE signaling pathway in diabetic complications	63	0.292889	1.12061	0.267399	0.492578	0.370359	956	tags=22%, list=9%, signal=20%	3576/998/1958/2335/5594/5579/6776/7048/3845/1536/208/6777/4790/4087
hsa04270	hsa04270	Vascular smooth muscle contraction	60	0.294565	1.12178	0.274047	0.501889	0.37736	998	tags=17%, list=10%, signal=15%	805/387/5594/5579/4637/6093/5566/9826/10672/9475
hsa04742	hsa04742	Taste transduction	11	-0.457102	-1.1699	0.276596	0.503628	0.378668	1848	tags=45%, list=18%, signal=37%	2550/5567/5330/5331/5153
hsa05230	hsa05230	Central carbon metabolism in cancer	46	0.313767	1.13139	0.280374	0.507573	0.381634	1432	tags=26%, list=14%, signal=23%	3939/3101/9123/5594/3091/3845/208/9997/4893/5211/5605/4609
hsa00531	hsa00531	Glycosaminoglycan degradation	14	0.414722	1.13946	0.282569	0.508624	0.382424	2335	tags=50%, list=23%, signal=39%	3423/10855/2990/138050/6448/411/2588
hsa04660	hsa04660	T cell receptor signaling pathway	69	-0.271161	-1.08898	0.286938	0.513554	0.386131	1063	tags=22%, list=10%, signal=20%	3265/868/5293/7006/5894/3551/3725/5532/5777/5290/207/7410/5609/2534/7124
hsa04014	hsa04014	Ras signaling pathway	117	0.252301	1.08404	0.288679	0.513751	0.386279	1492	tags=21%, list=14%, signal=18%	805/387/998/1436/5062/59345/5594/5579/2782/10928/5869/3643/3845/208/5868/5878/5566/4790/5781/4893/5605/5863/11186/5898
hsa04921	hsa04921	Oxytocin signaling pathway	87	0.267176	1.09763	0.292052	0.514652	0.386956	667	tags=14%, list=6%, signal=13%	805/387/1938/23533/2771/5594/5579/60/4637/5534/3845/6093
hsa00513	hsa00513	Various types of N-glycan biosynthesis	28	0.341426	1.11788	0.292453	0.514652	0.386956	1888	tags=32%, list=18%, signal=26%	6185/6184/4122/2683/10905/4245/4121/4247/11282
hsa04152	hsa04152	AMPK signaling pathway	86	0.265215	1.08658	0.294118	0.514706	0.386997	1965	tags=28%, list=19%, signal=23%	8660/1938/2309/51552/5525/5527/3643/23216/208/1978/5170/8408/5518/5516/5520/1385/79602/5211/5209/200186/7249/5562/2997/6198
hsa04211	hsa04211	Longevity regulating pathway	68	0.281435	1.09117	0.302974	0.527275	0.396447	1965	tags=32%, list=19%, signal=26%	8660/2309/6648/3643/3845/208/1978/8408/5566/26060/4790/1388/27244/9776/1385/79602/4893/1977/7249/5562/9474/6198
hsa04973	hsa04973	Carbohydrate digestion and absorption	22	-0.362768	-1.12528	0.306034	0.529208	0.397901	1026	tags=45%, list=10%, signal=41%	5291/5295/3099/3098/5330/5331/5293/481/5290/207
hsa03018	hsa03018	RNA degradation	69	0.277146	1.08042	0.308411	0.529208	0.397901	2296	tags=38%, list=22%, signal=30%	2023/131870/26986/7832/29883/167227/219988/22803/23019/170506/25804/51691/5211/10140/64282/10766/22894/54464/23658/57472/9125/9652/4850/55802/5042/5073
hsa00830	hsa00830	Retinol metabolism	12	0.425163	1.10957	0.309125	0.529208	0.397901	3769	tags=50%, list=36%, signal=32%	216/8694/10901/317749/29785/54884
hsa05226	hsa05226	Gastric cancer	70	0.275245	1.07763	0.310987	0.529518	0.398134	2516	tags=36%, list=24%, signal=27%	6256/23401/5594/5925/2932/7048/3845/208/4087/1857/4893/1452/5605/4609/1030/324/6464/6654/6198/4089/3082/6257/673/7046/4292
hsa04620	hsa04620	Toll-like receptor signaling pathway	70	0.273897	1.07235	0.312849	0.529825	0.398365	1677	tags=30%, list=16%, signal=25%	3576/4792/3663/7099/5594/3454/51311/3654/1326/7100/208/9641/4790/7096/3665/5605/6348/6416/23118/3661/51135
hsa01522	hsa01522	Endocrine resistance	64	-0.274665	-1.07554	0.315673	0.531749	0.399811	2148	tags=33%, list=21%, signal=26%	2353/7157/5469/2885/5601/581/4851/5599/5567/9611/8202/3265/572/1839/5293/5894/5747/3725/5290/207/6714
hsa04919	hsa04919	Thyroid hormone signaling pathway	86	0.260649	1.06787	0.318015	0.532319	0.40024	1620	tags=29%, list=16%, signal=25%	6256/5594/5579/4853/60/23389/3091/8648/2932/3845/3066/208/5170/5566/9969/3065/29079/4893/5211/5605/10499/4609/8841/23236/9862
hsa04916	hsa04916	Melanogenesis	47	0.309428	1.11485	0.319392	0.532319	0.40024	1271	tags=23%, list=12%, signal=21%	805/2771/5594/5579/2932/3845/5566/1857/1385/4893/5605
hsa04971	hsa04971	Gastric acid secretion	37	0.314416	1.08792	0.329609	0.546457	0.41087	2557	tags=35%, list=25%, signal=27%	805/2771/5579/60/3784/5566/23236/818/3708/2776/3759/2778/483
hsa04924	hsa04924	Renin secretion	29	0.328615	1.07971	0.333333	0.549738	0.413337	2628	tags=45%, list=25%, signal=34%	805/1508/2771/5534/5566/1385/5732/23236/3708/2776/3759/2778/5734
hsa04979	hsa04979	Cholesterol metabolism	28	0.330872	1.08332	0.335849	0.551002	0.414287	1534	tags=36%, list=15%, signal=30%	9218/6272/4043/6646/7417/706/10577/7419/10948/3988
hsa04975	hsa04975	Fat digestion and absorption	14	-0.403531	-1.11358	0.347921	0.567851	0.426955	1600	tags=29%, list=15%, signal=24%	10554/2806/949/948
hsa05142	hsa05142	Chagas disease	66	0.275913	1.06314	0.352941	0.571925	0.430019	1881	tags=33%, list=18%, signal=27%	3576/4792/7132/7099/2771/5594/3459/3460/3654/7048/208/5518/5516/4790/4087/5520/6348/6416/23236/51135/355/1147
hsa04726	hsa04726	Serotonergic synapse	44	0.303295	1.08377	0.354049	0.571925	0.430019	2680	tags=39%, list=26%, signal=29%	59345/2771/5594/5579/2782/247/3845/5566/4893/23236/3708/836/2776/673/2783/2778/1843
hsa00240	hsa00240	Pyrimidine metabolism	41	0.30442	1.07836	0.357274	0.574191	0.431723	2543	tags=34%, list=25%, signal=26%	7378/1890/953/1806/7084/22978/978/124583/1635/51251/50484/54963/30833/10201
hsa05223	hsa05223	Non-small cell lung cancer	55	0.287351	1.07003	0.364839	0.580712	0.436626	1455	tags=25%, list=14%, signal=22%	6256/2309/5594/5579/5925/6776/3845/208/5170/6777/4893/5605/3799/11186
hsa04923	hsa04923	Regulation of lipolysis in adipocytes	26	0.329333	1.06412	0.365019	0.580712	0.436626	834	tags=19%, list=8%, signal=18%	8660/2771/3643/208/5566
hsa05211	hsa05211	Renal cell carcinoma	54	0.285759	1.06119	0.372881	0.586942	0.44131	1271	tags=26%, list=12%, signal=23%	998/5062/5594/3091/3845/7030/208/1398/5781/54583/4893/405/2889/5605
hsa04710	hsa04710	Circadian rhythm	24	-0.335211	-1.06373	0.373418	0.586942	0.44131	1576	tags=33%, list=15%, signal=28%	8553/8454/9978/9575/5564/1408/51422/5571
hsa00020	hsa00020	Citrate cycle (TCA cycle)	26	0.327369	1.05777	0.374525	0.586942	0.44131	2037	tags=42%, list=20%, signal=34%	6390/50/4190/6392/47/3421/3420/6389/3419/8801/1743
hsa05204	hsa05204	Chemical carcinogenesis - DNA adducts	15	0.372134	1.04261	0.383764	0.598444	0.449958	617	tags=20%, list=6%, signal=19%	4258/4259/1545
hsa00350	hsa00350	Tyrosine metabolism	10	-0.424597	-1.056	0.390756	0.606346	0.455899	2277	tags=40%, list=22%, signal=31%	128/1312/2806/221
hsa04068	hsa04068	FoxO signaling pathway	96	0.246979	1.02664	0.395872	0.611274	0.459604	2034	tags=26%, list=20%, signal=21%	8660/10365/2309/5594/6648/7874/604/3643/7048/3845/208/1032/5170/901/5934/9140/4893/5605/23710/1030/6654/5562/1147/4089/472
hsa03420	hsa03420	Nucleotide excision repair	42	0.293499	1.04039	0.403738	0.617421	0.464226	2891	tags=31%, list=28%, signal=22%	56655/2067/8451/8450/5981/902/6118/7508/10714/5111/6117/404672/2071
hsa04210	hsa04210	Apoptosis	110	0.242616	1.0322	0.403774	0.617421	0.464226	1936	tags=25%, list=19%, signal=21%	1508/1509/4792/7132/824/823/5594/7846/317/60/637/3845/54205/1520/208/5170/4790/4893/5605/1519/4170/7277/843/835/355/84790/1147/331
hsa04072	hsa04072	Phospholipase D signaling pathway	88	0.25005	1.02523	0.412639	0.622828	0.468292	1813	tags=26%, list=18%, signal=22%	3576/387/23533/5594/1785/3643/3845/2185/208/27128/6850/10672/23396/10161/5781/4893/5605/5898/23236/6464/6654/6237/7249
hsa04020	hsa04020	Calcium signaling pathway	83	0.250483	1.01673	0.416974	0.622828	0.468292	2535	tags=31%, list=25%, signal=24%	7852/805/293/5579/490/80271/5534/2185/7417/5566/5257/10105/7419/53373/5261/23236/5023/57192/80228/2769/3082/818/3708/2776/10800/2778
hsa00532	hsa00532	Glycosaminoglycan biosynthesis - chondroitin sulfate / dermatan sulfate	16	0.356941	1.01531	0.417745	0.622828	0.468292	498	tags=12%, list=5%, signal=12%	55454/29940
hsa03008	hsa03008	Ribosome biogenesis in eukaryotes	71	-0.252134	-1.0168	0.418301	0.622828	0.468292	1923	tags=27%, list=19%, signal=22%	23560/55341/1460/51096/55226/10248/55131/10813/51367/55127/4809/4931/29102/51077/1736/84128/84916/1457/83732
hsa04261	hsa04261	Adrenergic signaling in cardiomyocytes	76	0.253239	1.00881	0.420475	0.622828	0.468292	1183	tags=20%, list=11%, signal=18%	805/23533/2771/5594/490/5525/5527/3784/208/5566/5518/5516/1388/5520/1385
hsa05231	hsa05231	Choline metabolism in cancer	66	0.265263	1.02211	0.420956	0.622828	0.468292	1965	tags=26%, list=19%, signal=21%	10163/5594/5579/6667/3091/3845/208/1978/5170/23396/5130/4893/5605/57153/6654/7249/6198
hsa00860	hsa00860	Porphyrin metabolism	19	0.341829	1.01976	0.42115	0.622828	0.468292	1532	tags=26%, list=15%, signal=22%	3162/644/2990/1355/210
hsa00511	hsa00511	Other glycan degradation	15	-0.372402	-1.03557	0.426087	0.624058	0.469216	1435	tags=47%, list=14%, signal=40%	3073/23324/64772/2720/4126/4123/4758
hsa04115	hsa04115	p53 signaling pathway	54	-0.26316	-1.00383	0.426752	0.624058	0.469216	1447	tags=19%, list=14%, signal=16%	545/143686/1021/894/64326/9538/4194/9540/1017/841
hsa04550	hsa04550	Signaling pathways regulating pluripotency of stem cells	62	0.267944	1.02091	0.428044	0.624058	0.469216	1826	tags=31%, list=18%, signal=25%	3398/3716/5594/463/2932/3845/208/7994/4087/1857/4893/84759/5605/9869/5978/4609/324/659/4090
hsa05224	hsa05224	Breast cancer	69	0.259832	1.01292	0.429907	0.624058	0.469216	1724	tags=25%, list=17%, signal=21%	23401/5594/6667/4853/5925/8648/2932/3845/208/1857/4893/1452/5605/4609/324/6464/6654
hsa00630	hsa00630	Glyoxylate and dicarboxylate metabolism	22	0.325041	1.01139	0.434944	0.628474	0.472537	1619	tags=23%, list=16%, signal=19%	2752/50/4190/55902/6472
hsa00340	hsa00340	Histidine metabolism	11	0.401575	1.01545	0.43797	0.629957	0.473652	748	tags=27%, list=7%, signal=25%	217/55748/223
hsa04114	hsa04114	Oocyte meiosis	78	0.24889	0.992268	0.44732	0.639405	0.480755	867	tags=14%, list=8%, signal=13%	805/5594/119504/5525/5527/6500/5534/51529/5566/5518/5516
hsa05210	hsa05210	Colorectal cancer	69	0.256569	1.0002	0.448598	0.639405	0.480755	2516	tags=33%, list=24%, signal=25%	387/5594/2932/7048/3845/54205/208/26060/4087/2069/4893/5605/4609/5898/374/324/6654/6198/4089/836/673/7046/4292
hsa05235	hsa05235	PD-L1 expression and PD-1 checkpoint pathway in cancer	65	0.259541	0.997912	0.451087	0.640056	0.481245	1305	tags=25%, list=13%, signal=22%	4792/7099/3716/5594/3459/3460/3091/5534/3845/208/4790/920/5781/4893/5605/1459
hsa04136	hsa04136	Autophagy - other	29	0.308135	1.01242	0.462121	0.649531	0.488369	1922	tags=31%, list=19%, signal=25%	8678/26100/5516/9140/9776/23192/23710/5289/9474
hsa00380	hsa00380	Tryptophan metabolism	22	0.319873	0.995313	0.464684	0.649531	0.488369	748	tags=18%, list=7%, signal=17%	3030/217/1545/223
hsa04920	hsa04920	Adipocytokine signaling pathway	47	0.278078	1.0019	0.465779	0.649531	0.488369	2009	tags=32%, list=19%, signal=26%	8660/4792/2180/6256/7132/2182/208/4790/5781/79602/7133/5562/1147/4793/9021
hsa00640	hsa00640	Propanoate metabolism	25	0.310791	0.991228	0.466038	0.649531	0.488369	159	tags=8%, list=2%, signal=8%	3939/3030
hsa05168	hsa05168	Herpes simplex virus 1 infection	361	-0.199675	-1.0013	0.468085	0.649531	0.488369	1448	tags=14%, list=14%, signal=12%	147657/3717/3118/6772/93134/23586/57786/6430/10189/6431/572/7988/100289678/6429/7594/7562/5293/7695/8683/162239/162966/90592/7625/57711/286075/91664/158431/6428/101060200/342926/284371/148103/346171/115004/3551/10308/5371/3109/5290/100131017/6432/207/29915/59348/6714/7752/7710/7124/841
hsa01200	hsa01200	Carbon metabolism	82	0.243773	0.986541	0.473198	0.649531	0.488369	2037	tags=24%, list=20%, signal=20%	2023/3101/2821/6390/4200/50/4190/6392/5230/9563/3421/3420/5211/55902/6389/6472/3419/26007/8801/1743
hsa04912	hsa04912	GnRH signaling pathway	60	0.260979	0.993881	0.475499	0.649531	0.488369	834	tags=17%, list=8%, signal=15%	805/998/1958/4214/5594/5579/10746/3845/2185/5566
hsa05213	hsa05213	Endometrial cancer	45	0.279278	1.00747	0.475836	0.649531	0.488369	3011	tags=42%, list=29%, signal=30%	2309/5594/3611/2932/3845/208/5170/4893/5605/4609/324/6654/5728/673/4292/2002/6934/578/8312
hsa05222	hsa05222	Small cell lung cancer	60	0.260046	0.990327	0.477314	0.649531	0.488369	893	tags=15%, list=9%, signal=14%	4792/6256/3688/2335/317/5925/54205/208/4790
hsa05143	hsa05143	African trypanosomiasis	16	-0.346842	-0.989631	0.479393	0.649531	0.488369	1026	tags=19%, list=10%, signal=17%	5330/5331/7124
hsa04972	hsa04972	Pancreatic secretion	37	0.285355	0.987369	0.480447	0.649531	0.488369	651	tags=14%, list=6%, signal=13%	387/5579/490/8766/3784
hsa00450	hsa00450	Selenocompound metabolism	13	0.361044	0.972104	0.487132	0.654167	0.491855	3590	tags=46%, list=35%, signal=30%	9061/22928/9060/10587/4548/22929
hsa01230	hsa01230	Biosynthesis of amino acids	41	0.279227	0.989118	0.488029	0.654167	0.491855	1873	tags=27%, list=18%, signal=22%	2023/2752/27430/50/5230/3421/3420/5211/6472/29920/3419
hsa00510	hsa00510	N-Glycan biosynthesis	42	0.281892	0.999252	0.491589	0.654618	0.492194	2214	tags=31%, list=21%, signal=24%	6185/6184/4122/2683/23193/10905/4245/4121/4247/8813/11282/1798/7841
hsa00330	hsa00330	Arginine and proline metabolism	21	0.317963	0.979164	0.493601	0.654618	0.492194	1047	tags=24%, list=10%, signal=21%	217/55748/112483/223/4942
hsa01524	hsa01524	Platinum drug resistance	52	-0.25914	-0.969587	0.4946	0.654618	0.492194	1024	tags=15%, list=10%, signal=14%	572/2956/9446/5293/4257/5290/207/841
hsa04918	hsa04918	Thyroid hormone synthesis	38	-0.281942	-0.979608	0.501085	0.659876	0.496147	1366	tags=24%, list=13%, signal=21%	5567/8458/5330/5331/481/9586/468/1386/3309
hsa01212	hsa01212	Fatty acid metabolism	41	0.277816	0.984121	0.502762	0.659876	0.496147	961	tags=15%, list=9%, signal=13%	2180/3030/2182/3295/51144/60481
hsa00982	hsa00982	Drug metabolism - cytochrome P450	12	-0.36043	-0.95035	0.507527	0.661496	0.497365	924	tags=42%, list=9%, signal=38%	373156/128/9446/4257/221
hsa04146	hsa04146	Peroxisome	64	0.2529	0.97267	0.508197	0.661496	0.497365	3023	tags=33%, list=29%, signal=23%	2180/2182/6648/3295/8540/8443/5824/25824/55711/8799/215/55670/10901/9409/5826/3418/5195/10005/5825/390916/10455
hsa04930	hsa04930	Type II diabetes mellitus	23	0.302799	0.950812	0.520522	0.674751	0.507332	547	tags=17%, list=5%, signal=17%	8660/3101/5594/3643
hsa05031	hsa05031	Amphetamine addiction	33	0.282367	0.947755	0.524528	0.677157	0.509141	1183	tags=24%, list=11%, signal=22%	805/5579/5534/3066/5566/3065/1388/1385
hsa01521	hsa01521	EGFR tyrosine kinase inhibitor resistance	52	-0.254216	-0.951165	0.537797	0.689076	0.518102	1233	tags=23%, list=12%, signal=20%	3717/6194/2549/3265/572/5293/5894/6774/5290/207/6714/5336
hsa00270	hsa00270	Cysteine and methionine metabolism	33	-0.273072	-0.942598	0.538136	0.689076	0.518102	2144	tags=36%, list=21%, signal=29%	191/1786/84245/3945/2937/2806/56267/262/4191/6611/4144/586
hsa04622	hsa04622	RIG-I-like receptor signaling pathway	45	-0.267004	-0.964866	0.540948	0.689594	0.518492	513	tags=11%, list=5%, signal=11%	3551/64343/5300/7124/841
hsa05030	hsa05030	Cocaine addiction	23	-0.303794	-0.955118	0.542918	0.689594	0.518492	535	tags=26%, list=5%, signal=25%	64764/5567/9586/3725/468/1386
hsa04929	hsa04929	GnRH secretion	31	0.279986	0.931744	0.551402	0.696963	0.524032	1271	tags=23%, list=12%, signal=20%	409/5594/5579/3845/208/4893/5605
hsa01040	hsa01040	Biosynthesis of unsaturated fatty acids	17	-0.32584	-0.935269	0.553145	0.696963	0.524032	198	tags=41%, list=2%, signal=40%	51/64834/401494/201562/6342/3992/30
hsa03013	hsa03013	Nucleocytoplasmic transport	97	-0.219569	-0.941193	0.559574	0.699169	0.525691	1647	tags=29%, list=16%, signal=24%	7919/2733/79902/3843/9972/8021/55308/55746/3838/8086/8563/23225/10189/348995/64328/7341/5411/22985/3837/23636/23633/6612/3839/65110/57187/23165/10284/10921
hsa05216	hsa05216	Thyroid cancer	29	0.284445	0.934584	0.560606	0.699169	0.525691	2973	tags=38%, list=29%, signal=27%	6256/5594/3845/4893/5605/4609/8031/6257/673/6934/578
hsa04925	hsa04925	Aldosterone synthesis and secretion	49	-0.254767	-0.937376	0.561555	0.699169	0.525691	2285	tags=37%, list=22%, signal=29%	3709/4929/84876/23683/801/493/64764/5567/3949/949/5330/5331/2767/481/9586/468/817/1386
hsa00500	hsa00500	Starch and sucrose metabolism	19	0.303668	0.905913	0.571429	0.708661	0.532828	675	tags=16%, list=7%, signal=15%	3101/2821/55276
hsa00230	hsa00230	Purine metabolism	78	0.23482	0.936174	0.584104	0.719882	0.541264	3796	tags=44%, list=37%, signal=28%	131870/3614/4860/51816/953/22978/9061/55276/271/1716/124583/11164/50484/5147/30833/10201/8833/9060/3615/3251/2618/5141/4833/5631/374659/272/4830/5140/10606/53343/50808/318/471/4832
hsa00062	hsa00062	Fatty acid elongation	18	0.310213	0.906045	0.585047	0.719882	0.541264	2319	tags=28%, list=22%, signal=22%	3030/51144/60481/9524/3032
hsa00760	hsa00760	Nicotinate and nicotinamide metabolism	22	-0.291235	-0.903394	0.594828	0.726262	0.546062	1224	tags=36%, list=12%, signal=32%	22933/51547/23530/23411/64802/952/55191/683
hsa04623	hsa04623	Cytosolic DNA-sensing pathway	41	0.257422	0.911878	0.594843	0.726262	0.546062	2799	tags=37%, list=27%, signal=27%	4792/29108/9641/4790/3606/3665/3661/5440/1147/4793/29110/51082/84265/8737/6351
hsa04974	hsa04974	Protein digestion and absorption	19	-0.299554	-0.892649	0.604752	0.735509	0.553014	845	tags=32%, list=8%, signal=29%	6510/6546/206358/1298/1296/481
hsa04215	hsa04215	Apoptosis - multiple species	25	0.285648	0.911038	0.611321	0.739871	0.556294	683	tags=20%, list=7%, signal=19%	7132/8678/317/637/54205
hsa04130	hsa04130	SNARE interactions in vesicular transport	30	0.274896	0.903679	0.614367	0.739871	0.556294	1283	tags=23%, list=12%, signal=20%	9341/6844/8673/10791/9342/10652/10228
hsa00564	hsa00564	Glycerophospholipid metabolism	63	0.240246	0.919195	0.615385	0.739871	0.556294	2196	tags=27%, list=21%, signal=21%	23646/79143/9791/54675/54947/23761/10908/55500/5130/137964/8443/8760/2820/10162/9489/10555/79888
hsa01250	hsa01250	Biosynthesis of nucleotide sugars	31	0.268304	0.892871	0.620561	0.741023	0.55716	675	tags=13%, list=7%, signal=12%	3101/2821/91373/55276
hsa04310	hsa04310	Wnt signaling pathway	84	0.226999	0.922305	0.621072	0.741023	0.55716	1655	tags=23%, list=16%, signal=19%	387/23401/6907/5579/5663/6500/7090/5534/2932/5566/9475/1857/27101/1452/1459/4609/23236/4775/324
hsa00052	hsa00052	Galactose metabolism	21	0.286663	0.882778	0.6234	0.741023	0.55716	1839	tags=29%, list=18%, signal=24%	3101/2683/55276/5211/231/2717
hsa05340	hsa05340	Primary immunodeficiency	21	-0.287334	-0.878431	0.626374	0.741758	0.557713	2332	tags=29%, list=23%, signal=22%	8517/6891/84876/5993/695/4261
hsa04110	hsa04110	Cell cycle	93	0.222869	0.921602	0.633517	0.74197	0.557872	2034	tags=25%, list=20%, signal=20%	10735/119504/6500/5925/2932/51529/3066/1032/1874/4087/5934/3065/7027/9184/4609/902/25847/25906/1030/7529/996/4089/472
hsa05212	hsa05212	Pancreatic cancer	63	0.23788	0.910144	0.6337	0.74197	0.557872	956	tags=16%, list=9%, signal=14%	998/3716/5594/10928/5925/7048/3845/208/4790/4087
hsa01240	hsa01240	Biosynthesis of cofactors	101	-0.214248	-0.919779	0.634615	0.74197	0.557872	1639	tags=16%, list=16%, signal=13%	2937/55163/1371/7372/10229/64802/2356/7390/5373/8564/29922/204/55191/4144/586/11019
hsa04024	hsa04024	cAMP signaling pathway	91	-0.217444	-0.919802	0.635974	0.74197	0.557872	1997	tags=25%, list=19%, signal=21%	801/7074/5601/493/2550/4659/64764/5599/5567/64411/5338/572/5293/5894/481/9586/3725/817/5290/207/2033/7410/154
hsa00100	hsa00100	Steroid biosynthesis	15	-0.308787	-0.858667	0.643478	0.747954	0.562372	1255	tags=20%, list=12%, signal=18%	120227/50814/3930
hsa04914	hsa04914	Progesterone-mediated oocyte maturation	60	0.237535	0.904598	0.653358	0.752302	0.565641	834	tags=13%, list=8%, signal=12%	3320/2771/5594/119504/3845/51529/208/5566
hsa04070	hsa04070	Phosphatidylinositol signaling system	73	0.229176	0.90514	0.653775	0.752302	0.565641	1735	tags=23%, list=17%, signal=20%	805/5579/8897/80271/3705/9107/5305/64419/23396/8760/253430/90809/23236/22908/5297/200576/5289
hsa03015	hsa03015	mRNA surveillance pathway	80	-0.22388	-0.921105	0.656388	0.752302	0.565641	386	tags=11%, list=4%, signal=11%	5411/22985/65110/55844/124540/23049/8106/10284/10921
hsa00590	hsa00590	Arachidonic acid metabolism	19	0.287279	0.857023	0.656772	0.752302	0.565641	331	tags=11%, list=3%, signal=10%	4048/247
hsa05218	hsa05218	Melanoma	40	-0.257433	-0.904692	0.660832	0.75421	0.567075	1299	tags=32%, list=13%, signal=29%	51426/5291/5295/7157/581/4286/1021/3265/572/5293/5894/5290/207
hsa00980	hsa00980	Metabolism of xenobiotics by cytochrome P450	15	0.303187	0.849438	0.673432	0.765816	0.575801	1703	tags=33%, list=16%, signal=28%	4258/4259/1545/8574/873
hsa00562	hsa00562	Inositol phosphate metabolism	56	-0.230014	-0.885532	0.676533	0.766575	0.576372	1290	tags=18%, list=12%, signal=16%	3628/3612/5330/5331/5293/7167/5290/10423/3633/5336
hsa03450	hsa03450	Non-homologous end-joining	11	0.329275	0.832623	0.68985	0.778862	0.585611	631	tags=18%, list=6%, signal=17%	7520/2547
hsa00565	hsa00565	Ether lipid metabolism	24	-0.268494	-0.852017	0.694093	0.780854	0.587109	1298	tags=21%, list=13%, signal=18%	5338/254531/7941/8605/10390
hsa04720	hsa04720	Long-term potentiation	42	-0.249335	-0.886739	0.700214	0.784938	0.590179	1366	tags=26%, list=13%, signal=23%	5530/5567/6197/3265/5330/5331/5894/5532/468/817/2033
hsa00515	hsa00515	Mannose type O-glycan biosynthesis	12	-0.300524	-0.792395	0.713978	0.793972	0.596971	836	tags=17%, list=8%, signal=15%	148789/11041
hsa04970	hsa04970	Salivary secretion	35	0.24647	0.839531	0.715631	0.793972	0.596971	834	tags=14%, list=8%, signal=13%	805/5579/490/6844/5566
hsa04913	hsa04913	Ovarian steroidogenesis	17	-0.284908	-0.817781	0.715835	0.793972	0.596971	1366	tags=24%, list=13%, signal=20%	5567/3949/949/8605
hsa00790	hsa00790	Folate biosynthesis	14	0.294436	0.808971	0.726606	0.80309	0.603827	3116	tags=43%, list=30%, signal=30%	2643/231/873/4338/5092/1719
hsa04977	hsa04977	Vitamin digestion and absorption	11	0.318896	0.806378	0.729323	0.803276	0.603967	930	tags=18%, list=9%, signal=17%	6948/55788
hsa00250	hsa00250	Alanine, aspartate and glutamate metabolism	18	0.27282	0.796832	0.73271	0.803988	0.604502	65	tags=6%, list=1%, signal=6%	2752
hsa04976	hsa04976	Bile secretion	23	0.26177	0.821976	0.735075	0.803988	0.604502	834	tags=13%, list=8%, signal=12%	6256/366/5566
hsa03022	hsa03022	Basal transcription factors	38	0.236465	0.824687	0.748614	0.815963	0.613506	3522	tags=45%, list=34%, signal=30%	2958/2962/6880/6883/2963/2957/902/6884/6878/2959/404672/2071/6873/9519/1022/6908/27097
hsa00480	hsa00480	Glutathione metabolism	31	0.245744	0.817795	0.764486	0.83039	0.624353	447	tags=13%, list=4%, signal=12%	4258/2936/2879/4259
hsa05214	hsa05214	Glioma	50	0.219309	0.806264	0.781076	0.845495	0.63571	692	tags=12%, list=7%, signal=11%	805/5594/5579/5925/3845/208
hsa04080	hsa04080	Neuroactive ligand-receptor interaction	51	-0.22385	-0.829291	0.793028	0.855493	0.643228	1865	tags=22%, list=18%, signal=18%	286530/2550/5025/8698/5724/1140/3274/5029/2908/7433/154
hsa00650	hsa00650	Butanoate metabolism	12	0.287286	0.749746	0.804469	0.862074	0.648176	159	tags=8%, list=2%, signal=8%	3030
hsa00051	hsa00051	Fructose and mannose metabolism	25	-0.245602	-0.78559	0.807203	0.862074	0.648176	1797	tags=28%, list=17%, signal=23%	3099/29926/3098/5210/5373/7167/5214
hsa01210	hsa01210	2-Oxocarboxylic acid metabolism	14	0.273768	0.752184	0.807339	0.862074	0.648176	1873	tags=29%, list=18%, signal=23%	50/3421/3420/3419
hsa00030	hsa00030	Pentose phosphate pathway	22	0.244823	0.761786	0.812268	0.864406	0.64993	2191	tags=27%, list=21%, signal=22%	2821/55276/9563/5211/51071/6120
hsa00534	hsa00534	Glycosaminoglycan biosynthesis - heparan sulfate / heparin	14	-0.256633	-0.708203	0.835886	0.886546	0.666576	237	tags=100%, list=2%, signal=98%	2131/9653/2137/26035/3340/64131/11285/9394/26229/64132/2135/8509/2132
hsa00280	hsa00280	Valine, leucine and isoleucine degradation	37	-0.220338	-0.765621	0.860215	0.909288	0.683675	1739	tags=19%, list=17%, signal=16%	34/3712/3155/3028/1892/30/586
hsa00512	hsa00512	Mucin type O-glycan biosynthesis	15	0.237583	0.665637	0.889299	0.936217	0.703922	3380	tags=53%, list=33%, signal=36%	9334/6483/6482/56913/11226/29071/2650/63917
hsa00310	hsa00310	Lysine degradation	47	0.204816	0.737935	0.891635	0.936217	0.703922	2220	tags=28%, list=21%, signal=22%	3030/217/54904/223/51111/23067/9869/8985/387893/1743/2145/9757/79813
hsa00970	hsa00970	Aminoacyl-tRNA biosynthesis	25	-0.22339	-0.71454	0.896186	0.93787	0.705165	95	tags=100%, list=1%, signal=99%	283459/2193/57038/23438/10056/55278/123263/51091/80222/55157/51067/57176/79731/10667/5188/10352/124454/23395/92935/118672/54938/25973/79587/57505
hsa00260	hsa00260	Glycine, serine and threonine metabolism	13	0.246334	0.663251	0.908088	0.946331	0.711527	4269	tags=62%, list=41%, signal=36%	6472/5223/4128/211/6470/132158/5723/669
hsa03410	hsa03410	Base excision repair	31	0.212701	0.707834	0.91028	0.946331	0.711527	4151	tags=35%, list=40%, signal=21%	56655/6996/10714/7515/27301/5111/4968/4350/23583/27343/5423
hsa00900	hsa00900	Terpenoid backbone biosynthesis	20	-0.216952	-0.6591	0.925373	0.958857	0.720945	792	tags=25%, list=8%, signal=23%	2339/3156/10654/4598/23590
hsa00514	hsa00514	Other types of O-glycan biosynthesis	27	0.197035	0.638939	0.945283	0.973183	0.731717	3541	tags=44%, list=34%, signal=29%	3955/2683/8985/56913/11226/79709/8703/29071/152002/63917/283464/23275
hsa05412	hsa05412	Arrhythmogenic right ventricular cardiomyopathy	26	-0.200608	-0.646636	0.945378	0.973183	0.731717	1720	tags=23%, list=17%, signal=19%	93589/1495/55799/3685/3695/782
hsa03430	hsa03430	Mismatch repair	21	0.194684	0.599527	0.95064	0.975412	0.733393	4880	tags=62%, list=47%, signal=33%	5981/6118/10714/5111/6117/4292/4437/6119/5982/27030/5395/5425/4436
hsa00604	hsa00604	Glycosphingolipid biosynthesis - ganglio series	10	0.22673	0.55327	0.954373	0.976063	0.733882	4325	tags=60%, list=42%, signal=35%	6483/6482/8869/9197/256435/8705
hsa00561	hsa00561	Glycerolipid metabolism	38	0.184736	0.644277	0.957486	0.976078	0.733893	3012	tags=32%, list=29%, signal=22%	217/10327/223/137964/231/2717/26007/10555/8694/56895/4023/9663
hsa03020	hsa03020	RNA polymerase	30	-0.184841	-0.623828	0.961945	0.97746	0.734933	1532	tags=13%, list=15%, signal=11%	27297/55718/5441/548644
hsa03030	hsa03030	DNA replication	32	-0.188155	-0.639772	0.965368	0.977594	0.735033	441	tags=6%, list=4%, signal=6%	84153/6742
hsa00563	hsa00563	Glycosylphosphatidylinositol (GPI)-anchor biosynthesis	23	0.19105	0.59991	0.968284	0.977594	0.735033	2083	tags=26%, list=20%, signal=21%	8733/51604/65258/5279/54965/93183
hsa02010	hsa02010	ABC transporters	20	-0.189219	-0.574845	0.98081	0.987077	0.742163	1229	tags=25%, list=12%, signal=22%	6891/4363/10057/89845/11194
hsa05217	hsa05217	Basal cell carcinoma	23	0.165695	0.520296	0.990672	0.993827	0.747238	3294	tags=35%, list=32%, signal=24%	2932/1857/324/51684/6934/578/8312/2535
hsa03460	hsa03460	Fanconi anemia pathway	42	-0.161849	-0.575604	0.995717	0.995717	0.74866	1832	tags=19%, list=18%, signal=16%	51426/7398/57599/5980/51455/545/641/7156

## Sheet: CD14+CD163low monocytes KEGG
	ID	Description	setSize	enrichmentScore	NES	pvalue	p.adjust	qvalues	rank	leading_edge	core_enrichment
hsa03010	hsa03010	Ribosome	128	-0.838762	-2.74443	1e-10	3.16e-08	2.61053e-08	250	tags=44%, list=2%, signal=43%	6167/6181/6128/6210/6154/6146/6205/6156/6159/6130/6230/6224/6133/6129/6161/6143/6217/6136/6234/6201/6170/6155/6175/6232/23521/6135/6137/6229/6138/6206/6124/6176/6160/6144/6228/6132/6168/6207/6202/6188/6233/6164/6122/9349/6125/6194/6208/6222/6187/6191/6165/6193/4736/6157/6189/6231
hsa05171	hsa05171	Coronavirus disease - COVID-19	169	-0.605203	-2.05679	4.85592e-08	7.67236e-06	6.33826e-06	250	tags=36%, list=2%, signal=35%	6167/1432/51311/6181/6128/6210/5579/6154/6146/6205/6156/3570/6159/6130/6230/6224/6133/6129/6161/6143/6217/6136/6234/6201/6170/6155/6175/6232/23521/6135/6137/6229/6138/6206/6124/6176/6160/6144/6228/6132/6168/6207/6202/6188/6233/6164/6122/9349/6125/6194/6208/6222/6187/6191/6165/6193/4736/6157/6189/6231
hsa04380	hsa04380	Osteoclast differentiation	106	0.673814	2.04721	6.94859e-06	0.000731918	0.000604649	571	tags=24%, list=5%, signal=23%	9021/2214/3726/2354/3725/3727/2353/6688/1535/4792/10288/5879/6772/653361/3459/2209/353514/3937/2213/4791/6773/3553/79168/10859/7124
hsa05167	hsa05167	Kaposi sarcoma-associated herpesvirus infection	145	0.586648	1.85588	0.000107785	0.0075958	0.00627501	639	tags=21%, list=6%, signal=20%	1026/3725/7538/2353/6934/7316/4792/81631/801/4067/3091/3107/5610/3383/3665/5879/6772/3134/3459/2787/9976/3717/1230/6773/581/2783/6714/1499/3845/1021/7314
hsa05142	hsa05142	Chagas disease	75	0.673028	1.94047	0.000139683	0.0075958	0.00627501	792	tags=24%, list=8%, signal=22%	6349/3725/714/712/713/2353/4792/6348/811/4615/3459/3553/7097/7124/3460/2773/2778/2776
hsa05202	hsa05202	Transcriptional misregulation in cancer	117	0.613288	1.89011	0.000144224	0.0075958	0.00627501	590	tags=20%, list=6%, signal=19%	1026/3398/1051/6688/4616/51274/597/5371/2209/2521/604/4005/221037/1649/4094/3728/330/2130/581/5966/958/2120/1655
hsa05169	hsa05169	Epstein-Barr virus infection	170	0.560838	1.81283	0.000205207	0.00926361	0.00765281	729	tags=27%, list=7%, signal=26%	1026/3725/9636/3280/4792/4616/567/3627/4940/811/3123/4067/3107/5610/3383/3665/5879/6772/7128/4615/4939/3134/4938/3113/3683/864/3108/4794/4791/6773/3115/6890/3122/6892/581/2923/7097/3516/7124/958/11047/1021/4793/7979/6774/9541
hsa05160	hsa05160	Hepatitis C	110	0.609237	1.84819	0.000501112	0.0197939	0.0163521	636	tags=21%, list=6%, signal=20%	1026/9021/4599/4792/3627/4940/4600/91543/3434/5610/3665/6772/4939/3949/7534/4938/6773/581/7124/1499/10971/3845/1021
hsa04668	hsa04668	TNF signaling pathway	90	0.630325	1.85695	0.000653629	0.0229496	0.0189591	433	tags=17%, list=4%, signal=16%	9021/3726/3725/2353/1051/4792/1326/3627/602/468/3383/3659/7128/3553/330
hsa04620	hsa04620	Toll-like receptor signaling pathway	73	0.631701	1.80916	0.0008358	0.0246646	0.0203759	584	tags=23%, list=6%, signal=22%	6349/3725/2353/4792/6348/1326/3627/3665/5879/6772/9560/4615/51284/3553/7097/7124/958
hsa05200	hsa05200	Pathways in cancer	300	0.463948	1.59123	0.000858579	0.0246646	0.0203759	924	tags=18%, list=9%, signal=17%	1026/5292/3725/2353/6688/6934/3280/4792/3320/4616/801/7852/3162/3091/5879/6772/7170/5371/3459/5732/2787/9138/3717/3561/9446/4791/6773/3728/330/581/2783/11040/1499/3845/1021/4088/3460/6774/10235/861/2773/2778/2776/8454/9978/8643/6093/27113/3600/5295/2793/1027/2885
hsa04640	hsa04640	Hematopoietic cell lineage	63	-0.611366	-1.79695	0.00110469	0.0273643	0.022606	495	tags=24%, list=5%, signal=23%	912/1378/951/3684/290/929/3678/960/945/3109/3570/3119/920/1441/3127
hsa01200	hsa01200	Carbon metabolism	85	-0.576947	-1.78319	0.00112574	0.0273643	0.022606	2438	tags=44%, list=23%, signal=34%	50/128/2271/1737/6392/1738/2806/6120/5230/2821/2539/3419/3421/5160/8802/26007/3418/2746/25796/2203/3098/51/6472/8801/4200/3417/3099/2023/1431/3101/5223/2098/847/5226/6888/2597/7086
hsa04621	hsa04621	NOD-like receptor signaling pathway	141	0.553014	1.73979	0.00160209	0.0361614	0.0298735	490	tags=17%, list=5%, signal=16%	10135/3725/1535/4792/2633/3320/81631/4940/2634/115362/23710/3665/6772/7128/4615/4939/115361/3428/4938/1508/6773/3553/330/7295
hsa05168	hsa05168	Herpes simplex virus 1 infection	354	0.439081	1.53752	0.00175254	0.0369203	0.0305004	607	tags=12%, list=6%, signal=12%	9021/4792/567/4940/811/3123/6432/3107/5610/6430/3665/6772/5371/4615/4939/3134/3459/5199/6428/6427/4938/3717/3113/3108/684/6773/3553/6672/3115/6890/330/3122/64135/6892/581/2923/7097/5819/6714/5452/7124/10308
hsa05224	hsa05224	Breast cancer	72	0.628797	1.78967	0.00230334	0.0454909	0.0375808	636	tags=15%, list=6%, signal=14%	1026/3725/2353/6934/3280/4616/4791/581/1499/3845/1021
hsa05133	hsa05133	Pertussis	54	0.661872	1.80352	0.00289617	0.0521861	0.0431118	818	tags=30%, list=8%, signal=27%	3725/714/712/713/2353/801/710/3659/4615/3553/3394/7124/1072/717/2773/114548
hsa04630	hsa04630	JAK-STAT signaling pathway	80	0.602054	1.75925	0.00297263	0.0521861	0.0431118	380	tags=14%, list=4%, signal=13%	1026/5292/9021/5777/6772/4170/3459/5008/3717/3561/6773
hsa05163	hsa05163	Human cytomegalovirus infection	163	0.506536	1.61908	0.00326804	0.0543527	0.0449016	990	tags=25%, list=9%, signal=23%	1026/6349/4792/6348/567/801/7852/811/468/3107/5879/9560/3134/5732/2787/9138/11214/1230/3553/6890/6892/581/2923/2783/6714/7124/1499/3845/1021/6774/2773/2778/2776/6891/6093/3587/5295/2793/2885/808/6347
hsa05417	hsa05417	Lipid and atherosclerosis	159	0.49644	1.58333	0.00455535	0.0719745	0.0594593	619	tags=19%, list=6%, signal=18%	6349/3725/2353/1535/4792/6348/3320/801/4067/468/3383/3665/5879/653361/3309/4615/3949/9138/8743/3717/1649/3553/5908/581/7097/6714/5452/7124/958/3845
hsa04657	hsa04657	IL-17 signaling pathway	60	0.606399	1.67064	0.00549989	0.0827603	0.0683696	186	tags=15%, list=2%, signal=15%	2354/3725/3727/2353/1051/4792/3320/3627/7128
hsa04217	hsa04217	Necroptosis	98	0.543266	1.63279	0.00599866	0.083085	0.0686378	838	tags=26%, list=8%, signal=24%	2752/2495/3320/57132/2512/5610/5478/128866/6772/7128/3459/8743/3717/6773/3553/3146/330/581/7124/3460/81030/6774/824/114548/1540
hsa05162	hsa05162	Measles	107	0.549189	1.66701	0.00604733	0.083085	0.0686378	909	tags=28%, list=9%, signal=26%	3725/4599/2353/4792/4940/4600/5610/3665/6772/7128/4615/4939/4938/3561/2213/51284/6773/3553/103/64135/581/7097/1021/4793/6774/3310/27113/23586/5295/1027
hsa04210	hsa04210	Apoptosis	113	0.530179	1.62093	0.00717648	0.0923062	0.0762556	619	tags=17%, list=6%, signal=16%	3725/2353/4000/4792/7846/4616/468/4170/597/1512/1514/8743/1508/10376/1649/330/581/7124/3845
hsa05235	hsa05235	PD-L1 expression and PD-1 checkpoint pathway in cancer	73	0.57571	1.6488	0.00755271	0.0923062	0.0762556	725	tags=21%, list=7%, signal=19%	3725/2353/4792/5777/3091/6772/4615/3459/3717/4794/7097/3845/4793/3460/6774
hsa05210	hsa05210	Colorectal cancer	72	0.588139	1.67395	0.00805356	0.0923062	0.0762556	648	tags=14%, list=6%, signal=13%	1026/3725/2353/6934/4616/5879/581/1499/3845/4088
hsa05031	hsa05031	Amphetamine addiction	33	0.693407	1.76441	0.00805634	0.0923062	0.0762556	142	tags=15%, list=1%, signal=15%	2354/3725/2353/801/468
hsa05418	hsa05418	Fluid shear stress and atherosclerosis	86	0.569557	1.67461	0.00817903	0.0923062	0.0762556	582	tags=22%, list=6%, signal=21%	1843/3725/2353/1535/10365/3320/801/3162/3383/5879/653361/7056/1514/9446/3553/7295/6714/7124/1499
hsa04024	hsa04024	cAMP signaling pathway	93	0.542683	1.6125	0.00934192	0.100541	0.0830585	918	tags=23%, list=9%, signal=21%	3725/2353/4792/2867/801/5879/5732/338442/6237/490/8843/5908/483/2550/2773/2778/5499/4659/6093/5295/476
hsa05170	hsa05170	Human immunodeficiency virus 1 infection	154	0.493177	1.569	0.00954503	0.100541	0.0830585	900	tags=20%, list=9%, signal=19%	200315/3725/2353/4792/567/801/7852/811/3107/5879/4615/3134/2787/684/6890/6892/581/27350/2923/2783/7097/7124/3845/1072/2773/2776/8454/9978/6891/5295/2793
hsa05217	hsa05217	Basal cell carcinoma	25	0.736103	1.7533	0.01012	0.103159	0.0852212	582	tags=20%, list=6%, signal=19%	1026/6934/4616/581/1499
hsa00030	hsa00030	Pentose phosphate pathway	23	-0.681384	-1.64212	0.0121462	0.119227	0.0984956	1199	tags=43%, list=11%, signal=39%	6120/2821/2539/25796/2203/55276/5236/5226/6888/7086
hsa05221	hsa05221	Acute myeloid leukemia	57	0.614464	1.68524	0.0130576	0.119227	0.0984956	924	tags=23%, list=9%, signal=21%	5292/6688/6934/597/5371/2209/3728/11040/3845/6774/861/5295/2885
hsa05203	hsa05203	Viral carcinogenesis	142	0.473726	1.49538	0.0131752	0.119227	0.0984956	961	tags=21%, list=9%, signal=19%	1026/3725/4792/1654/4067/468/3107/5610/3665/5879/3134/7534/4791/6672/581/5966/3190/6714/3516/10971/3845/1021/5315/6774/83933/5295/1027/2885/7533/1959
hsa04928	hsa04928	Parathyroid hormone synthesis, secretion and action	69	0.581937	1.6459	0.0135552	0.119227	0.0984956	328	tags=13%, list=3%, signal=13%	1026/9935/3727/2353/468/4929/9138/1839/11214
hsa04610	hsa04610	Complement and coagulation cascades	29	0.695907	1.71726	0.0140086	0.119227	0.0984956	741	tags=38%, list=7%, signal=35%	714/712/713/710/11326/719/7056/1604/1191/728/717
hsa05161	hsa05161	Hepatitis B	123	0.497698	1.53399	0.0140684	0.119227	0.0984956	648	tags=18%, list=6%, signal=17%	1026/3725/2353/4792/1654/468/3665/6772/4615/7534/3717/6773/64135/581/7097/6714/7124/10971/3845/537/4214/4088
hsa05164	hsa05164	Influenza A	128	0.490708	1.5187	0.0143375	0.119227	0.0984956	712	tags=29%, list=7%, signal=27%	9021/4599/4792/3627/4940/3123/4600/91543/5610/3383/3665/6772/5371/4615/4939/3459/4938/8743/29107/3717/3113/3108/51284/6773/3553/3115/103/3122/64135/581/7124/1021/7706/4793/3460/3337/8106
hsa04662	hsa04662	B cell receptor signaling pathway	70	0.571016	1.61857	0.0168153	0.136247	0.112556	682	tags=24%, list=7%, signal=23%	3725/2353/4792/5777/4067/10288/5879/353514/2213/4794/8519/79168/10859/8915/3845/4793/118788
hsa00380	hsa00380	Tryptophan metabolism	22	-0.661035	-1.57379	0.0193167	0.152602	0.126067	1269	tags=32%, list=12%, signal=28%	55526/223/224/217/847/3030/1545
hsa05204	hsa05204	Chemical carcinogenesis - DNA adducts	15	-0.743856	-1.63418	0.0198537	0.153019	0.126411	258	tags=27%, list=2%, signal=26%	4257/1545/6817/5743
hsa04514	hsa04514	Cell adhesion molecules	71	-0.487609	-1.4543	0.0212705	0.155301	0.128297	416	tags=17%, list=4%, signal=16%	64115/3684/5175/6404/4684/3109/3119/920/3385/3106/1462/3127
hsa04936	hsa04936	Alcoholic liver disease	96	0.498595	1.48514	0.0214814	0.155301	0.128297	741	tags=15%, list=7%, signal=14%	714/712/713/6934/4792/6434/719/4615/3553/2309/7124/1499/728/717
hsa04917	hsa04917	Prolactin signaling pathway	46	0.609279	1.62395	0.0216243	0.155301	0.128297	924	tags=24%, list=9%, signal=22%	9021/2353/3659/6772/3717/2309/6714/3845/6774/5295/2885
hsa00770	hsa00770	Pantothenate and CoA biosynthesis	14	-0.723622	-1.57967	0.0226716	0.159205	0.131522	825	tags=36%, list=8%, signal=33%	8876/224/1806/217/8875
hsa05206	hsa05206	MicroRNAs in cancer	110	0.489415	1.4847	0.0247298	0.169883	0.140343	924	tags=20%, list=9%, signal=18%	1026/5292/4082/3162/7057/54541/4170/9839/7430/3190/4194/3845/1021/5581/6774/1786/27086/6093/5295/1027/6768/2885
hsa04068	hsa04068	FoxO signaling pathway	96	0.488735	1.45577	0.0263565	0.17547	0.144959	924	tags=17%, list=9%, signal=15%	1026/1032/10365/4616/23710/1263/604/8743/2309/3845/4088/6446/6774/5295/1027/2885
hsa00590	hsa00590	Arachidonic acid metabolism	19	-0.663004	-1.52983	0.0266537	0.17547	0.144959	1097	tags=21%, list=10%, signal=19%	80142/10728/4048/5743
hsa04622	hsa04622	RIG-I-like receptor signaling pathway	47	0.601737	1.60521	0.0281327	0.181427	0.14988	880	tags=28%, list=8%, signal=25%	9636/4792/3627/1654/3665/64135/7124/79132/4214/7706/4793/1540/23586
hsa04062	hsa04062	Chemokine signaling pathway	121	0.471437	1.45158	0.0297703	0.185174	0.152975	1051	tags=28%, list=10%, signal=26%	6349/4792/6348/3627/7852/4067/1524/5879/6772/653361/9560/2787/3717/58191/1230/6773/5908/2783/2309/6714/7454/3845/4793/6774/10235/2773/2776/6093/5295/2793/2885/6347/2920/5747
hsa05030	hsa05030	Cocaine addiction	21	0.715153	1.64096	0.0298857	0.185174	0.152975	142	tags=14%, list=1%, signal=14%	2354/3725/468
hsa05213	hsa05213	Endometrial cancer	47	0.597561	1.59406	0.0307345	0.186771	0.154295	619	tags=15%, list=6%, signal=14%	1026/6934/4616/581/2309/1499/3845
hsa00500	hsa00500	Starch and sucrose metabolism	19	-0.655223	-1.51188	0.0328641	0.195944	0.161873	2852	tags=68%, list=27%, signal=50%	2632/2992/2595/2821/2997/2548/3098/55276/7360/5236/3099/5836/3101
hsa04061	hsa04061	Viral protein interaction with cytokine and cytokine receptor	43	0.589831	1.56279	0.0341554	0.197391	0.163068	369	tags=21%, list=4%, signal=20%	6349/6348/3627/7852/1524/9560/8743/3561/1230
hsa05215	hsa05215	Prostate cancer	66	0.546384	1.53386	0.0343561	0.197391	0.163068	142	tags=8%, list=1%, signal=8%	1026/6934/4792/3320/468
hsa05165	hsa05165	Human papillomavirus infection	192	0.420721	1.39027	0.0362107	0.204332	0.168802	637	tags=11%, list=6%, signal=11%	1026/9636/4599/6934/3280/4600/7057/3107/5610/3659/6772/8638/3134/6773/581/5527/3516/7124/1499/3845/1021/537
hsa01522	hsa01522	Endocrine resistance	65	0.550402	1.54296	0.0368776	0.204444	0.168895	924	tags=17%, list=9%, signal=16%	1026/3725/2353/1839/581/6714/3845/2778/5295/1027/2885
hsa05219	hsa05219	Bladder cancer	32	0.654321	1.65769	0.0377509	0.204964	0.169324	619	tags=19%, list=6%, signal=18%	1026/1890/7057/1839/6714/3845
hsa04550	hsa04550	Signaling pathways regulating pluripotency of stem cells	66	0.540163	1.51639	0.0387687	0.204964	0.169324	924	tags=23%, list=9%, signal=21%	3398/3397/9314/3717/3720/6498/1499/3845/463/4088/6774/5295/92/84333/2885
hsa04978	hsa04978	Mineral absorption	28	0.644248	1.58052	0.0389173	0.204964	0.169324	918	tags=39%, list=9%, signal=36%	2495/4502/2512/3162/490/483/4501/475/7421/4891/476
hsa00520	hsa00520	Amino sugar and nucleotide sugar metabolism	40	-0.565626	-1.52109	0.0425137	0.216101	0.178525	2193	tags=48%, list=21%, signal=38%	91373/29926/2762/2582/51167/7358/2821/55577/1727/55907/3098/55276/7360/5236/51706/3099/3074/3073/3101
hsa03250	hsa03250	Viral life cycle - HIV-1	56	0.55619	1.5227	0.0425509	0.216101	0.178525	485	tags=14%, list=5%, signal=14%	200315/4599/7852/4600/5478/128866/684/27350
hsa05166	hsa05166	Human T-cell leukemia virus 1 infection	177	0.428854	1.39541	0.0430835	0.216101	0.178525	648	tags=15%, list=6%, signal=15%	1026/3725/7538/2353/6688/4792/567/811/3123/468/3107/3383/3134/2114/3561/3113/3683/3108/4791/3115/3122/581/7124/958/3845/4214/4088
hsa05216	hsa05216	Thyroid cancer	32	0.643635	1.63062	0.0456292	0.222658	0.183942	619	tags=22%, list=6%, signal=21%	1026/6934/4616/7170/581/1499/3845
hsa04935	hsa04935	Growth hormone synthesis, secretion and action	75	0.519847	1.49882	0.0459479	0.222658	0.183942	924	tags=19%, list=9%, signal=17%	9021/3726/2353/468/6772/3717/3845/4214/6774/2773/2778/2776/5295/2885
hsa05416	hsa05416	Viral myocarditis	42	-0.52479	-1.43007	0.0466418	0.222658	0.183942	192	tags=14%, list=2%, signal=14%	5880/3109/3119/3106/71/3127
hsa04666	hsa04666	Fc gamma R-mediated phagocytosis	79	0.50496	1.46757	0.0488019	0.222658	0.183942	715	tags=19%, list=7%, signal=18%	2214/4082/382/4067/7408/65108/5879/653361/2209/2213/7454/10094/10096/1072/5581
hsa05132	hsa05132	Salmonella infection	208	0.408471	1.35399	0.0492126	0.222658	0.183942	824	tags=17%, list=8%, signal=16%	3725/2353/6281/6934/388/4792/7846/382/3320/5879/4615/6237/8743/10376/2316/27128/3553/330/302/103910/581/7295/7097/7124/1499/63916/5878/9267/5216/10094/10096/838/114548/391/10627
hsa04932	hsa04932	Non-alcoholic fatty liver disease	129	0.445712	1.37935	0.05	0.222658	0.183942	1245	tags=22%, list=12%, signal=19%	9021/3725/2353/468/5879/1345/4694/1649/3553/1340/1351/581/1337/7124/51079/1347/1349/4726/1329/5295/4697/4713/4707/355/2081/4725/54205/5970
hsa00513	hsa00513	Various types of N-glycan biosynthesis	28	-0.59095	-1.46544	0.0509091	0.222658	0.183942	3161	tags=61%, list=30%, signal=42%	57134/11282/4245/56052/4121/4247/6185/1650/3703/8703/11253/10195/201595/85365/4124/3074/3073
hsa00531	hsa00531	Glycosaminoglycan degradation	14	-0.682911	-1.4908	0.0513699	0.222658	0.183942	1843	tags=57%, list=18%, signal=47%	2588/2720/2799/6448/138050/10855/3074/3073
hsa03050	hsa03050	Proteasome	43	0.563758	1.49371	0.0513922	0.222658	0.183942	1013	tags=26%, list=10%, signal=23%	5721/5698/51371/5685/5720/11047/7979/5691/5684/5701/5696
hsa04966	hsa04966	Collecting duct acid secretion	16	-0.663953	-1.47546	0.0520833	0.222658	0.183942	2013	tags=38%, list=19%, signal=30%	528/529/535/10723/523/526
hsa00010	hsa00010	Glycolysis / Gluconeogenesis	39	-0.535692	-1.42944	0.0521415	0.222658	0.183942	2979	tags=62%, list=28%, signal=44%	221/9562/5106/83440/128/1737/1738/5230/10327/2821/5160/2203/223/3098/55276/224/5236/3945/3099/2023/217/3101/5223/2597
hsa00062	hsa00062	Fatty acid elongation	16	-0.662063	-1.47126	0.0538194	0.223398	0.184552	2827	tags=62%, list=27%, signal=46%	9524/51495/201562/51144/3032/64834/60481/401494/5538/3030
hsa04933	hsa04933	AGE-RAGE signaling pathway in diabetic complications	67	0.522473	1.47819	0.0540541	0.223398	0.184552	990	tags=25%, list=9%, signal=23%	5292/3725/3383/5879/6772/7056/3717/3553/581/7124/3845/4088/5581/6774/5295/1027/6347
hsa04660	hsa04660	T cell receptor signaling pathway	79	0.493642	1.43468	0.0544355	0.223398	0.184552	665	tags=14%, list=6%, signal=13%	3725/2353/4792/1326/5777/3937/4794/7124/8915/3845/4793
hsa03030	hsa03030	DNA replication	31	-0.557615	-1.42255	0.0565693	0.225336	0.186153	1047	tags=32%, list=10%, signal=29%	4172/4174/5111/84153/6117/79621/56655/10714/54107/6118
hsa04010	hsa04010	MAPK signaling pathway	186	0.419323	1.37302	0.0566406	0.225336	0.186153	737	tags=14%, list=7%, signal=13%	1843/3725/3727/2353/1326/4616/468/1844/5879/4615/1847/6237/1649/2316/4791/3553/5908/3164/51347/3315/8569/7124/3845/4214/9693/10235
hsa00040	hsa00040	Pentose and glucuronate interconversions	10	-0.741423	-1.50511	0.057047	0.225336	0.186153	2301	tags=80%, list=22%, signal=62%	51084/6120/7358/10327/51181/6652/7360/231
hsa04625	hsa04625	C-type lectin receptor signaling pathway	83	0.481348	1.41817	0.0598802	0.230609	0.19051	1157	tags=31%, list=11%, signal=28%	3725/4792/801/602/3659/6772/1263/64581/6237/4791/6773/3553/6714/7124/8915/3845/114548/1540/5295/1959/808/5971/26253/29108/10379/9641
hsa00020	hsa00020	Citrate cycle (TCA cycle)	27	-0.588675	-1.45189	0.0598911	0.230609	0.19051	3118	tags=67%, list=30%, signal=47%	8803/6389/3420/5106/50/2271/1737/6392/1738/3419/3421/5160/8802/3418/47/8801/3417/1431
hsa04060	hsa04060	Cytokine-cytokine receptor interaction	103	0.455671	1.37683	0.0609756	0.230609	0.19051	1804	tags=45%, list=17%, signal=37%	6349/6348/3627/7852/1524/9560/3459/5008/8743/3561/58191/1230/3553/7124/958/3460/3600/3587/92/6347/2920/3601/10148/355/23765/3563/5473/3588/23529/3455/3594/9235/3572/84957/4050/8797/1234/1435/2921/8744/27242/6351/3586/3575/6352/51330
hsa04623	hsa04623	Cytosolic DNA-sensing pathway	44	0.552139	1.46852	0.0622318	0.230609	0.19051	1245	tags=27%, list=12%, signal=24%	4792/3627/3665/9560/3553/103/4793/81030/23586/29108/9641/5970
hsa04150	hsa04150	mTOR signaling pathway	112	-0.413044	-1.32645	0.0629921	0.230609	0.19051	2013	tags=27%, list=19%, signal=22%	528/1855/529/5595/1147/6197/387/7132/5594/5562/207/8408/5291/6396/201163/7249/8649/6654/2535/6655/51719/9706/6195/523/5728/5579/526/55004/1975/6194
hsa00052	hsa00052	Galactose metabolism	20	-0.611606	-1.42653	0.0634648	0.230609	0.19051	1568	tags=45%, list=15%, signal=38%	2720/2548/3098/55276/7360/231/5236/3099/3101
hsa04137	hsa04137	Mitophagy - animal	62	0.519542	1.43888	0.0641026	0.230609	0.19051	679	tags=21%, list=6%, signal=20%	3725/7316/81631/3091/468/23710/6237/54543/2309/6714/3845/7314/9958
hsa04710	hsa04710	Circadian rhythm	24	0.640135	1.52249	0.0642202	0.230609	0.19051	836	tags=17%, list=8%, signal=15%	8553/5187/8454/9978
hsa04920	hsa04920	Adipocytokine signaling pathway	50	0.541388	1.46216	0.0649895	0.230749	0.190626	725	tags=16%, list=7%, signal=15%	9021/4792/2180/3717/4794/7124/4793/6774
hsa01040	hsa01040	Biosynthesis of unsaturated fatty acids	16	-0.647511	-1.43892	0.0659722	0.231636	0.191358	2827	tags=56%, list=27%, signal=41%	9524/51495/201562/51144/64834/51/60481/401494/3295
hsa05310	hsa05310	Asthma	18	-0.626867	-1.44007	0.0668954	0.232296	0.191903	156	tags=17%, list=1%, signal=16%	3109/3119/3127
hsa04350	hsa04350	TGF-beta signaling pathway	46	0.539966	1.43921	0.0685225	0.23536	0.194435	956	tags=24%, list=9%, signal=22%	3398/3397/7057/4092/7124/4088/8454/9978/6093/92/57154
hsa04142	hsa04142	Lysosome	112	-0.408044	-1.31039	0.0708661	0.240792	0.198923	1336	tags=27%, list=13%, signal=24%	2799/84572/6448/2548/2519/4126/3920/26985/3916/4668/51172/138050/8943/3482/5476/285362/3074/1211/427/3073/4074/54/5660/2517/5538/2760/8905/7805/1200/1520
hsa00760	hsa00760	Nicotinate and nicotinamide metabolism	21	0.638888	1.46597	0.0741627	0.249313	0.205961	196	tags=10%, list=2%, signal=9%	10135/4860
hsa05012	hsa05012	Parkinson disease	198	0.396117	1.31394	0.0760456	0.252952	0.208967	1172	tags=23%, list=11%, signal=21%	1843/7316/7846/801/51465/468/10105/3309/1345/4694/9246/10376/1649/514/5685/1340/10476/1351/581/7295/7332/1337/11047/51079/7314/7979/1347/1349/2773/5691/5684/2778/4726/4891/1329/5701/808/4697/522/4713/2771/4707/84790/2081/4725
hsa00511	hsa00511	Other glycan degradation	16	-0.638023	-1.41784	0.078125	0.257161	0.212445	1833	tags=62%, list=18%, signal=52%	64772/57704/2629/2720/23324/2519/4126/3074/3073/2517
hsa04727	hsa04727	GABAergic synapse	34	0.574874	1.46385	0.0811404	0.259729	0.214566	900	tags=26%, list=9%, signal=24%	2752/23710/2787/54407/2783/6714/2550/2773/2793
hsa05212	hsa05212	Pancreatic cancer	64	0.488923	1.36629	0.081761	0.259729	0.214566	725	tags=14%, list=7%, signal=13%	1026/4616/5879/6772/581/3845/1021/4088/6774
hsa05226	hsa05226	Gastric cancer	73	0.489733	1.40257	0.0828157	0.259729	0.214566	924	tags=15%, list=9%, signal=14%	1026/6934/4616/3728/581/1499/3845/4088/5295/1027/2885
hsa04216	hsa04216	Ferroptosis	33	0.572126	1.4558	0.0844156	0.259729	0.214566	596	tags=27%, list=6%, signal=26%	6303/2495/81631/2512/2180/3162/7037/6520/2879
hsa01250	hsa01250	Biosynthesis of nucleotide sugars	31	-0.533585	-1.36125	0.0857664	0.259729	0.214566	2850	tags=45%, list=27%, signal=33%	91373/29926/2762/2582/7358/2821/55577/55907/3098/55276/7360/5236/3099/3101
hsa00600	hsa00600	Sphingolipid metabolism	35	-0.520216	-1.35668	0.0862385	0.259729	0.214566	1740	tags=51%, list=17%, signal=43%	10825/55331/8879/2581/10558/57704/2629/2720/64781/166929/2531/253782/29956/3074/8560/427/3073/5660
hsa05320	hsa05320	Autoimmune thyroid disease	23	-0.576318	-1.38891	0.08726	0.259729	0.214566	156	tags=17%, list=1%, signal=17%	3109/3119/3106/3127
hsa04392	hsa04392	Hippo signaling pathway - multiple species	14	-0.640267	-1.39771	0.0873288	0.259729	0.214566	472	tags=57%, list=5%, signal=55%	6788/92597/9113/26524/11186/83937/5058/9770
hsa05220	hsa05220	Chronic myeloid leukemia	66	0.487146	1.36756	0.0880503	0.259729	0.214566	924	tags=17%, list=9%, signal=15%	1026/4792/4616/581/3845/1021/4088/861/5295/1027/2885
hsa01230	hsa01230	Biosynthesis of amino acids	43	-0.487261	-1.33503	0.0885122	0.259729	0.214566	1006	tags=23%, list=10%, signal=21%	27430/29920/6472/3417/2023/1431/5223/6888/2597/7086
hsa05218	hsa05218	Melanoma	41	0.548196	1.43038	0.0885529	0.259729	0.214566	636	tags=12%, list=6%, signal=11%	1026/4616/581/3845/1021
hsa05332	hsa05332	Graft-versus-host disease	26	-0.555515	-1.36183	0.0887681	0.259729	0.214566	156	tags=15%, list=1%, signal=15%	3109/3119/3106/3127
hsa04940	hsa04940	Type I diabetes mellitus	27	-0.549301	-1.35478	0.0961887	0.276931	0.228777	156	tags=15%, list=1%, signal=15%	3109/3119/3106/3127
hsa05330	hsa05330	Allograft rejection	24	-0.564381	-1.36738	0.0971731	0.276931	0.228777	156	tags=17%, list=1%, signal=16%	3109/3119/3106/3127
hsa04934	hsa04934	Cushing syndrome	81	0.460967	1.35266	0.0978044	0.276931	0.228777	792	tags=14%, list=8%, signal=13%	1026/6934/468/3949/5908/3164/1499/1021/2773/2778/2776
hsa05211	hsa05211	Renal cell carcinoma	55	0.505292	1.38108	0.0983264	0.276931	0.228777	924	tags=16%, list=9%, signal=15%	1026/3725/3091/5879/5908/3845/9978/5295/2885
hsa05020	hsa05020	Prion disease	201	0.383446	1.2701	0.0990291	0.276931	0.228777	921	tags=17%, list=9%, signal=16%	714/712/713/1535/7846/468/10105/5879/653361/3309/1345/4694/10376/1649/514/3553/5685/1340/10476/1351/581/1337/7124/11047/51079/7979/1347/1349/5691/5684/3310/4726/1329/5295/5701
hsa00280	hsa00280	Valine, leucine and isoleucine degradation	38	-0.498654	-1.32494	0.101103	0.28025	0.231519	3736	tags=58%, list=36%, signal=37%	36/5095/38/26275/1629/1892/5096/587/4329/11112/64087/18/1738/27034/3155/34/3032/223/224/3712/217/3030
hsa05140	hsa05140	Leishmaniasis	62	0.483932	1.34026	0.102564	0.281807	0.232806	693	tags=37%, list=7%, signal=35%	2214/3725/2353/1535/4792/5777/3123/65108/6772/653361/4615/3459/2209/3717/3113/3108/3553/3115/3122/7097/7124/4793/3460
hsa04110	hsa04110	Cell cycle	92	0.439528	1.30337	0.103448	0.281807	0.232806	948	tags=13%, list=9%, signal=12%	1026/1032/4616/7534/1028/10971/1021/4088/8454/9978/1027/7533
hsa00510	hsa00510	N-Glycan biosynthesis	42	-0.47742	-1.30099	0.104478	0.282179	0.233112	4113	tags=62%, list=39%, signal=38%	79087/10905/8818/57171/4249/4122/6480/7841/57134/79053/11282/4245/56052/4121/29929/4247/6185/1650/3703/1798/8703/11253/10195/201595/85365/4124
hsa04213	hsa04213	Longevity regulating pathway - multiple species	46	-0.468731	-1.30422	0.11028	0.293274	0.242278	1533	tags=24%, list=15%, signal=21%	5562/207/5291/3066/2308/5566/1979/3304/847/3303/3312
hsa04659	hsa04659	Th17 cell differentiation	87	0.44201	1.30278	0.110442	0.293274	0.242278	743	tags=24%, list=7%, signal=23%	3725/2353/4792/3320/3123/3091/6772/3459/3717/3561/3113/3108/4794/3553/3115/3122/4088/4793/3460/6774/861
hsa04915	hsa04915	Estrogen signaling pathway	76	0.45921	1.31866	0.113208	0.296649	0.245066	987	tags=22%, list=9%, signal=20%	3725/2353/3320/801/468/1839/2289/6714/3845/2550/2773/2778/3310/2776/5295/2885/808
hsa04722	hsa04722	Neurotrophin signaling pathway	92	0.436152	1.29336	0.11359	0.296649	0.245066	676	tags=14%, list=6%, signal=13%	3725/4792/801/468/5879/4794/5908/581/2309/3845/4214/4793/396
hsa04926	hsa04926	Relaxin signaling pathway	71	0.471697	1.34432	0.115063	0.298031	0.246208	924	tags=18%, list=9%, signal=17%	3725/2353/4792/468/2787/2783/6714/3845/2773/2778/5295/2793/2885
hsa05208	hsa05208	Chemical carcinogenesis - reactive oxygen species	160	0.392862	1.2522	0.116466	0.299213	0.247185	1108	tags=23%, list=11%, signal=21%	3725/2353/1535/4792/3162/3091/10105/5879/653361/1345/4694/9446/514/5795/1340/10476/1351/2309/1337/6714/3845/51079/1347/1349/5770/4726/1329/5295/2885/4697/196/522/4713/6648/5747/7422/4707
hsa05150	hsa05150	Staphylococcus aureus infection	39	0.532515	1.38606	0.11828	0.300095	0.247913	462	tags=36%, list=4%, signal=34%	2214/714/712/713/3123/3383/719/2209/2213/3113/3683/3108/3115/3122
hsa05110	hsa05110	Vibrio cholerae infection	38	-0.487757	-1.29599	0.119485	0.300095	0.247913	2013	tags=39%, list=19%, signal=32%	29927/375/9601/115/528/529/535/11014/5336/3784/10945/5566/523/526/71
hsa05034	hsa05034	Alcoholism	60	0.481515	1.32658	0.119658	0.300095	0.247913	1169	tags=25%, list=11%, signal=22%	2354/801/468/2787/2783/3845/2773/2778/5499/83933/2793/2885/808/2771/5500
hsa05207	hsa05207	Chemical carcinogenesis - receptor activation	98	0.424522	1.2759	0.120724	0.300385	0.248153	1094	tags=20%, list=10%, signal=18%	3725/2353/3320/9314/468/604/3717/9446/3837/6714/3845/7421/6774/2773/2778/5295/2885/196/7422/2771
hsa04970	hsa04970	Salivary secretion	40	-0.478886	-1.28783	0.121723	0.300503	0.248251	423	tags=12%, list=4%, signal=12%	5566/5330/5579/683/4069
hsa00410	hsa00410	beta-Alanine metabolism	17	-0.584731	-1.33232	0.12437	0.304658	0.251683	1053	tags=35%, list=10%, signal=32%	223/51/224/1806/217/3030
hsa04064	hsa04064	NF-kappa B signaling pathway	83	0.439436	1.29469	0.125749	0.305666	0.252515	647	tags=18%, list=6%, signal=17%	4792/4616/4067/3383/7128/597/9560/4615/4791/3553/330/7124/8915/958/7706
hsa05134	hsa05134	Legionellosis	51	-0.444031	-1.26333	0.127135	0.306261	0.253007	584	tags=25%, list=6%, signal=24%	58484/7099/1378/3576/3304/3684/317/7100/2919/929/3303/3312/1915
hsa04071	hsa04071	Sphingolipid signaling pathway	90	-0.391558	-1.22221	0.129412	0.306261	0.253007	1887	tags=31%, list=18%, signal=26%	5595/4363/23236/387/7132/5594/207/4790/2768/5291/8698/5525/7157/9846/5528/5516/166929/55012/1903/253782/5330/29956/8560/427/5728/1432/5579/5880
hsa04612	hsa04612	Antigen processing and presentation	55	-0.441694	-1.26392	0.129771	0.306261	0.253007	156	tags=18%, list=1%, signal=18%	3304/3109/3119/3303/920/821/3312/3106/1520/3127
hsa05322	hsa05322	Systemic lupus erythematosus	33	0.540687	1.37581	0.12987	0.306261	0.253007	584	tags=39%, list=6%, signal=37%	2214/714/712/713/3123/2209/6741/3113/3108/3115/3122/7124/958
hsa04145	hsa04145	Phagosome	115	-0.374385	-1.20937	0.13215	0.308173	0.254587	329	tags=14%, list=3%, signal=14%	523/4074/3684/11151/4689/929/3678/3109/526/3119/4688/821/3106/1520/71/3127
hsa05214	hsa05214	Glioma	53	0.488425	1.32639	0.132632	0.308173	0.254587	1037	tags=19%, list=10%, signal=17%	1026/4616/801/581/3845/1021/5295/2885/808/1643
hsa04713	hsa04713	Circadian entrainment	43	0.50549	1.33932	0.133758	0.308522	0.254875	1094	tags=26%, list=10%, signal=23%	2353/801/2787/5187/2783/2773/2778/2776/2793/808/2771
hsa04530	hsa04530	Tight junction	93	0.418728	1.24419	0.136546	0.312622	0.258262	883	tags=24%, list=8%, signal=22%	3725/7846/7408/5879/7430/4637/10376/103910/6714/8531/7454/4218/4214/10094/10096/9693/5581/861/5872/10627/6093/57826
hsa03420	hsa03420	Nucleotide excision repair	42	-0.464375	-1.26544	0.13806	0.312622	0.258262	1769	tags=26%, list=17%, signal=22%	8450/2967/404672/7508/6117/56655/10714/1642/2965/54107/6118
hsa00270	hsa00270	Cysteine and methionine metabolism	33	-0.493856	-1.26166	0.138889	0.312622	0.258262	2134	tags=45%, list=20%, signal=36%	23382/2806/51074/1788/2937/6723/27430/4357/84245/191/6611/3945/7263/10768/55256
hsa04672	hsa04672	Intestinal immune network for IgA production	26	-0.521773	-1.27911	0.139493	0.312622	0.258262	156	tags=12%, list=1%, signal=11%	3109/3119/3127
hsa00250	hsa00250	Alanine, aspartate and glutamate metabolism	18	0.613229	1.37842	0.140811	0.313355	0.258868	41	tags=6%, list=0%, signal=6%	2752
hsa04658	hsa04658	Th1 and Th2 cell differentiation	68	0.450357	1.27331	0.144351	0.318986	0.26352	693	tags=26%, list=7%, signal=25%	3725/2353/4792/3123/6772/3459/3717/3561/3113/864/3108/4794/4094/3115/3122/3516/4793/3460
hsa04115	hsa04115	p53 signaling pathway	54	0.479787	1.30736	0.14557	0.319444	0.263898	1226	tags=24%, list=12%, signal=21%	1026/4616/7057/581/4194/1021/27113/1643/3732/27244/355/1029/54205
hsa05231	hsa05231	Choline metabolism in cancer	66	0.450776	1.26546	0.146751	0.319738	0.264141	619	tags=11%, list=6%, signal=10%	3725/2353/3091/5879/56261/7454/3845
hsa05146	hsa05146	Amoebiasis	54	-0.435947	-1.24467	0.147727	0.319738	0.264141	1453	tags=31%, list=14%, signal=27%	4790/7879/5291/911/5566/5869/5269/7099/912/5330/7414/3576/3684/2919/929/5579/87
hsa05130	hsa05130	Pathogenic Escherichia coli infection	139	0.384958	1.20484	0.150407	0.323323	0.267102	691	tags=16%, list=7%, signal=15%	3725/2353/4792/7846/382/5777/5879/4615/9138/7430/8743/10376/27128/3553/581/6714/64005/7124/9267/4793/10094/10096
hsa04650	hsa04650	Natural killer cell mediated cytotoxicity	75	0.433491	1.24984	0.153846	0.328482	0.271364	924	tags=21%, list=9%, signal=20%	2214/5777/3107/3383/5879/3459/8743/3937/3683/6452/7124/3845/3460/10870/5295/2885
hsa05323	hsa05323	Rheumatoid arthritis	63	0.455396	1.27103	0.157895	0.334864	0.276636	637	tags=25%, list=6%, signal=24%	6349/3725/2353/6348/3123/3383/1514/3113/3683/3108/3553/3115/3122/7097/7124/537
hsa00562	hsa00562	Inositol phosphate metabolism	60	-0.422508	-1.23615	0.162921	0.343221	0.28354	4082	tags=52%, list=39%, signal=32%	79837/55361/4952/80271/23396/8395/5289/5293/253430/4329/9562/56623/5298/8394/8396/4534/64419/23236/3707/3636/5336/51763/5297/5291/22908/8897/10423/3635/3613/5330/5728
hsa00561	hsa00561	Glycerolipid metabolism	36	-0.476386	-1.25072	0.166362	0.348148	0.287611	2018	tags=33%, list=19%, signal=27%	129642/10327/26007/84649/8527/223/10554/224/231/8525/217/84803
hsa03410	hsa03410	Base excision repair	30	-0.488849	-1.23458	0.169399	0.352171	0.290934	2844	tags=40%, list=27%, signal=29%	23583/4968/5111/7515/27301/143/8930/56655/10714/54107/6996/328
hsa01210	hsa01210	2-Oxocarboxylic acid metabolism	14	-0.590024	-1.28803	0.17637	0.364267	0.300927	3557	tags=71%, list=34%, signal=47%	48/587/3420/50/2806/3419/3421/3418/3417/1431
hsa05222	hsa05222	Small cell lung cancer	63	0.440813	1.23033	0.181053	0.371165	0.306626	1051	tags=16%, list=10%, signal=14%	1026/4792/4616/330/581/1021/5295/1027/1643/5747
hsa05120	hsa05120	Epithelial cell signaling in Helicobacter pylori infection	52	0.461435	1.2535	0.18259	0.371165	0.306626	637	tags=17%, list=6%, signal=16%	3725/4792/4067/5879/1445/1839/6868/6714/537
hsa04270	hsa04270	Vascular smooth muscle contraction	61	0.442678	1.22044	0.183761	0.371165	0.306626	987	tags=20%, list=9%, signal=18%	801/133/9138/4637/5739/5581/2778/2776/5499/4659/6093/808
hsa00330	hsa00330	Arginine and proline metabolism	19	0.578161	1.30949	0.185273	0.371165	0.306626	595	tags=21%, list=6%, signal=20%	6303/51056/4953/55748
hsa04390	hsa04390	Hippo signaling pathway	74	0.423124	1.22154	0.185714	0.371165	0.306626	948	tags=16%, list=9%, signal=15%	3398/6934/3397/7534/4092/330/1499/10971/4088/5499/27113/7533
hsa00830	hsa00830	Retinol metabolism	12	-0.600168	-1.2656	0.186757	0.371165	0.306626	2526	tags=58%, list=24%, signal=44%	8228/54884/128/216/29785/51109/10901
hsa04913	hsa04913	Ovarian steroidogenesis	17	-0.553591	-1.26137	0.191597	0.378403	0.312605	61	tags=18%, list=1%, signal=18%	5566/1545/5743
hsa05144	hsa05144	Malaria	25	0.52776	1.25705	0.195506	0.383725	0.317002	584	tags=32%, list=6%, signal=30%	7057/3383/4615/3683/3553/7097/7124/958
hsa03040	hsa03040	Spliceosome	127	0.37669	1.16367	0.196787	0.383856	0.31711	1088	tags=24%, list=10%, signal=22%	6434/6432/6430/2521/6428/6427/58517/3192/55119/3190/6637/1655/4670/10189/3310/220988/8175/9775/23350/55660/8896/51503/151903/4809/51362/10915/25949/4116/6629/7307/6631
hsa05100	hsa05100	Bacterial invasion of epithelial cells	52	-0.417511	-1.19184	0.199623	0.387	0.319707	960	tags=19%, list=9%, signal=18%	1398/3688/998/10097/7414/1211/10092/3678/10093/71
hsa04925	hsa04925	Aldosterone synthesis and secretion	51	0.445411	1.20643	0.202105	0.389422	0.321708	987	tags=24%, list=9%, signal=21%	801/468/3949/4929/490/3164/483/5581/2778/2776/476/808
hsa04015	hsa04015	Rap1 signaling pathway	110	0.382834	1.16137	0.205339	0.393255	0.324874	792	tags=18%, list=8%, signal=17%	3397/801/2533/7057/7408/5879/6237/3937/3683/5908/6714/1499/3845/5216/9693/10235/2773/57568/2778/2776
hsa05205	hsa05205	Proteoglycans in cancer	121	0.375805	1.15712	0.210101	0.399951	0.330406	924	tags=20%, list=9%, signal=18%	1026/5777/967/3091/7057/5879/9138/1839/6237/7430/1514/2316/7097/6714/7124/1499/1655/3845/6774/5499/4659/6093/5295/2885
hsa04975	hsa04975	Fat digestion and absorption	13	-0.571581	-1.23029	0.213559	0.4041	0.333834	2133	tags=54%, list=20%, signal=43%	10555/2806/949/84649/19/10554/376497
hsa04810	hsa04810	Regulation of actin cytoskeleton	127	-0.347257	-1.13463	0.21627	0.406793	0.336058	1324	tags=23%, list=13%, signal=20%	2768/5501/5291/6548/4478/1398/3688/23191/3682/6654/55845/998/54434/6655/9459/10097/7414/10458/10092/3687/3684/7409/10788/3678/10093/87/5880/5058/71
hsa05223	hsa05223	Non-small cell lung cancer	57	0.430616	1.18102	0.218487	0.408533	0.337495	924	tags=16%, list=9%, signal=14%	1026/4616/581/2309/3845/1021/6774/5295/2885
hsa04930	hsa04930	Type II diabetes mellitus	24	0.514881	1.22459	0.227064	0.422072	0.348681	889	tags=21%, list=8%, signal=19%	9021/7124/5315/5581/5295
hsa04924	hsa04924	Renin secretion	30	0.493992	1.22812	0.231788	0.428334	0.353853	1094	tags=30%, list=10%, signal=27%	801/5732/1508/2773/2778/2776/5153/808/2771
hsa04012	hsa04012	ErbB signaling pathway	63	0.41663	1.16283	0.233684	0.429327	0.354674	924	tags=13%, list=9%, signal=12%	1026/3725/1839/6714/3845/5295/1027/2885
hsa04151	hsa04151	PI3K-Akt signaling pathway	179	0.344818	1.11695	0.236	0.431075	0.356118	948	tags=16%, list=9%, signal=14%	1026/3320/7057/468/54541/5879/4170/5008/7534/2787/3717/3561/3164/2783/2309/7097/5527/10971/3845/1021/6446/118788/5529/5295/2793/1027/2885/7533
hsa05225	hsa05225	Hepatocellular carcinoma	105	0.369583	1.12215	0.238384	0.432927	0.357648	648	tags=10%, list=6%, signal=9%	1026/6934/4616/3162/9446/581/1499/3845/1021/4088
hsa04152	hsa04152	AMPK signaling pathway	88	-0.362263	-1.12642	0.243137	0.439036	0.362695	1570	tags=22%, list=15%, signal=19%	2997/5562/207/8408/1994/5291/2203/5525/7249/5528/9586/5516/2308/6720/55012/51719/3156/10645/1938
hsa05135	hsa05135	Yersinia infection	118	0.362657	1.11616	0.248497	0.444762	0.367425	889	tags=18%, list=8%, signal=16%	3725/2353/4792/382/2533/5879/4615/9138/3937/3553/6714/7124/7454/63916/10094/10096/2776/114548/391/6093/5295
hsa04066	hsa04066	HIF-1 signaling pathway	76	0.401001	1.15151	0.249476	0.444762	0.367425	909	tags=18%, list=9%, signal=17%	1026/3162/7076/5209/3091/3459/3939/7037/8569/3460/6774/9978/5295/1027
hsa01212	hsa01212	Fatty acid metabolism	40	-0.428724	-1.15293	0.250936	0.444762	0.367425	2949	tags=45%, list=28%, signal=32%	1376/9524/51495/84869/201562/51703/51144/2181/34/3032/64834/51/2182/60481/401494/3295/5538/3030
hsa05131	hsa05131	Shigellosis	189	0.331268	1.09102	0.251938	0.444762	0.367425	889	tags=18%, list=8%, signal=17%	3725/7316/4792/382/81631/5879/4615/7323/27128/3553/103910/581/2309/6714/826/11335/7124/8915/63916/92610/7314/9267/5216/4793/10094/10096/5581/824/114548/10627/8454/9978/6093/5295
hsa05152	hsa05152	Tuberculosis	135	0.353106	1.10151	0.257426	0.451925	0.373343	693	tags=19%, list=7%, signal=18%	2214/1051/801/3123/6772/4615/1263/3459/2209/64581/3717/2213/3113/3108/3553/3115/3122/581/7097/6714/7124/8915/537/5878/7421/3460
hsa03320	hsa03320	PPAR signaling pathway	38	0.450813	1.16949	0.259825	0.453618	0.374741	526	tags=11%, list=5%, signal=10%	7316/2180/1622/123
hsa04120	hsa04120	Ubiquitin mediated proteolysis	128	0.353634	1.09447	0.269461	0.467855	0.386503	1049	tags=14%, list=10%, signal=13%	9021/7316/51465/5371/7323/9246/330/7332/7314/4214/55294/27338/8454/9978/55120/57154/1643/29882
hsa04070	hsa04070	Phosphatidylinositol signaling system	76	-0.367725	-1.11456	0.272381	0.470341	0.388556	2320	tags=32%, list=22%, signal=25%	8394/8396/9807/4534/64419/23236/3707/3636/5336/51447/5297/5291/8527/22908/8897/10423/3635/23262/3613/8525/5330/5728/5579/55529
hsa01524	hsa01524	Platinum drug resistance	52	0.415768	1.12944	0.280255	0.481307	0.397615	480	tags=8%, list=5%, signal=7%	1026/9446/330/581
hsa04725	hsa04725	Cholinergic synapse	59	0.403818	1.11214	0.283298	0.483904	0.399761	900	tags=17%, list=9%, signal=16%	2353/468/2787/3717/2783/3845/2773/2776/5295/2793
hsa04973	hsa04973	Carbohydrate digestion and absorption	21	-0.493581	-1.1645	0.289384	0.491641	0.406152	1742	tags=38%, list=17%, signal=32%	23236/207/5291/3098/3099/5330/3101/5579
hsa04613	hsa04613	Neutrophil extracellular trap formation	88	-0.352014	-1.09455	0.292157	0.493698	0.407852	662	tags=35%, list=6%, signal=33%	5336/5594/207/4790/1182/7416/27180/9734/5291/834/2357/3066/7419/7099/1536/1378/366/5330/6850/3684/4689/1432/51311/6404/5579/292/5880/23569/4688/293/71
hsa00563	hsa00563	Glycosylphosphatidylinositol (GPI)-anchor biosynthesis	24	-0.460544	-1.1158	0.303887	0.510521	0.42175	3971	tags=58%, list=38%, signal=36%	84720/8818/93183/5281/55650/65258/54965/51227/51604/54872/10026/94005/5279/8733
hsa01521	hsa01521	EGFR tyrosine kinase inhibitor resistance	55	-0.387067	-1.1076	0.305344	0.510521	0.42175	1887	tags=25%, list=18%, signal=21%	5595/3082/5336/5594/207/5291/3716/6654/6655/5728/5579/3084/3570/6194
hsa04520	hsa04520	Adherens junction	52	0.402028	1.09212	0.316348	0.523625	0.432575	797	tags=21%, list=8%, signal=20%	6934/5777/5879/5795/5819/6714/6615/1499/7454/4088/5770
hsa04360	hsa04360	Axon guidance	89	0.36645	1.0825	0.317172	0.523625	0.432575	1131	tags=21%, list=11%, signal=19%	7852/5879/1808/85464/6237/23654/103910/6714/3845/1072/2773/10627/6093/5295/23380/84628/5747/2771/2048
hsa00310	hsa00310	Lysine degradation	46	-0.393406	-1.09463	0.319626	0.523625	0.432575	2736	tags=30%, list=26%, signal=23%	80854/2639/2145/1738/8085/9869/29072/55526/223/224/54904/5351/217/3030
hsa05143	hsa05143	African trypanosomiasis	18	0.497999	1.1194	0.319809	0.523625	0.432575	792	tags=28%, list=8%, signal=26%	3383/4615/3553/7124/2776
hsa05014	hsa05014	Amyotrophic lateral sclerosis	274	0.310754	1.06176	0.328947	0.535639	0.4425	1040	tags=16%, list=10%, signal=15%	7846/81631/6432/468/5879/3309/2521/6428/1345/4694/29107/3181/10376/1649/514/5685/1340/10476/1351/581/203228/1337/7124/11047/51079/23636/4218/5216/7979/1347/10189/1349/5691/5684/220988/4726/5861/1329/5701/9782/4697/84134/522/4713
hsa00604	hsa00604	Glycosphingolipid biosynthesis - ganglio series	10	-0.557847	-1.13244	0.330537	0.535639	0.4425	1568	tags=40%, list=15%, signal=34%	2720/6482/3074/3073
hsa04714	hsa04714	Thermogenesis	175	-0.308657	-1.0579	0.334669	0.538807	0.445117	2525	tags=31%, list=24%, signal=24%	115/55744/4702/64764/1385/23028/6603/51287/6392/51103/51703/113/4705/4719/7384/6601/5571/4718/7386/493753/2181/4723/4706/6197/4722/5562/509/4716/4731/788/1386/513/7249/5606/9586/284184/6604/5566/4720/6654/1327/4711/2182/6655/9167/506/1355/388753/7385/6195/1432/498/6194/71
hsa04921	hsa04921	Oxytocin signaling pathway	88	0.361735	1.06633	0.337398	0.538807	0.445117	852	tags=15%, list=8%, signal=14%	1026/3725/2353/801/4637/6714/3845/2773/2778/2776/5499/4659/6093
hsa04912	hsa04912	GnRH signaling pathway	60	0.389136	1.07208	0.337607	0.538807	0.445117	987	tags=20%, list=9%, signal=18%	3725/801/468/1839/6714/3845/4214/2778/2776/4323/2885/808
hsa00480	hsa00480	Glutathione metabolism	31	-0.425491	-1.08549	0.339416	0.538972	0.445254	2074	tags=52%, list=20%, signal=42%	4258/79017/2539/2937/51060/2950/3418/50484/6723/9588/2936/3417/6611/290/4257/5226
hsa04146	hsa04146	Peroxisome	60	-0.36543	-1.06915	0.342697	0.541461	0.447309	2923	tags=37%, list=28%, signal=27%	8443/10478/215/55711/10005/4358/10455/1891/51703/2181/3155/5828/3418/84188/51/8799/10901/5824/2182/3417/3295/847
hsa04611	hsa04611	Platelet activation	76	0.368675	1.05868	0.348008	0.543748	0.449199	964	tags=25%, list=9%, signal=23%	4067/7408/8673/9138/5739/3937/5908/103910/6714/10235/2773/2778/2776/5499/4659/10627/6093/5295/6916
hsa04931	hsa04931	Insulin resistance	80	0.360459	1.05329	0.348697	0.543748	0.449199	951	tags=15%, list=9%, signal=14%	9021/4792/7124/133522/10724/5581/6774/7376/5770/5499/5295/79660
hsa05415	hsa05415	Diabetic cardiomyopathy	147	-0.313025	-1.04392	0.350101	0.543748	0.449199	2049	tags=32%, list=20%, signal=26%	7048/4705/4719/7046/7384/4718/2539/7386/23236/4723/5160/4706/4722/51660/2997/509/207/4716/4790/7416/4087/5501/4731/5291/513/2936/4720/1327/7419/4711/818/1536/9167/506/7385/5330/5580/5728/4689/1432/5579/292/5880/498/4688/2597/293
hsa00980	hsa00980	Metabolism of xenobiotics by cytochrome P450	15	-0.503596	-1.10635	0.351027	0.543748	0.449199	1540	tags=47%, list=15%, signal=40%	128/4258/29785/2950/8574/4257/1545
hsa04014	hsa04014	Ras signaling pathway	124	0.339559	1.04532	0.355422	0.546439	0.451422	1091	tags=17%, list=10%, signal=15%	382/801/5879/2787/6237/2114/5908/2783/5966/23179/3845/5878/10235/5295/2793/2885/22821/808/8315/7422/10156
hsa05321	hsa05321	Inflammatory bowel disease	42	0.407973	1.07306	0.356223	0.546439	0.451422	725	tags=38%, list=7%, signal=36%	3725/3123/6772/3459/3561/3113/3108/3553/4094/3115/3122/7097/7124/4088/3460/6774
hsa04916	hsa04916	Melanogenesis	48	0.395815	1.05425	0.359307	0.548508	0.453131	1094	tags=19%, list=10%, signal=17%	6934/801/1499/3845/2773/2778/2776/808/2771
hsa05145	hsa05145	Toxoplasmosis	85	-0.336979	-1.04151	0.363458	0.55155	0.455645	323	tags=8%, list=3%, signal=8%	3304/1432/3109/3119/3303/3312/3127
hsa04979	hsa04979	Cholesterol metabolism	27	-0.431171	-1.06343	0.364791	0.55155	0.455645	1588	tags=56%, list=15%, signal=47%	6272/3988/9217/949/4043/1593/7416/6646/19/7419/57552/27141/706/9218/4035
hsa04371	hsa04371	Apelin signaling pathway	83	0.355812	1.04831	0.367265	0.552647	0.456551	987	tags=16%, list=9%, signal=14%	10365/81631/801/2787/6237/2783/3845/4088/5581/2773/2776/2793/808
hsa00260	hsa00260	Glycine, serine and threonine metabolism	12	-0.519527	-1.09555	0.373514	0.559387	0.462118	970	tags=33%, list=9%, signal=30%	1738/9380/6472/5223
hsa04140	hsa04140	Autophagy - animal	125	0.334581	1.02985	0.383065	0.569188	0.470215	1016	tags=14%, list=10%, signal=13%	81631/3091/54541/23710/8673/6237/1514/1508/3146/203228/3845/4218/58476/5861/5295/81671/1612/51100
hsa04080	hsa04080	Neuroactive ligand-receptor interaction	56	-0.363074	-1.04198	0.384762	0.569188	0.470215	1062	tags=25%, list=10%, signal=23%	2908/5029/8698/286530/2357/7433/1903/706/5734/10161/1241/10911/53829/5724
hsa05412	hsa05412	Arrhythmogenic right ventricular cardiomyopathy	31	0.414522	1.04025	0.385463	0.569188	0.470215	582	tags=13%, list=6%, signal=12%	4000/6934/3728/1499
hsa04728	hsa04728	Dopaminergic synapse	72	0.368809	1.0497	0.388655	0.571233	0.471905	987	tags=18%, list=9%, signal=16%	2353/801/468/2787/2783/5527/2773/2778/2776/5499/5529/2793/808
hsa04721	hsa04721	Synaptic vesicle cycle	36	-0.397338	-1.04318	0.398537	0.583046	0.481663	2089	tags=33%, list=20%, signal=27%	4905/1213/528/529/535/2054/161/6809/1173/1211/523/526
hsa04260	hsa04260	Cardiac muscle contraction	41	0.395775	1.03267	0.403888	0.586848	0.484804	918	tags=24%, list=9%, signal=22%	7170/1345/1340/1351/483/1337/1347/1349/1329/476
hsa04370	hsa04370	VEGF signaling pathway	42	-0.382266	-1.04169	0.404851	0.586848	0.484804	1632	tags=24%, list=16%, signal=20%	5336/5594/207/5291/7867/998/1432/5579/5880/5743
hsa00061	hsa00061	Fatty acid biosynthesis	12	0.509674	1.04591	0.411622	0.593939	0.490662	111	tags=8%, list=1%, signal=8%	2180
hsa00640	hsa00640	Propanoate metabolism	25	-0.425631	-1.03694	0.414722	0.595691	0.49211	3935	tags=72%, list=38%, signal=45%	55902/23417/5095/84532/26275/1629/1892/5096/8803/4329/55862/18/1738/8802/51/8801/3945/3030
hsa04340	hsa04340	Hedgehog signaling pathway	31	-0.403648	-1.02976	0.428832	0.612101	0.505666	2183	tags=29%, list=21%, signal=23%	339745/2932/8405/23291/8452/408/409/5566/156
hsa04724	hsa04724	Glutamatergic synapse	49	0.373561	0.999659	0.430998	0.612101	0.505666	900	tags=16%, list=9%, signal=15%	2752/2787/54407/2783/2773/2778/2776/2793
hsa03022	hsa03022	Basal transcription factors	38	-0.385212	-1.02352	0.433824	0.612101	0.505666	2567	tags=32%, list=25%, signal=24%	2963/6878/2962/2967/2961/404672/6874/6882/6883/2957/2965/2969
hsa04670	hsa04670	Leukocyte transendothelial migration	70	0.355623	1.00803	0.434874	0.612101	0.505666	889	tags=23%, list=8%, signal=21%	1535/7852/3383/7408/5879/653361/7430/3683/5908/103910/4267/1499/2773/10627/6093/5295
hsa05022	hsa05022	Pathways of neurodegeneration - multiple diseases	323	0.288015	1.00125	0.436131	0.612101	0.505666	849	tags=13%, list=8%, signal=12%	7316/7846/81631/801/51465/468/10105/5879/3309/2521/1345/4694/9246/10376/1649/514/3553/5685/1340/10476/1351/581/7332/203228/1337/7124/1499/11047/3845/51079/7314/4218/7979/1347/1349/5691/5684/824/2776/4726/5861/1329
hsa04726	hsa04726	Serotonergic synapse	42	0.381486	1.00339	0.437768	0.612101	0.505666	900	tags=19%, list=9%, signal=17%	1843/2787/2783/3845/2773/2778/2776/2793
hsa04020	hsa04020	Calcium signaling pathway	88	-0.323382	-1.00552	0.443137	0.615454	0.508437	1781	tags=25%, list=17%, signal=21%	57105/3082/23236/493/3707/5336/7416/80228/6786/2185/5261/5566/8536/7419/818/93129/5330/5579/292/53373/5724/293
hsa04740	hsa04740	Olfactory transduction	19	-0.440524	-1.01648	0.444062	0.615454	0.508437	1573	tags=37%, list=15%, signal=31%	408/123041/409/5566/818/156/5997
hsa00970	hsa00970	Aminoacyl-tRNA biosynthesis	24	-0.418126	-1.01303	0.454064	0.625639	0.516851	4724	tags=67%, list=45%, signal=37%	51091/5188/123263/124454/55278/10352/57038/118672/55157/23438/57176/10056/2193/283459/55699/79587
hsa03430	hsa03430	Mismatch repair	21	-0.434194	-1.02439	0.455479	0.625639	0.516851	1024	tags=29%, list=10%, signal=26%	5982/27030/5111/6117/10714/6118
hsa04923	hsa04923	Regulation of lipolysis in adipocytes	27	-0.40664	-1.00293	0.45735	0.625639	0.516851	2577	tags=33%, list=25%, signal=25%	5140/115/5742/113/207/5291/5566/51099/5743
hsa00650	hsa00650	Butanoate metabolism	14	-0.464639	-1.01431	0.460616	0.627391	0.518298	125	tags=71%, list=1%, signal=71%	622/35/39/6296/3033/38/1892/18/3155/3030
hsa03013	hsa03013	Nucleocytoplasmic transport	96	-0.318025	-0.998973	0.463796	0.629012	0.519636	3183	tags=42%, list=30%, signal=29%	4927/51068/5903/84305/2733/22794/22985/57510/51808/10073/7919/9883/65109/23165/5905/23534/100101267/9984/6613/9818/23214/8563/3836/3842/23039/55308/11260/22916/8480/10526/1434/6396/3843/23225/7514/8021/55161/10762/10527/1915
hsa04927	hsa04927	Cortisol synthesis and secretion	31	0.375671	0.942751	0.482379	0.645536	0.533288	792	tags=16%, list=8%, signal=15%	468/3949/3164/2778/2776
hsa05410	hsa05410	Hypertrophic cardiomyopathy	37	-0.37008	-0.979267	0.48524	0.645536	0.533288	320	tags=11%, list=3%, signal=11%	55799/3678/93589/71
hsa03018	hsa03018	RNA degradation	70	-0.326168	-0.972612	0.486692	0.645536	0.533288	2735	tags=30%, list=26%, signal=22%	51010/80349/9652/9337/11157/25904/57819/9924/23658/56915/22803/29883/3329/4849/10200/694/57472/5042/10766/2023/26986
hsa00240	hsa00240	Pyrimidine metabolism	40	0.369234	0.963219	0.487179	0.645536	0.533288	657	tags=10%, list=6%, signal=9%	1890/129607/7378/318
hsa00532	hsa00532	Glycosaminoglycan biosynthesis - chondroitin sulfate / dermatan sulfate	16	-0.443973	-0.986611	0.487847	0.645536	0.533288	3181	tags=69%, list=30%, signal=48%	11285/50515/64132/26229/166012/126792/51363/55454/113189/55790/54480
hsa04310	hsa04310	Wnt signaling pathway	85	0.330473	0.973466	0.488844	0.645536	0.533288	888	tags=9%, list=8%, signal=9%	3725/6934/5879/1499/4088/8454/9978/440193
hsa03460	hsa03460	Fanconi anemia pathway	41	0.370634	0.967076	0.490281	0.645536	0.533288	52	tags=2%, list=0%, signal=2%	3280
hsa04218	hsa04218	Cellular senescence	117	0.316711	0.976081	0.49505	0.649111	0.536241	648	tags=9%, list=6%, signal=9%	1026/4616/801/3107/3134/677/6237/2309/3845/1021/4088
hsa04962	hsa04962	Vasopressin-regulated water reabsorption	33	-0.379137	-0.968587	0.5	0.652893	0.539365	2525	tags=39%, list=24%, signal=30%	115/64764/1385/51143/51164/4905/10540/84516/9586/397/5566/8655/5869
hsa00071	hsa00071	Fatty acid degradation	28	-0.394652	-0.978659	0.503636	0.653877	0.540178	2723	tags=50%, list=26%, signal=37%	1376/2639/10455/128/51703/2181/34/3032/223/51/224/2182/217/3030
hsa01240	hsa01240	Biosynthesis of cofactors	99	-0.306151	-0.967525	0.504892	0.653877	0.540178	3007	tags=36%, list=29%, signal=26%	587/2729/7389/102157402/80347/1371/79001/29926/2235/55191/4832/11019/125061/84274/64802/1738/4833/27010/7358/10327/2937/154807/10201/204/51727/27235/55312/51109/27430/224/8566/6472/7360/210/1355/217
hsa00983	hsa00983	Drug metabolism - other enzymes	35	0.370656	0.948769	0.514223	0.663243	0.547916	506	tags=11%, list=5%, signal=11%	1890/9446/7378/1066
hsa00790	hsa00790	Folate biosynthesis	14	0.434399	0.928078	0.535885	0.68708	0.567607	664	tags=14%, list=6%, signal=13%	2643/5805
hsa04330	hsa04330	Notch signaling pathway	44	0.353572	0.940394	0.538627	0.68708	0.567607	879	tags=11%, list=8%, signal=10%	3280/6868/3516/9541/55851
hsa00564	hsa00564	Glycerophospholipid metabolism	63	-0.32128	-0.94432	0.540797	0.68708	0.567607	1491	tags=24%, list=14%, signal=21%	254531/122618/129642/79888/10162/8527/10554/10423/79143/23761/9926/8525/10434/9791/84803
hsa04720	hsa04720	Long-term potentiation	43	0.351004	0.930005	0.541401	0.68708	0.567607	987	tags=16%, list=9%, signal=15%	801/468/5908/3845/2776/5499/808
hsa04540	hsa04540	Gap junction	48	0.348972	0.929485	0.549784	0.694926	0.57409	1116	tags=21%, list=11%, signal=19%	7846/10376/6714/3845/2773/2778/2776/2885/2771/84790
hsa04723	hsa04723	Retrograde endocannabinoid signaling	78	-0.308652	-0.938806	0.55773	0.702162	0.580067	2099	tags=27%, list=20%, signal=22%	113/4705/4719/4718/5595/23236/4723/54331/4706/4722/5594/4716/4731/2166/5566/4720/4711/5330/1432/5579/5743
hsa05230	hsa05230	Central carbon metabolism in cancer	47	0.341698	0.91152	0.56087	0.703313	0.581018	710	tags=11%, list=7%, signal=10%	9997/3091/3939/3845/5315
hsa05414	hsa05414	Dilated cardiomyopathy	39	-0.351303	-0.937413	0.571695	0.711402	0.5877	320	tags=15%, list=3%, signal=15%	3688/5566/55799/3678/93589/71
hsa00630	hsa00630	Glyoxylate and dicarboxylate metabolism	23	0.384707	0.896977	0.573427	0.711402	0.5877	41	tags=4%, list=0%, signal=4%	2752
hsa03440	hsa03440	Homologous recombination	33	-0.366532	-0.936386	0.574074	0.711402	0.5877	2679	tags=30%, list=26%, signal=23%	4361/29086/11073/84142/9577/51720/79184/6117/10714/6118
hsa04664	hsa04664	Fc epsilon RI signaling pathway	50	-0.32542	-0.920432	0.582857	0.719464	0.594361	2153	tags=38%, list=21%, signal=30%	10451/5609/5608/5595/5336/5594/6416/207/5291/9846/3635/5606/6654/6655/241/6850/7409/1432/5880
hsa01232	hsa01232	Nucleotide metabolism	59	0.328567	0.904895	0.589852	0.725266	0.599153	958	tags=12%, list=9%, signal=11%	1890/4860/129607/7378/131870/2766/4830
hsa00620	hsa00620	Pyruvate metabolism	32	-0.360038	-0.919522	0.59375	0.727229	0.600775	2421	tags=38%, list=23%, signal=29%	128/2271/1737/1738/10327/5160/223/9380/224/4200/3945/217
hsa04130	hsa04130	SNARE interactions in vesicular transport	30	0.352111	0.875386	0.598234	0.728266	0.601632	261	tags=10%, list=2%, signal=10%	8676/10791/8673
hsa04919	hsa04919	Thyroid hormone signaling pathway	87	-0.299137	-0.926998	0.599206	0.728266	0.601632	2198	tags=26%, list=21%, signal=21%	4851/2932/90390/7067/5595/23236/8648/5336/5594/207/9968/5291/6548/5469/7157/7249/3066/2308/5566/5330/6256/5579/71
hsa04141	hsa04141	Protein processing in endoplasmic reticulum	148	0.288221	0.918689	0.60396	0.731232	0.604082	1021	tags=16%, list=10%, signal=14%	3320/23645/811/51465/468/3301/5610/3309/7323/1649/581/2923/3337/10952/824/3310/8454/9978/64215/23480/9709/30001/26270
hsa00051	hsa00051	Fructose and mannose metabolism	26	-0.376305	-0.9225	0.608696	0.732688	0.605285	1435	tags=27%, list=14%, signal=23%	26007/2203/3098/6652/231/3099/3101
hsa00514	hsa00514	Other types of O-glycan biosynthesis	27	-0.373873	-0.922111	0.6098	0.732688	0.605285	3626	tags=48%, list=35%, signal=32%	55568/6480/10585/23275/29071/2589/56983/63917/152002/51809/8703/5986/4242
hsa00350	hsa00350	Tyrosine metabolism	10	-0.439834	-0.892873	0.620805	0.743085	0.613875	2979	tags=50%, list=28%, signal=36%	221/128/2806/2184/1312
hsa04510	hsa04510	Focal adhesion	107	0.297029	0.901605	0.630832	0.752237	0.621435	924	tags=16%, list=9%, signal=15%	3725/7057/7408/5879/2316/5908/330/103910/6714/1499/824/5499/4659/10627/6093/5295/2885
hsa04512	hsa04512	ECM-receptor interaction	23	0.36768	0.857276	0.634033	0.753212	0.62224	491	tags=13%, list=5%, signal=12%	7057/375790/961
hsa04929	hsa04929	GnRH secretion	31	-0.346257	-0.88335	0.655109	0.775336	0.640517	1887	tags=29%, list=18%, signal=24%	5595/23236/408/5594/207/5291/409/5330/5579
hsa04144	hsa04144	Endocytosis	206	0.273417	0.90839	0.663443	0.782269	0.646244	1063	tags=17%, list=10%, signal=15%	382/7852/57132/3107/128866/5371/3134/3949/3561/832/64744/27128/7037/30844/6714/1601/10938/5878/4218/4088/9267/10094/10096/116984/1175/3310/377/160/9230/57154/51100/51699/29082/829
hsa04261	hsa04261	Adrenergic signaling in cardiomyocytes	80	0.298197	0.871356	0.669339	0.786286	0.649564	1654	tags=30%, list=16%, signal=25%	801/468/7170/490/483/5527/2773/2778/2776/5499/5529/476/808/2771/5500/782/1390/6546/805/9252/153/482/208/3753
hsa00860	hsa00860	Porphyrin metabolism	19	0.360282	0.816007	0.679335	0.795073	0.656823	962	tags=16%, list=9%, signal=14%	3162/644/211
hsa04910	hsa04910	Insulin signaling pathway	101	-0.275432	-0.873292	0.694882	0.808699	0.668079	1947	tags=28%, list=19%, signal=23%	1399/5571/5576/5595/23265/3636/2997/5594/5562/207/5501/5291/2203/5261/7249/1398/3098/2308/5566/6654/6720/6655/2319/3099/5836/3101/5573/6194
hsa00534	hsa00534	Glycosaminoglycan biosynthesis - heparan sulfate / heparin	12	-0.391365	-0.825289	0.696095	0.808699	0.668079	4317	tags=75%, list=41%, signal=44%	64132/26229/9394/26035/126792/2132/2137/3340/9653
hsa03060	hsa03060	Protein export	23	-0.347138	-0.836597	0.708551	0.815993	0.674104	2077	tags=39%, list=20%, signal=31%	6728/6726/6731/60559/58477/23478/6730/6734/5018
hsa04022	hsa04022	cGMP-PKG signaling pathway	86	0.287086	0.844091	0.709677	0.815993	0.674104	987	tags=16%, list=9%, signal=15%	801/468/10105/7408/490/483/5581/2773/2776/5499/4659/6093/476/808
hsa00900	hsa00900	Terpenoid backbone biosynthesis	20	-0.352433	-0.822027	0.71012	0.815993	0.674104	2059	tags=35%, list=20%, signal=28%	9453/116150/10269/23463/2339/51449/3156
hsa00450	hsa00450	Selenocompound metabolism	11	-0.394016	-0.81265	0.714041	0.817525	0.675371	4277	tags=55%, list=41%, signal=32%	118672/56267/10587/22929/22928/7296
hsa04971	hsa04971	Gastric acid secretion	37	-0.318457	-0.842667	0.721402	0.822971	0.67987	725	tags=14%, list=7%, signal=13%	5566/818/5330/5579/71
hsa04960	hsa04960	Aldosterone-regulated sodium reabsorption	19	0.33738	0.764136	0.736342	0.832202	0.687495	918	tags=26%, list=9%, signal=24%	483/3845/6446/5295/476
hsa01523	hsa01523	Antifolate resistance	25	0.336842	0.802311	0.737079	0.832202	0.687495	621	tags=16%, list=6%, signal=15%	3553/4524/7124/8714
hsa04750	hsa04750	Inflammatory mediator regulation of TRP channels	54	0.296524	0.807992	0.740506	0.832202	0.687495	987	tags=19%, list=9%, signal=17%	801/5732/3553/6714/5581/2778/2776/5499/5295/808
hsa04976	hsa04976	Bile secretion	25	-0.331374	-0.807312	0.743268	0.832202	0.687495	2099	tags=36%, list=20%, signal=29%	113/949/6522/6548/5566/57552/366/3156/6256
hsa04211	hsa04211	Longevity regulating pathway	70	-0.282229	-0.841587	0.743346	0.832202	0.687495	1533	tags=20%, list=15%, signal=17%	5562/207/8408/4790/143686/1386/5291/7157/7249/9586/2308/5566/10645/847
hsa03015	hsa03015	mRNA surveillance pathway	81	-0.277797	-0.850259	0.748503	0.832202	0.687495	1765	tags=22%, list=17%, signal=19%	23435/11051/55308/10767/22916/1477/2935/29101/5501/53981/5525/5528/5516/10914/79869/5042/55012/26986
hsa04972	hsa04972	Pancreatic secretion	39	0.303591	0.790206	0.750538	0.832202	0.687495	918	tags=21%, list=9%, signal=19%	5879/490/5908/483/4218/2778/2776/476
hsa05340	hsa05340	Primary immunodeficiency	25	0.331707	0.790081	0.750562	0.832202	0.687495	851	tags=16%, list=8%, signal=15%	3561/6890/958/6891
hsa04964	hsa04964	Proximal tubule bicarbonate reclamation	10	0.385308	0.757634	0.753695	0.832753	0.687951	918	tags=20%, list=9%, signal=18%	483/476
hsa04742	hsa04742	Taste transduction	12	-0.369897	-0.780019	0.758913	0.835598	0.690301	1742	tags=25%, list=17%, signal=21%	23236/5566/5330
hsa00230	hsa00230	Purine metabolism	77	-0.273407	-0.830529	0.764479	0.838803	0.692949	3263	tags=35%, list=31%, signal=24%	5634/5147/353/8833/102157402/1633/51816/4832/5140/115/9583/4833/113/58497/51020/11164/271/10201/50484/204/51292/3615/55276/132/1716/124583/5236
hsa04911	hsa04911	Insulin secretion	37	0.297006	0.767796	0.771739	0.843363	0.696716	945	tags=19%, list=9%, signal=17%	468/483/2778/2776/6844/476/3783
hsa00601	hsa00601	Glycosphingolipid biosynthesis - lacto and neolacto series	11	-0.364428	-0.751626	0.773973	0.843363	0.696716	1140	tags=18%, list=11%, signal=16%	8703/10402
hsa04730	hsa04730	Long-term depression	36	0.294256	0.756328	0.782418	0.849636	0.701897	792	tags=14%, list=8%, signal=13%	4067/3845/2773/2778/2776
hsa04974	hsa04974	Protein digestion and absorption	22	-0.32664	-0.777662	0.793761	0.859001	0.709635	1500	tags=23%, list=14%, signal=20%	120103/3784/5547/6510/10008
hsa05010	hsa05010	Alzheimer disease	271	-0.24338	-0.876202	0.811966	0.873595	0.721691	2003	tags=23%, list=19%, signal=19%	4705/1855/4719/7384/5709/1965/55630/4718/5595/8312/25800/7386/1147/23236/4723/4706/55062/4722/7132/5594/509/3799/207/8408/4716/4790/23621/7416/4731/10023/5291/5481/1457/513/23401/7277/23385/823/6622/5693/4720/7922/1327/2535/7419/4711/1536/9167/506/7385/5330/9706/29982/317/102/4035/292/498/351/2597/10313/293/5743
hsa04961	hsa04961	Endocrine and other factor-regulated calcium reabsorption	31	0.292472	0.733961	0.812775	0.873595	0.721691	918	tags=26%, list=9%, signal=24%	490/483/7421/1175/2778/2776/160/476
hsa04977	hsa04977	Vitamin digestion and absorption	11	0.349373	0.705797	0.815789	0.873863	0.721912	270	tags=9%, list=3%, signal=9%	6948
hsa04114	hsa04114	Oocyte meiosis	77	0.2719	0.783856	0.826446	0.882287	0.728872	1169	tags=21%, list=11%, signal=19%	801/7534/9985/5527/10971/5499/8454/9978/5529/7533/132864/808/22849/29882/10459/5500
hsa03450	hsa03450	Non-homologous end-joining	11	-0.33763	-0.696355	0.835616	0.887906	0.733513	5099	tags=64%, list=49%, signal=33%	7518/27434/3981/27343/5591/4361/7520
hsa00512	hsa00512	Mucin type O-glycan biosynthesis	15	-0.327351	-0.719159	0.837329	0.887906	0.733513	3626	tags=40%, list=35%, signal=26%	55568/29071/2589/63917/51809/6482
hsa04918	hsa04918	Thyroid hormone synthesis	39	-0.280107	-0.747435	0.849162	0.894612	0.739053	911	tags=33%, list=9%, signal=31%	115/64764/1385/113/23236/7184/1386/9586/2936/5566/5330/5579/821
hsa05017	hsa05017	Spinocerebellar ataxia	108	-0.252644	-0.811271	0.849315	0.894612	0.739053	1932	tags=18%, list=18%, signal=14%	5709/25814/4976/23236/55062/207/8408/7416/5291/23369/5693/7419/11273/5330/9706/29982/5579/292/293
hsa00190	hsa00190	Oxidative phosphorylation	103	0.260537	0.787226	0.853659	0.8962	0.740365	1272	tags=21%, list=12%, signal=19%	1345/4694/9551/514/1340/10476/1351/1337/51079/537/1347/1349/521/4726/1329/4697/522/4713/4707/4725/54205/533
hsa00670	hsa00670	One carbon pool by folate	14	0.290191	0.619983	0.87799	0.915286	0.756132	1191	tags=14%, list=11%, signal=13%	4524/441024
hsa04072	hsa04072	Phospholipase D signaling pathway	89	-0.250675	-0.779965	0.881657	0.915286	0.756132	2870	tags=36%, list=27%, signal=26%	5894/10555/375/1785/2549/146850/115/5898/8394/113/23533/5595/23236/387/5336/5594/207/2768/5291/8527/2185/10554/7249/9846/6654/3579/6655/8525/5330/3576/6850/10161
hsa00100	hsa00100	Steroid biosynthesis	14	0.287664	0.614583	0.882775	0.915286	0.756132	1598	tags=36%, list=15%, signal=30%	6713/6307/2222/1718/51478
hsa03020	hsa03020	RNA polymerase	30	-0.284631	-0.718832	0.883424	0.915286	0.756132	5114	tags=53%, list=49%, signal=27%	81488/5431/661/5430/25885/5438/10621/5437/51728/55718/5435/5434/10623/84265/5433/51082
hsa03008	hsa03008	Ribosome biogenesis in eukaryotes	70	-0.249771	-0.7448	0.897338	0.926491	0.765389	3733	tags=46%, list=36%, signal=30%	1460/10799/10528/25996/55131/134430/10775/51068/10813/102157402/9790/10557/83732/9724/29889/3692/23195/55781/1736/55226/10556/26354/55272/22803/138716/51077/28987/1457/6949/7514/2091/55505
hsa05032	hsa05032	Morphine addiction	37	-0.264352	-0.6995	0.900369	0.926491	0.765389	1674	tags=19%, list=16%, signal=16%	54331/408/409/2870/5566/5579/156
hsa02010	hsa02010	ABC transporters	21	-0.283774	-0.669506	0.90411	0.926491	0.765389	1193	tags=38%, list=11%, signal=34%	10057/215/368/10347/4363/19/22/9619
hsa04136	hsa04136	Autophagy - other	29	-0.27416	-0.687296	0.905967	0.926491	0.765389	2048	tags=24%, list=20%, signal=19%	10533/55062/23192/84938/5516/9706/3476
hsa00982	hsa00982	Drug metabolism - cytochrome P450	11	-0.291635	-0.601493	0.919521	0.937318	0.774333	3396	tags=55%, list=32%, signal=37%	2330/221/128/4258/2950/4257
hsa04922	hsa04922	Glucagon signaling pathway	71	0.240525	0.685486	0.924686	0.939553	0.776179	792	tags=8%, list=8%, signal=8%	801/468/3939/5315/2778/2776
hsa04914	hsa04914	Progesterone-mediated oocyte maturation	58	0.238236	0.65377	0.951374	0.963571	0.796022	1167	tags=16%, list=11%, signal=14%	3320/3845/2773/5295/132864/22849/29882/2771/10459
hsa05016	hsa05016	Huntington disease	227	0.2276	0.762756	0.959381	0.968576	0.800156	1172	tags=16%, list=11%, signal=14%	7846/10105/1345/4694/10376/514/5685/1340/10476/1351/581/1337/11047/51079/7979/548644/1347/1175/1349/5691/5684/2776/4726/1329/27113/160/5701/4697/522/4713/6648/4707/84790/2081/7052/4725
hsa04215	hsa04215	Apoptosis - multiple species	25	0.234866	0.559418	0.968539	0.974708	0.805222	1448	tags=20%, list=14%, signal=17%	330/581/27113/54205/10018
hsa00565	hsa00565	Ether lipid metabolism	24	-0.234513	-0.568176	0.971731	0.974816	0.805311	2410	tags=33%, list=23%, signal=26%	56994/79153/10390/5051/254531/122618/79888/7941
hsa00515	hsa00515	Mannose type O-glycan biosynthesis	12	0.206298	0.423346	0.975787	0.975787	0.806113	660	tags=8%, list=6%, signal=8%	2526

## Sheet: CD14+MALAT1+ monocytes KEGG
	ID	Description	setSize	enrichmentScore	NES	pvalue	p.adjust	qvalues	rank	leading_edge	core_enrichment
hsa05012	hsa05012	Parkinson disease	199	0.621236	2.0167	1e-10	3.1e-08	2.4e-08	1745	tags=44%, list=17%, signal=37%	805/1345/7311/1340/293/514/518/517/1351/7979/4697/7388/5692/27089/4694/7381/498/1327/1337/55967/1843/203068/2771/4780/7332/4708/10476/522/5706/5710/1350/5689/4707/5719/4714/6390/6233/126328/27173/51079/3309/7295/5690/4717/22926/9167/5688/4891/5691/1347/4709/10376/1349/5685/509/4706/84617/4710/539/5705/7419/29796/4695/4725/515/5704/6391/5707/9861/7317/5566/25828/4724/6392/292/5714/4698/5708/7386/3…
hsa04714	hsa04714	Thermogenesis	172	0.60363	1.93969	4.42559e-09	6.09517e-07	4.71884e-07	1019	tags=30%, list=10%, signal=27%	60/71/2180/1345/1340/514/518/517/1351/4697/7388/27089/4694/7381/498/1327/6194/1337/10632/55967/4708/10476/522/1350/4707/4714/6390/126328/1374/51079/6595/4717/9167/9551/1347/4709/1349/51780/509/4706/4710/116228/539/64764/521/25915/29796/4695/4725/3845/515
hsa00190	hsa00190	Oxidative phosphorylation	103	0.676464	2.06158	5.89855e-09	6.09517e-07	4.71884e-07	1745	tags=55%, list=17%, signal=46%	1345/1340/514/518/517/1351/4697/7388/27089/4694/7381/498/1327/1337/8992/10632/55967/4708/10476/522/1350/526/4707/4714/6390/126328/51079/537/4717/9167/9551/1347/4709/1349/509/9550/4706/4710/539/521/523/29796/4695/4725/515/6391/9296/529/533/4724/6392/4698/7386/535/7384/506/516
hsa05415	hsa05415	Diabetic cardiomyopathy	145	0.62176	1.95674	1.23713e-08	9.58773e-07	7.42276e-07	1284	tags=40%, list=13%, signal=35%	653361/5879/1345/1340/293/514/518/517/1351/5166/4697/7388/27089/4694/7381/498/1327/5728/1337/55967/5500/4708/10476/522/1350/4707/4714/6390/126328/2936/1535/51079/4717/9167/1347/4709/1349/2539/5501/509/5524/4706/4710/539/5499/1536/7419/2932/29796/4695/4725/515/207/6391/5291/7048/9882/142
hsa05020	hsa05020	Prion disease	197	0.584046	1.89338	2.60974e-08	1.61804e-06	1.25267e-06	1745	tags=45%, list=17%, signal=38%	653361/5879/1345/1340/293/514/518/517/1351/7979/4697/7388/5692/27089/4694/7381/498/1327/1337/55967/203068/4708/10476/522/5706/5710/1350/5689/4707/5719/4714/6390/126328/6352/1535/51079/3309/5690/4717/9167/3310/1460/5688/5691/1347/4709/10376/1349/5685/509/4706/84617/5594/4710/539/5705/64764/1536/7419/2534/2932/29796/4695/4725/515/5704/6391/712/5291/5707/9861/5566/3304/4724/6392/292/5530/1459/5714/4…
hsa05014	hsa05014	Amyotrophic lateral sclerosis	272	0.536283	1.77922	4.54277e-08	2.3471e-06	1.81711e-06	1751	tags=34%, list=18%, signal=29%	60/5216/71/5879/1345/1340/514/518/517/1351/7979/4697/7388/5692/27089/4694/7381/498/1327/1337/55967/203068/4708/10476/522/5706/5710/1350/5689/4707/5719/4714/6390/126328/51079/3309/5690/4717/22926/9167/5688/5691/1347/4709/10376/81631/1349/5685/8408/509/4706/29110/84617/6428/4710/539/5705/3181/29796/4695/4725/515/11258/5704/6391/8878/5707/9861/9776/51164/4724/5868/55255/6392/8678/2733/5289/5530/5714…
hsa05016	hsa05016	Huntington disease	223	0.555732	1.81953	5.63353e-08	2.49485e-06	1.9315e-06	1745	tags=40%, list=17%, signal=34%	1345/1340/293/514/518/517/1351/7979/4697/7388/5692/27089/4694/7381/498/1327/1337/55967/203068/4708/10476/522/5706/5710/1350/5689/4707/5719/4714/6390/126328/51079/1213/25942/5690/4717/9167/5688/5691/1347/548644/4709/10376/1349/5685/5978/8408/509/4706/84617/4710/539/5705/1175/64764/7419/29796/4695/4725/515/11258/5704/3065/3064/6391/5707/9861/6507/9776/51164/4724/23186/6392/8678/5289/292/5714/2776/4…
hsa05010	hsa05010	Alzheimer disease	266	0.526476	1.74344	3.30801e-07	1.28185e-05	9.92403e-06	1745	tags=39%, list=17%, signal=33%	805/1345/1340/293/5604/514/518/517/1351/7979/4697/7388/5692/27089/4694/7381/498/1327/1337/55967/203068/4708/10476/522/5706/5710/1350/23401/5689/4707/5719/3028/4714/6390/8660/126328/55851/27173/51079/5690/4717/22926/9167/1460/5688/4891/5691/1347/4709/10376/1349/5685/57142/8408/509/1499/4706/84617/5594/4710/539/5705/1536/7419/2932/29796/4695/4725/1020/3845/515/23385/207/5704/6391/5291/5707/5663/986…
hsa05208	hsa05208	Chemical carcinogenesis - reactive oxygen species	160	0.585576	1.85769	4.17975e-07	1.43969e-05	1.1146e-05	1186	tags=38%, list=12%, signal=34%	3162/653361/5879/1345/1340/293/5604/514/518/517/1351/196/4697/7388/27089/4694/7381/498/5795/1327/5728/3091/1337/5770/9446/55967/4780/4708/10476/522/1350/4258/4707/4714/6390/126328/1535/51079/4717/9167/1347/4709/1349/4259/509/4706/5594/4710/539/7419/29796/4695/4725/3845/515/207/5170/6391/4257/5291
hsa05022	hsa05022	Pathways of neurodegeneration - multiple diseases	317	0.499974	1.66953	1.34957e-06	4.18366e-05	3.23896e-05	1745	tags=35%, list=17%, signal=30%	805/5879/1345/7311/1340/293/5604/514/518/517/1351/7979/4697/7388/5692/27089/4694/7381/498/1327/1337/55967/203068/7332/4708/10476/522/5706/5710/1350/23401/5689/4707/5719/3028/4714/6390/6233/126328/51079/3309/5690/4717/22926/9167/1460/5688/5691/1347/4709/10376/81631/1349/5685/8408/509/1499/4706/29110/84617/5594/4710/539/5705/1536/7419/2932/29796/4695/4725/1020/3845/515/11258/5704/3064/6391/8878/570…
hsa04810	hsa04810	Regulation of actin cytoskeleton	126	0.603178	1.86897	2.14199e-06	6.03651e-05	4.67343e-05	888	tags=29%, list=9%, signal=27%	60/5216/1072/71/7114/103910/5879/7852/10094/5604/85464/10163/10096/3684/2934/81/10627/10097/7430/3689/4478/10093/4627/10092/3071/5500/1729/6093/6237/998/23191/387/8826/5501/9459/5594/5499
hsa04530	hsa04530	Tight junction	92	0.612328	1.83535	8.53e-06	0.000220358	0.0001706	864	tags=29%, list=9%, signal=27%	60/71/4637/103910/5879/10094/7454/10096/81/10627/10097/7430/4478/10093/4627/912/10092/3059/5872/6093/5518/998/387/10376/5906/861/4214
hsa04260	hsa04260	Cardiac muscle contraction	41	0.718152	1.92493	2.8137e-05	0.000670959	0.000519452	714	tags=37%, list=7%, signal=34%	7171/7170/1345/1340/1351/7388/27089/7381/1327/1337/1350/483/9167/1347/1349
hsa04657	hsa04657	IL-17 signaling pathway	57	-0.585261	-2.06305	5.10412e-05	0.0011302	0.000874991	389	tags=25%, list=4%, signal=24%	3326/841/3725/6364/5743/3551/4792/3320/7128/2920/3727/3553/3576/2354
hsa04978	hsa04978	Mineral absorption	25	0.763119	1.86966	0.000106104	0.00219282	0.00169766	1735	tags=60%, list=17%, signal=50%	4502/2512/3162/2495/483/4891/490/7779/4501/79901/30061/6546/4493/493/4494
hsa04670	hsa04670	Leukocyte transendothelial migration	68	0.624058	1.80067	0.000145484	0.00281876	0.00218227	908	tags=32%, list=9%, signal=30%	60/71/653361/103910/5879/7852/3684/81/10627/7430/3689/4478/2771/1535/6093/998/387/4267/5906/1499/3383/1536
hsa05323	hsa05323	Rheumatoid arthritis	59	-0.548487	-1.94412	0.000218169	0.00397838	0.00308004	261	tags=24%, list=3%, signal=23%	9114/6349/3725/6364/3109/10673/3117/3683/2920/3119/6348/3553/3127/3576
hsa05417	hsa05417	Lipid and atherosclerosis	156	-0.396562	-1.58977	0.000333041	0.0057357	0.00444054	623	tags=20%, list=6%, signal=19%	57534/8517/19/4688/23236/3312/7409/6714/5330/3326/3949/841/9475/5606/54205/3661/6349/9138/3725/114548/6774/3551/8743/4792/3320/6648/2920/5452/6348/3553/3576
hsa05100	hsa05100	Bacterial invasion of epithelial cells	52	0.641381	1.76559	0.000372787	0.00595588	0.00461101	1194	tags=37%, list=12%, signal=32%	60/71/5879/391/10094/10163/10096/10097/10093/10092/3059/1213/998/387/1499/63916/23607/5291/3611
hsa04611	hsa04611	Platelet activation	76	0.573974	1.68096	0.000415431	0.00595588	0.00461101	1605	tags=41%, list=16%, signal=34%	60/71/8673/103910/2207/7094/10627/2771/6916/5500/6850/54518/6093/387/5906/5501/3937/5594/5499/2534/10235/207/5291/4067/5566/8773/7408/2776/5908/10672/3709
hsa03010	hsa03010	Ribosome	126	0.539418	1.67141	0.000429592	0.00595588	0.00461101	1353	tags=37%, list=14%, signal=32%	6235/6164/6224/6170/7311/6169/6168/6228/6227/6217/6194/11224/6146/2197/6141/6201/6234/6233/6138/55052/6125/6192/6161/6160/6173/11222/6133/51065/29074/6202/6210/6167/54460/219927/6165/6130/10573/9349/6206/6175/6181/29088/54948/6208/6222/6203
hsa04064	hsa04064	NF-kappa B signaling pathway	80	-0.487901	-1.82916	0.000449587	0.00595588	0.00461101	504	tags=18%, list=5%, signal=17%	8517/5579/8737/5336/6351/10673/5743/3551/4792/8837/7128/2920/3553/3576
hsa04520	hsa04520	Adherens junction	52	0.638235	1.75693	0.000460845	0.00595588	0.00461101	918	tags=31%, list=9%, signal=28%	60/71/5879/7454/10163/81/5795/5770/6934/998/387/1460/8826/1499/5594/2534
hsa04216	hsa04216	Ferroptosis	33	0.704186	1.80775	0.000461101	0.00595588	0.00461101	964	tags=36%, list=10%, signal=33%	2512/3162/2180/2495/6303/5093/4891/81631/2879/1536/7419/5094
hsa04510	hsa04510	Focal adhesion	103	0.554705	1.69051	0.000544588	0.00675289	0.00522804	1194	tags=30%, list=12%, signal=27%	7057/60/7791/71/103910/5879/5604/7094/81/10627/5728/5500/1729/6093/998/387/5906/330/5501/1499/5594/329/5499/2534/896/2932/29780/207/5170/5291/3611
hsa03050	hsa03050	Proteasome	44	0.649636	1.75646	0.000734162	0.00875347	0.00677688	1717	tags=50%, list=17%, signal=42%	7979/51371/5692/5706/5698/5710/5689/5719/5721/5690/5688/5691/5685/9491/5705/5704/5707/9861/5714/5708/10213/5700
hsa04145	hsa04145	Phagosome	110	0.530028	1.62395	0.000970299	0.0111405	0.00862488	921	tags=31%, list=9%, signal=28%	3107/7057/60/71/653361/3123/5879/2214/7097/3684/3689/3122/6890/8992/203068/2209/526/4074/23673/2213/10952/1535/23480/537/7099/7879/3105/10376/3920/9550/84617/1783/1536/523
hsa05110	hsa05110	Vibrio cholerae infection	38	0.65942	1.73947	0.00131447	0.0145531	0.0112669	1602	tags=42%, list=16%, signal=35%	60/71/375/8992/526/10952/23480/537/30001/9550/523/9296/5566/529/533/535
hsa04622	hsa04622	RIG-I-like receptor signaling pathway	46	-0.535042	-1.83285	0.00147696	0.0157882	0.0122231	813	tags=28%, list=8%, signal=26%	5599/54941/79132/8517/8737/64135/841/64343/3661/3551/4792/1654/3576
hsa04666	hsa04666	Fc gamma R-mediated phagocytosis	78	0.55359	1.62685	0.00159992	0.0165325	0.0127993	597	tags=26%, list=6%, signal=24%	1072/653361/5879/10094/5604/7454/2214/10163/10096/2934/10097/10093/10092/2209/4082/6850/2213/382/3055/998
hsa04613	hsa04613	Neutrophil extracellular trap formation	83	0.542235	1.60855	0.00201473	0.0201473	0.0155979	1203	tags=30%, list=12%, signal=27%	60/71/653361/728/5879/293/5604/2214/7097/2357/3684/3689/6404/2209/6850/1535/7099/5594/1536/7419/8841/207/3065/5291/1378
hsa04144	hsa04144	Endocytosis	204	0.456404	1.48578	0.00227515	0.021303	0.0164926	1769	tags=32%, list=18%, signal=27%	3107/64744/7852/10094/116985/832/30011/10096/10097/375/10093/3482/8724/10092/58533/2060/51652/382/128866/1213/11031/7879/3105/998/8766/387/3310/377/116984/9267/10938/5867/1175/4193/27243/387680/29082/51160/84313/55738/6643/7251/9559/829/7048/51028/51100/9798/51699/1601/3304/81873/5868/11267/10015/23096/7037/83737/51510/7456/80230/1211/51534/378/409/10254
hsa04066	hsa04066	HIF-1 signaling pathway	73	0.567225	1.65387	0.00230912	0.021303	0.0164926	1186	tags=30%, list=12%, signal=27%	3459/7076/3162/2872/2023/3939/3460/5604/5230/6194/3091/1026/3945/7099/4055/8569/3098/5594/1536/207/9978/5291
hsa05410	hsa05410	Hypertrophic cardiomyopathy	34	0.662345	1.70723	0.00235631	0.021303	0.0164926	301	tags=15%, list=3%, signal=14%	60/71/7171/7170/4000
hsa04015	hsa04015	Rap1 signaling pathway	109	0.516066	1.57783	0.00240517	0.021303	0.0164926	1344	tags=25%, list=13%, signal=22%	7057/60/5216/805/71/5879/5604/2357/7094/3684/3689/2771/54518/6237/998/387/5906/1499/3937/5594/10235/9693/3845/207/5291/51466/7408
hsa04936	hsa04936	Alcoholic liver disease	93	-0.431171	-1.64571	0.00265311	0.0228462	0.0176874	813	tags=18%, list=8%, signal=17%	5599/23411/5609/8517/23175/8737/841/5606/3661/29896/3551/4792/6434/37/2920/3553/3576
hsa04360	hsa04360	Axon guidance	86	0.538056	1.60499	0.00302818	0.0253712	0.0196422	1194	tags=27%, list=12%, signal=24%	1072/103910/5879/7852/85464/10627/1808/2771/10154/23380/6093/6237/998/387/5594/2534/2932/1020/3845/5170/23654/5291/3611
hsa04659	hsa04659	Th17 cell differentiation	87	-0.436089	-1.64064	0.00341496	0.027795	0.0215187	389	tags=18%, list=4%, signal=18%	3326/3570/6777/3725/5914/3109/6774/6778/3117/3551/4792/3320/3119/920/3553/3127
hsa05418	hsa05418	Fluid shear stress and atherosclerosis	82	0.527601	1.56259	0.00349679	0.027795	0.0215187	1186	tags=30%, list=12%, signal=27%	7850/60/3162/805/71/653361/5879/9446/1843/4780/4258/6613/1535/7295/7341/387/2950/4259/1499/3383/4205/207/8878/4257/5291
hsa05225	hsa05225	Hepatocellular carcinoma	104	0.506347	1.54399	0.00458798	0.0355568	0.0275279	1453	tags=28%, list=15%, signal=24%	60/3162/71/5604/5728/1026/9446/4780/6934/4258/23401/6595/2950/1021/4259/1499/5594/7296/2932/3845/1871/207/4089/4257/5291/7048/1019/55193/2885
hsa05414	hsa05414	Dilated cardiomyopathy	37	0.625578	1.63618	0.00508421	0.0376133	0.02912	301	tags=14%, list=3%, signal=13%	60/71/7171/7170/4000
hsa04650	hsa04650	Natural killer cell mediated cytotoxicity	76	0.515854	1.51075	0.00516297	0.0376133	0.02912	1005	tags=25%, list=10%, signal=23%	3107/3459/5879/3460/2207/5604/2214/3689/3454/6850/3105/6452/10870/3937/5594/3383/2534/3455/3845
hsa04668	hsa04668	TNF signaling pathway	86	-0.424866	-1.60049	0.00521733	0.0376133	0.02912	854	tags=27%, list=9%, signal=25%	10059/5599/9252/5609/6347/1385/8517/8737/841/1388/5606/3725/6364/3726/5743/3551/4792/3659/8837/197259/7128/2920/3553
hsa04625	hsa04625	C-type lectin receptor signaling pathway	80	-0.427546	-1.60289	0.0054046	0.0380778	0.0294796	478	tags=21%, list=5%, signal=20%	6714/1959/5336/841/3725/1263/114548/5894/5743/5058/3551/4792/8844/5580/3659/4046/3553
hsa04060	hsa04060	Cytokine-cytokine receptor interaction	92	-0.410079	-1.56123	0.00593409	0.0408793	0.0316485	309	tags=14%, list=3%, signal=14%	6351/3570/6349/6364/10673/8743/2920/920/3557/6348/3553/1441/3576
hsa04962	hsa04962	Vasopressin-regulated water reabsorption	32	0.644603	1.64756	0.00663345	0.0447037	0.0346093	2236	tags=56%, list=22%, signal=44%	397/396/8766/8655/6844/1783/64764/140735/6810/5566/51164/5868/10540/5869/1639/84516/10488/10671
hsa00980	hsa00980	Metabolism of xenobiotics by cytochrome P450	16	0.723552	1.63202	0.00681981	0.0449817	0.0348246	1311	tags=44%, list=13%, signal=38%	9446/4258/221/2950/4259/4257/128
hsa04142	hsa04142	Lysosome	111	0.484421	1.4829	0.00738385	0.0476874	0.0369193	875	tags=22%, list=9%, signal=20%	1508/967/10577/3988/427/9741/4668/2799/3482/2990/2548/79158/4074/9516/1777/1075/537/1213/4891/950/3920/5660/8763/10717
hsa05205	hsa05205	Proteoglycans in cancer	116	0.489748	1.51051	0.00834123	0.0527711	0.040855	1186	tags=26%, list=12%, signal=23%	7057/60/967/71/5879/5604/7097/7430/6194/1975/3091/4478/1026/3059/5500/6093/6237/7099/998/387/8826/5501/1499/5594/4193/5499/3845/207/5170/5291
hsa03040	hsa03040	Spliceosome	128	-0.371264	-1.46228	0.00869324	0.0534567	0.0413859	857	tags=25%, list=9%, signal=23%	10523/84950/6100/4809/8559/6431/10285/8175/23450/10465/6633/27316/10450/9879/11325/3312/10946/55119/8896/6432/22985/23451/29896/1655/58517/55696/6625/9775/6434/57187/6430/3192
hsa04640	hsa04640	Hematopoietic cell lineage	58	-0.442733	-1.56806	0.0087945	0.0534567	0.0413859	355	tags=17%, list=4%, signal=17%	3678/3570/3109/3117/951/3119/920/3553/1441/3127
hsa04932	hsa04932	Non-alcoholic fatty liver disease	124	0.472532	1.46246	0.00910587	0.054285	0.0420271	1186	tags=31%, list=12%, signal=28%	9021/5879/1345/1340/1351/4697/7388/27089/4694/7381/1327/1337/55967/4708/1350/4707/22877/1050/4714/6390/8660/126328/51079/4717/998/9167/1347/4709/1349/4706/4710/2932/29796/4695/4725/6256/207/6391/5291
hsa04061	hsa04061	Viral protein interaction with cytokine and cytokine receptor	39	-0.510228	-1.67772	0.00952555	0.0550908	0.0426509	309	tags=21%, list=3%, signal=20%	6351/3570/6349/6364/8743/2920/6348/3576
hsa04610	hsa04610	Complement and coagulation cascades	26	0.645417	1.60166	0.00959646	0.0550908	0.0426509	1203	tags=38%, list=12%, signal=34%	11326/2162/728/3684/3689/1191/719/1604/712/1378
hsa05171	hsa05171	Coronavirus disease - COVID-19	166	0.449227	1.43242	0.0102866	0.0579789	0.0448869	1441	tags=37%, list=14%, signal=32%	2162/728/6235/6164/6224/6170/7311/6169/7097/6168/6228/6227/6217/6194/11224/6146/3454/2197/6141/6850/4615/6201/6234/6233/6138/3716/6125/719/6192/6161/7099/6160/6173/6772/6133/51065/6202/6210/57506/6167/4599/29110/5594/6165/6130/1536/9349/3455/4600/6206/6175/6181/9636/712/5291/6208/6222/4940/6203/3627/4938/6868
hsa04971	hsa04971	Gastric acid secretion	35	0.597668	1.54949	0.0132782	0.0735044	0.0569066	504	tags=17%, list=5%, signal=16%	60/805/71/7430/2771/483
hsa00982	hsa00982	Drug metabolism - cytochrome P450	11	0.763371	1.60808	0.0153976	0.0837412	0.0648319	1311	tags=64%, list=13%, signal=55%	9446/4258/221/2950/4259/4257/128
hsa00983	hsa00983	Drug metabolism - other enzymes	35	0.590304	1.5304	0.0161162	0.0856867	0.0663381	2010	tags=46%, list=20%, signal=37%	1890/9446/2990/4258/2950/4259/1066/8833/4257/54963/1806/3614/51727/3704/7084/4833
hsa05142	hsa05142	Chagas disease	73	-0.403685	-1.48075	0.0163081	0.0856867	0.0663381	622	tags=21%, list=6%, signal=19%	5599/6347/8517/23236/4087/5330/841/6349/3725/3551/4792/8837/6348/3553/3576
hsa05132	hsa05132	Salmonella infection	206	0.418137	1.3595	0.0169565	0.0876085	0.0678259	1033	tags=23%, list=10%, signal=21%	60/5216/71/103910/302/5879/391/10094/5604/7097/10096/10627/10097/375/6281/10093/10092/3071/203068/6934/29108/4074/4615/382/7295/6237/7099/7879/23265/998/23191/387/127829/83658/8655/10376/9267/330/1499/84617/5594/329/388/1783/140735/63916/57617/11258
hsa04390	hsa04390	Hippo signaling pathway	73	0.519757	1.51547	0.0183839	0.0934265	0.0723302	1251	tags=26%, list=13%, signal=23%	60/71/3689/5500/6934/5518/7531/330/5501/1499/7532/329/5499/896/2932/3398/55233/4089/7048
hsa01230	hsa01230	Biosynthesis of amino acids	38	0.57004	1.5037	0.0214501	0.10725	0.0830326	1871	tags=39%, list=19%, signal=32%	2752/2023/5230/6888/7167/3421/586/3417/50/5214/5315/27430/22934/3418/5223
hsa04620	hsa04620	Toll-like receptor signaling pathway	72	-0.388093	-1.42039	0.0219547	0.108031	0.0836368	369	tags=17%, list=4%, signal=16%	8737/841/6351/5606/3661/6349/3725/3551/4792/6348/3553/3576
hsa05230	hsa05230	Central carbon metabolism in cancer	46	0.554638	1.51015	0.0223096	0.108062	0.0836609	2003	tags=48%, list=20%, signal=38%	3939/5604/5728/3091/2322/3945/3417/2539/3098/5594/3845/207/5291/5214/9997/5315/9123/4893/3418/5290/5223/5605
hsa04933	hsa04933	AGE-RAGE signaling pathway in diabetic complications	64	-0.41144	-1.49733	0.0251223	0.119814	0.0927591	565	tags=23%, list=6%, signal=22%	5599/6347/23236/4087/5579/7422/5330/5336/1958/6777/3725/6774/5580/3553/3576
hsa03060	hsa03060	Protein export	21	0.649613	1.55645	0.02819	0.13022	0.100816	1819	tags=48%, list=18%, signal=39%	6727/10952/23480/3309/23478/28972/6726/7095/60559/6730
hsa00010	hsa00010	Glycolysis / Gluconeogenesis	37	0.570643	1.4925	0.028514	0.13022	0.100816	1475	tags=38%, list=15%, signal=32%	2023/3939/5230/7167/2821/221/3945/3098/217/92579/5214/128/5106/5315
hsa05163	hsa05163	Human cytomegalovirus infection	160	-0.309193	-1.25294	0.0285644	0.13022	0.100816	565	tags=18%, list=6%, signal=17%	23236/7248/5579/8737/7422/6714/5330/841/3134/3106/9475/1388/6351/3570/54205/3661/6349/9138/6774/5894/5743/3551/4792/5734/11214/6348/3553/3576
hsa05131	hsa05131	Shigellosis	185	0.415701	1.34177	0.0291262	0.130857	0.101309	1194	tags=24%, list=12%, signal=21%	60/5216/71/103910/826/5879/10094/7311/10163/7094/10096/81/10627/10097/375/10670/10093/831/10092/3059/1729/29108/4615/6233/382/6352/6093/7099/998/387/81631/9267/3098/29110/5594/4193/2932/11335/63916/207/8878/9978/5291/3611
hsa05161	hsa05161	Hepatitis B	123	-0.343624	-1.33355	0.030812	0.135815	0.105147	813	tags=21%, list=8%, signal=20%	5599/2185/5609/7297/1385/8517/5579/6714/1959/64135/841/1388/7534/6777/5606/54205/3661/3725/6774/6778/5894/3551/4792/1654/2033/3576
hsa05017	hsa05017	Spinocerebellar ataxia	104	0.461511	1.40727	0.031106	0.135815	0.105147	1721	tags=32%, list=17%, signal=27%	293/7979/5692/5706/5710/5689/5719/3516/5690/5688/5691/5685/8408/5705/7419/207/5704/9698/5291/5707/9861/9776/342371/8678/5289/292/5714/2776/5708/3709/10213/5700/6310
hsa01523	hsa01523	Antifolate resistance	23	-0.55663	-1.62501	0.0326761	0.140689	0.10892	622	tags=13%, list=6%, signal=12%	8517/3551/3553
hsa05412	hsa05412	Arrhythmogenic right ventricular cardiomyopathy	29	0.606778	1.52481	0.0367347	0.155997	0.120772	1844	tags=34%, list=18%, signal=28%	60/71/4000/6934/1499/2010/1824/6546/3695/1495
hsa05216	hsa05216	Thyroid cancer	30	0.600518	1.51929	0.0393487	0.164394	0.127273	2476	tags=53%, list=25%, signal=40%	7170/5604/1026/6934/1499/5594/3845/6256/8030/4893/5605/51176/1647/4609/1643/5595
hsa04140	hsa04140	Autophagy - animal	123	0.444314	1.37637	0.0397727	0.164394	0.127273	1851	tags=32%, list=19%, signal=26%	1508/8673/54541/5604/5728/3091/10670/81671/8660/64419/6237/9110/7879/81631/3920/8408/29110/5594/3845/207/5170/11345/8878/5291/3916/5566/9776/51100/55255/8678/5289/64121/5515/4893/7405/9140/6198/5290/55054
hsa00480	hsa00480	Glutathione metabolism	30	0.594632	1.5044	0.0420624	0.17157	0.132829	2633	tags=60%, list=26%, signal=44%	5226/9446/4258/2936/2950/3417/2539/4259/2879/4257/79017/3418/290/10314/9588/2948/4953/6611
hsa05030	hsa05030	Cocaine addiction	19	-0.543852	-1.514	0.0429331	0.172848	0.133817	339	tags=21%, list=3%, signal=20%	1385/1388/3725/2354
hsa04658	hsa04658	Th1 and Th2 cell differentiation	73	-0.363751	-1.33427	0.0437776	0.173988	0.1347	292	tags=14%, list=3%, signal=13%	6777/3725/3109/6778/3117/3551/4792/3119/920/3127
hsa04919	hsa04919	Thyroid hormone signaling pathway	84	0.472752	1.40656	0.0471143	0.182575	0.141348	1309	tags=29%, list=13%, signal=25%	60/71/5604/3091/483/25942/4853/6772/1499/5594/4193/2932/8841/23389/3845/6256/207/3065/5170/5291/9862/5566/9882/5214
hsa03320	hsa03320	PPAR signaling pathway	33	0.573819	1.47308	0.0474898	0.182575	0.141348	1648	tags=33%, list=17%, signal=28%	2180/1622/123/6342/1374/6256/30/5170/3611/5106/2181
hsa04940	hsa04940	Type I diabetes mellitus	27	-0.499744	-1.51282	0.047705	0.182575	0.141348	368	tags=26%, list=4%, signal=25%	3134/3106/3109/3117/3119/3553/3127
hsa04071	hsa04071	Sphingolipid signaling pathway	89	0.465456	1.39824	0.0487805	0.184414	0.142772	1639	tags=28%, list=16%, signal=24%	5879/2207/5604/427/9517/5728/2771/5525/6093/5518/387/140/259230/5594/166929/2534/3845/207/5170/5291/29956/2776/5515/10672/4893
hsa05332	hsa05332	Graft-versus-host disease	25	-0.509543	-1.52378	0.0545271	0.203308	0.157399	368	tags=28%, list=4%, signal=27%	3134/3106/3109/3117/3119/3553/3127
hsa04723	hsa04723	Retrograde endocannabinoid signaling	78	0.469915	1.38095	0.0550898	0.203308	0.157399	1605	tags=31%, list=16%, signal=26%	4697/2787/4694/2783/55967/2771/4708/4707/4714/126328/51079/4717/4709/4706/5594/4710/4695/4725/59345/5566/4724/2776/4698/3709
hsa05321	hsa05321	Inflammatory bowel disease	41	-0.431326	-1.4416	0.0602756	0.219829	0.17019	254	tags=20%, list=3%, signal=19%	3725/3109/6774/6778/3117/3119/3553/3127
hsa01200	hsa01200	Carbon metabolism	78	0.463958	1.36345	0.0622754	0.221351	0.171368	2174	tags=33%, list=22%, signal=26%	2023/5230/6888/7167/5226/2821/6390/3421/3417/2539/3098/4200/50/6391/2746/5214/128/25796/6392/5315/22934/3418/5223/4967/1431/1892
hsa04672	hsa04672	Intestinal immune network for IgA production	24	-0.492005	-1.45249	0.0626909	0.221351	0.171368	215	tags=21%, list=2%, signal=20%	3109/10673/3117/3119/3127
hsa05120	hsa05120	Epithelial cell signaling in Helicobacter pylori infection	52	-0.396123	-1.38606	0.062835	0.221351	0.171368	622	tags=19%, list=6%, signal=18%	8517/6714/5336/9114/3725/5058/3551/4792/2920/3576
hsa04750	hsa04750	Inflammatory mediator regulation of TRP channels	52	-0.395081	-1.38242	0.0648297	0.225811	0.174822	565	tags=17%, list=6%, signal=16%	23236/5579/6714/5330/5336/5606/5734/5580/3553
hsa04623	hsa04623	Cytosolic DNA-sensing pathway	43	-0.424829	-1.42434	0.0671228	0.228886	0.177202	622	tags=19%, list=6%, signal=18%	8517/9533/8737/6351/3661/3551/4792/3553
hsa05130	hsa05130	Pathogenic Escherichia coli infection	135	0.419435	1.31123	0.0671892	0.228886	0.177202	831	tags=22%, list=8%, signal=21%	60/71/5879/10094/10163/7009/10096/10097/375/7430/10093/4627/10092/3059/3071/203068/64005/29108/4615/382/6093/7099/998/23191/387/10376/9267/9871/84617/5594
hsa05213	hsa05213	Endometrial cancer	47	0.50737	1.38542	0.0682111	0.229842	0.177942	2717	tags=53%, list=27%, signal=39%	5604/5728/1026/6934/1499/5594/2932/3845/207/5170/5291/3611/2885/4893/5290/1495/5605/51176/1647/4609/1643/2002/5595/369/4292
hsa04727	hsa04727	GABAergic synapse	34	0.550405	1.4187	0.0717185	0.239062	0.18508	1273	tags=26%, list=13%, signal=23%	2752/2787/2783/2771/54407/81539/11345/59345/5566
hsa04068	hsa04068	FoxO signaling pathway	94	-0.318157	-1.21085	0.0763201	0.251694	0.19486	207	tags=10%, list=2%, signal=9%	1263/6774/5894/3551/8743/2033/10365/6648/6446
hsa04120	hsa04120	Ubiquitin mediated proteolysis	127	0.41533	1.28979	0.0797267	0.258054	0.199784	2183	tags=31%, list=22%, signal=24%	9021/7311/7319/7332/1642/6233/7320/9616/57448/330/54926/329/4214/4193/55585/3093/119504/7337/9978/7317/10054/7323/51433/83737/6923/10477/7334/84447/11060/51529/51366/6921/8450/6477/118424/7322/867/55284/23759
hsa05165	hsa05165	Human papillomavirus infection	186	0.391665	1.2635	0.0799136	0.258054	0.199784	1872	tags=31%, list=19%, signal=26%	3107/7057/5604/5728/8992/1026/3454/6934/526/3716/3516/537/5525/4853/3105/5518/998/6772/1021/3955/1499/9550/4599/29110/5594/4193/64764/523/896/2932/3455/3845/4600/207/7337/9636/3065/9296/5291/5663/5566/529/1019/533/2885/5315/5515/535/55534/4893/3695/4242/2335/5700/6198/5290/9641/1452
hsa05169	hsa05169	Epstein-Barr virus infection	168	0.398385	1.27684	0.0816993	0.258333	0.2	1401	tags=27%, list=14%, signal=24%	3107/8819/567/3123/5879/7097/7979/3122/6890/1026/3454/5706/5710/6850/5719/3718/4615/3716/3516/25942/3105/6772/1021/57506/7874/29110/5705/3383/4193/9612/896/3455/1871/207/5704/9636/3065/5291/5707/9861/4067/811/1019/4940/3627/4938
hsa05170	hsa05170	Human immunodeficiency virus 1 infection	153	0.402248	1.27012	0.082131	0.258333	0.2	578	tags=12%, list=6%, signal=12%	3107/1072/200315/805/567/5879/7852/5604/7097/2787/6890/2783/2771/1642/27350/4615/9616/7099/3105
hsa05218	hsa05218	Melanoma	41	0.519406	1.39221	0.0828947	0.258333	0.2	2665	tags=49%, list=27%, signal=36%	5604/5728/1026/1021/5594/4193/3845/1871/207/5291/1019/4893/5290/5605/3082/1647/1643/5595/369/5925
hsa04261	hsa04261	Adrenergic signaling in cardiomyocytes	80	0.45442	1.33859	0.0833333	0.258333	0.2	1722	tags=25%, list=17%, signal=21%	805/7171/7170/2771/5500/483/5525/5518/490/5501/5594/5499/64764/207/5566/2776/5515/6546/7168/493
hsa04975	hsa04975	Fat digestion and absorption	13	-0.590963	-1.45264	0.0852459	0.259614	0.200992	1794	tags=54%, list=18%, signal=44%	10555/949/2806/948/10554/84649/19
hsa05206	hsa05206	MicroRNAs in cancer	107	0.426954	1.30752	0.0854214	0.259614	0.200992	1186	tags=21%, list=12%, signal=19%	7057/3162/54541/5292/5604/7430/5728/1026/4082/8660/6768/6093/6659/4853/387/1021/23405/5594/4193/3845/1871/3065/5291
hsa04062	hsa04062	Chemokine signaling pathway	119	-0.321427	-1.23852	0.095823	0.283949	0.219831	629	tags=22%, list=6%, signal=21%	5294/8517/156/23236/7409/5579/6714/5330/5336/2869/408/9475/6351/6777/6349/6364/6774/5894/7074/5058/3551/4792/5580/2920/6348/3576
hsa00860	hsa00860	Porphyrin metabolism	19	0.59062	1.38342	0.0961003	0.283949	0.219831	2025	tags=32%, list=20%, signal=25%	3162/2990/644/645/210/7389
hsa04910	hsa04910	Insulin signaling pathway	98	0.424834	1.28585	0.0961761	0.283949	0.219831	1837	tags=32%, list=18%, signal=26%	9021/805/2872/5604/6194/5770/5500/8660/23265/8569/3098/5501/5594/5499/2932/5257/3845/23433/207/5170/5291/5566/92579/2319/2885/5106/9470/4893/31/6198/5290
hsa04392	hsa04392	Hippo signaling pathway - multiple species	14	-0.553087	-1.4038	0.103333	0.301386	0.233331	164	tags=21%, list=2%, signal=21%	11186/5058/83937
hsa05310	hsa05310	Asthma	16	-0.541158	-1.43972	0.104027	0.301386	0.233331	215	tags=25%, list=2%, signal=25%	3109/3117/3119/3127
hsa04380	hsa04380	Osteoclast differentiation	99	0.421567	1.27421	0.107226	0.307779	0.23828	1251	tags=28%, list=13%, signal=25%	3459/9021/653361/10288/353514/5879/3460/5604/2214/79168/3454/2209/6850/2213/3716/1535/140885/6772/3937/5594/6688/10859/2534/3455/207/8878/5291/7048
hsa05133	hsa05133	Pertussis	50	-0.363386	-1.25778	0.120536	0.342808	0.2654	355	tags=14%, list=4%, signal=14%	3678/3661/3725/114548/3659/3553/3576
hsa05143	hsa05143	African trypanosomiasis	15	-0.525593	-1.37775	0.12709	0.356204	0.275771	565	tags=27%, list=6%, signal=25%	23236/5579/5330/3553
hsa00620	hsa00620	Pyruvate metabolism	30	0.528249	1.33645	0.127544	0.356204	0.275771	1691	tags=30%, list=17%, signal=25%	3939/3945/4200/217/128/5106/5315/3029/31
hsa00030	hsa00030	Pentose phosphate pathway	21	0.553396	1.32592	0.129167	0.357515	0.276786	1746	tags=38%, list=18%, signal=31%	6888/5226/2821/2539/5214/25796/55276/22934
hsa05140	hsa05140	Leishmaniasis	59	0.451671	1.28059	0.130435	0.35783	0.27703	608	tags=27%, list=6%, signal=26%	3459/653361/3123/3460/1915/2214/7097/3684/3689/3122/2209/4615/3716/1535/7099/6772
hsa04728	hsa04728	Dopaminergic synapse	73	0.43503	1.26842	0.131961	0.358842	0.277813	1605	tags=26%, list=16%, signal=22%	805/2787/2783/2771/5500/5525/5518/5501/1312/5499/64764/2932/207/59345/5566/5530/2776/5515/3709
hsa04218	hsa04218	Cellular senescence	117	0.405172	1.24821	0.133409	0.359625	0.27842	1720	tags=27%, list=17%, signal=23%	3107/805/293/5604/5728/1026/5500/28996/10114/6237/3105/1021/5501/5594/4193/5499/7419/896/3845/1871/207/8878/5291/677/7048/1019/292/5530/3709/4893/9261/823
hsa01040	hsa01040	Biosynthesis of unsaturated fatty acids	14	0.599641	1.31097	0.146724	0.384677	0.297814	1088	tags=36%, list=11%, signal=32%	6342/60481/3295/30/51144
hsa04514	hsa04514	Cell adhesion molecules	65	0.439484	1.25744	0.147277	0.384677	0.297814	678	tags=20%, list=7%, signal=19%	3107/1462/3123/64115/3684/3689/3122/6404/6402/6614/3105/2734/4267
hsa04966	hsa04966	Collecting duct acid secretion	15	0.591326	1.31871	0.147937	0.384677	0.297814	1602	tags=47%, list=16%, signal=39%	8992/526/9550/523/9296/529/535
hsa04924	hsa04924	Renin secretion	30	0.512631	1.29694	0.149254	0.384677	0.297814	281	tags=10%, list=3%, signal=10%	1508/805/2771
hsa05134	hsa05134	Legionellosis	49	-0.359191	-1.24835	0.14978	0.384677	0.297814	369	tags=14%, list=4%, signal=14%	3312/841/54205/4792/2920/3553/3576
hsa05031	hsa05031	Amphetamine addiction	33	-0.394219	-1.26829	0.150943	0.384677	0.297814	793	tags=18%, list=8%, signal=17%	23411/1385/5579/1388/3725/2354
hsa00630	hsa00630	Glyoxylate and dicarboxylate metabolism	21	0.537931	1.28886	0.151389	0.384677	0.297814	24	tags=5%, list=0%, signal=5%	2752
hsa05226	hsa05226	Gastric cancer	72	0.431795	1.2551	0.15534	0.391507	0.303102	2978	tags=50%, list=30%, signal=35%	5604/1026/6934/23401/1499/5594/2932/3845/6256/1871/207/4089/5291/7048/2885/4893/6198/5290/1495/1452/5605/1030/51176/3082/1027/1647/4609/1643/5595/369/5925/4292/6464/8321/1017/8312
hsa05214	hsa05214	Glioma	53	0.460474	1.26993	0.157014	0.391705	0.303256	1639	tags=28%, list=16%, signal=24%	805/5604/5728/1026/1021/5594/4193/8536/3845/1871/207/5291/1019/2885/4893
hsa04371	hsa04371	Apelin signaling pathway	82	0.419543	1.24255	0.157957	0.391705	0.303256	1639	tags=28%, list=16%, signal=24%	805/5604/2787/6194/2783/2771/4209/6237/81631/5594/4205/3845/207/4089/59345/5566/8678/5289/2776/10672/3709/6546/4893
hsa05200	hsa05200	Pathways in cancer	298	0.347419	1.15582	0.159209	0.391705	0.303256	1273	tags=21%, list=13%, signal=19%	3459/3162/805/7170/5879/7852/5292/3460/5604/2787/5728/3091/1026/2783/9446/2771/2322/4780/3454/6934/4258/23401/3718/1050/7704/3716/3597/4149/6093/4853/998/6772/387/2950/1021/4259/1438/330/861/1499/5594/329/6688/4193/7296/896/10235/2932/3455/3845/6256/1871/207/3065/4089/9978/4257/5291/26060/59345/7048/8030/5566
hsa05330	hsa05330	Allograft rejection	24	-0.434601	-1.28302	0.162362	0.395853	0.306467	368	tags=25%, list=4%, signal=24%	3134/3106/3109/3117/3119/3127
hsa04724	hsa04724	Glutamatergic synapse	47	0.460046	1.25619	0.163449	0.395853	0.306467	1605	tags=28%, list=16%, signal=23%	2752/2787/2783/2771/5594/54407/81539/59345/6507/5566/5530/2776/3709
hsa05320	hsa05320	Autoimmune thyroid disease	22	-0.442767	-1.26801	0.171642	0.410985	0.318182	368	tags=27%, list=4%, signal=26%	3134/3106/3109/3117/3119/3127
hsa04664	hsa04664	Fc epsilon RI signaling pathway	49	0.452711	1.23903	0.172903	0.410985	0.318182	2003	tags=39%, list=20%, signal=31%	5879/2207/5604/240/6850/3937/5594/2534/3845/207/5170/5291/4067/2885/4893/241/5290/695/5605
hsa04151	hsa04151	PI3K-Akt signaling pathway	173	0.36893	1.18427	0.173913	0.410985	0.318182	1700	tags=27%, list=17%, signal=22%	7057/54541/5879/5604/7097/2787/6194/5728/1975/1026/2783/2322/3454/6850/3718/3716/5525/7099/5518/118788/7531/1021/7532/5594/4193/64764/896/2932/3455/3845/6256/207/5170/5291/59345/92579/1019/2885/5106/5586/5515/9470/4893/3695/2335/5585
hsa05416	hsa05416	Viral myocarditis	41	0.466706	1.25096	0.175	0.410985	0.318182	212	tags=17%, list=2%, signal=17%	3107/60/71/3123/5879/3689/3122
hsa04721	hsa04721	Synaptic vesicle cycle	37	0.473316	1.23795	0.180371	0.418296	0.323842	1718	tags=38%, list=17%, signal=31%	8992/8775/526/1213/9550/1175/6844/523/9296/6507/529/533/535/1211
hsa05144	hsa05144	Malaria	24	-0.416978	-1.23099	0.180812	0.418296	0.323842	285	tags=17%, list=3%, signal=16%	4035/3683/3553/3576
hsa05231	hsa05231	Choline metabolism in cancer	66	0.423587	1.21581	0.186732	0.428792	0.331968	1837	tags=27%, list=18%, signal=22%	5879/5604/7454/10163/3091/5594/56994/3845/1119/207/5170/5291/2885/1609/4893/1606/6198/5290
hsa00330	hsa00330	Arginine and proline metabolism	18	0.542332	1.25291	0.189533	0.431755	0.334262	3169	tags=61%, list=32%, signal=42%	6303/55748/217/4942/112849/4953/6611/223/5033/224/8659
hsa04512	hsa04512	ECM-receptor interaction	19	0.533765	1.25024	0.190808	0.431755	0.334262	13	tags=5%, list=0%, signal=5%	7057
hsa04921	hsa04921	Oxytocin signaling pathway	87	0.396932	1.18431	0.199297	0.447695	0.346603	1005	tags=17%, list=10%, signal=16%	60/805/71/4637/5604/1026/2771/5500/6093/387/5501/5594/5499/8536/3845
hsa04928	hsa04928	Parathyroid hormone synthesis, secretion and action	69	-0.335642	-1.22687	0.20422	0.448054	0.346881	906	tags=25%, list=9%, signal=23%	4666/673/4326/1385/5338/23236/5579/5330/408/1388/1958/5142/9138/5894/11214/3727/4929
hsa05150	hsa05150	Staphylococcus aureus infection	34	0.475212	1.22488	0.20433	0.448054	0.346881	859	tags=38%, list=9%, signal=35%	728/3123/2214/2357/3684/3689/3122/6404/2209/2213/719/3858/3383
hsa00590	hsa00590	Arachidonic acid metabolism	16	0.551213	1.2433	0.204545	0.448054	0.346881	958	tags=31%, list=10%, signal=28%	6916/240/10728/247/4048
hsa04114	hsa04114	Oocyte meiosis	75	0.410682	1.20138	0.206024	0.448054	0.346881	1683	tags=24%, list=17%, signal=20%	805/5604/5500/5525/5518/7531/5501/7532/5594/5499/119504/9978/5566/5530/51433/5515/3709/51529
hsa05215	hsa05215	Prostate cancer	65	0.41943	1.20006	0.206683	0.448054	0.346881	1186	tags=25%, list=12%, signal=22%	7850/5604/5728/1026/6934/2950/1499/5594/4193/64764/2932/3845/1871/207/5170/5291
hsa00100	hsa00100	Steroid biosynthesis	13	0.575508	1.24358	0.216643	0.466384	0.361071	2494	tags=38%, list=25%, signal=29%	3988/3930/2222/6307/6646
hsa04726	hsa04726	Serotonergic synapse	43	0.447124	1.21189	0.218509	0.467157	0.36167	1639	tags=33%, list=16%, signal=27%	5604/2787/2783/1843/2771/240/247/5594/3845/59345/5566/2776/3709/4893
hsa04022	hsa04022	cGMP-PKG signaling pathway	85	0.393669	1.1711	0.221302	0.469887	0.363784	1722	tags=32%, list=17%, signal=27%	805/293/5604/2771/5500/8660/4209/483/6093/387/490/140/5501/5594/5499/64764/7419/4205/207/7408/292/5530/2776/10672/3709/6546/493
hsa04912	hsa04912	GnRH signaling pathway	61	-0.316093	-1.12638	0.223881	0.471162	0.36477	1183	tags=31%, list=12%, signal=28%	5321/6654/6655/10746/5598/5599/2185/5609/5338/23236/5579/6714/5330/4215/1958/5606/3725/5894/5580
hsa04217	hsa04217	Necroptosis	97	0.383672	1.15993	0.224942	0.471162	0.36477	1156	tags=25%, list=12%, signal=22%	3459/2512/2752/3460/293/2495/3454/29108/3718/51652/3716/128866/7099/6772/330/329/5478/1536/7419/3455/27243/29082/2746/8878
hsa04150	hsa04150	mTOR signaling pathway	106	0.381057	1.16321	0.229095	0.476641	0.369012	1837	tags=29%, list=18%, signal=24%	54541/5604/6194/5728/1975/10670/526/389541/28956/387/8408/9550/5594/523/2932/3845/79109/207/5170/9296/57600/5291/529/51719/2885/64121/9470/4893/253260/6198/5290
hsa05224	hsa05224	Breast cancer	72	0.406717	1.18221	0.234223	0.484061	0.374757	2845	tags=43%, list=29%, signal=31%	5604/5728/1026/6934/23401/4853/1021/1499/5594/2932/3845/1871/207/5291/1019/2885/4893/6198/5290/1452/5605/51176/1647/4609/1643/5595/369/5925/182/6464/8321
hsa04350	hsa04350	TGF-beta signaling pathway	45	0.434334	1.17838	0.243839	0.500597	0.387559	2522	tags=40%, list=25%, signal=30%	7057/6093/5518/387/5594/3398/4089/9978/7048/5515/6198/92/1030/57154/4609/5516/5595/7124
hsa00052	hsa00052	Galactose metabolism	19	0.508723	1.19159	0.252089	0.51295	0.397122	1725	tags=47%, list=17%, signal=39%	2548/2683/3098/2595/7360/92579/5214/2720/55276
hsa04725	hsa04725	Cholinergic synapse	59	0.411233	1.16594	0.255901	0.51295	0.397122	1639	tags=27%, list=16%, signal=23%	5604/2787/2783/2771/5594/64764/2534/3845/207/5291/59345/5566/3759/2776/3709/4893
hsa05322	hsa05322	Systemic lupus erythematosus	31	-0.370788	-1.17697	0.257692	0.51295	0.397122	215	tags=16%, list=2%, signal=16%	87/3109/3117/3119/3127
hsa04012	hsa04012	ErbB signaling pathway	63	-0.310668	-1.12133	0.258883	0.51295	0.397122	1065	tags=25%, list=11%, signal=23%	6654/6655/2549/673/5599/5609/5579/6714/27/5336/3084/6777/3725/5894/5058/2069
hsa00513	hsa00513	Various types of N-glycan biosynthesis	28	0.474772	1.18801	0.259159	0.51295	0.397122	2273	tags=39%, list=23%, signal=30%	4245/2683/79868/4124/85365/3074/1603/4121/3073/3703/8703
hsa00020	hsa00020	Citrate cycle (TCA cycle)	26	0.478538	1.18753	0.260573	0.51295	0.397122	2117	tags=38%, list=21%, signal=30%	6390/3421/3417/50/6391/6392/5106/3418/4967/1431
hsa05212	hsa05212	Pancreatic cancer	64	0.405174	1.15399	0.263092	0.51295	0.397122	1321	tags=25%, list=13%, signal=22%	5879/5604/1026/3716/998/6772/1021/9459/5594/3845/1871/207/4089/5291/7048/1019
hsa05167	hsa05167	Kaposi sarcoma-associated herpesvirus infection	142	0.359001	1.12511	0.263393	0.51295	0.397122	1238	tags=23%, list=12%, signal=21%	3107/3459/805/5879/7311/5604/2787/3091/1026/2783/3454/6934/1230/6850/6233/3716/3055/3105/6772/81631/1021/1499/29110/5594/3383/2932/3455/3845/1871/207/5291/4067/59345
hsa00250	hsa00250	Alanine, aspartate and glutamate metabolism	17	0.520767	1.18484	0.264748	0.51295	0.397122	24	tags=6%, list=0%, signal=6%	2752
hsa05152	hsa05152	Tuberculosis	129	0.360537	1.12366	0.272316	0.524336	0.405937	844	tags=21%, list=8%, signal=19%	3459/805/3123/26253/3460/2207/2214/7097/3684/3689/3122/1051/2209/6850/4615/2213/3716/537/8625/7099/7879/6772/387/3587/3920/5594/1054
hsa02010	hsa02010	ABC transporters	19	-0.412328	-1.14786	0.274648	0.525561	0.406886	1549	tags=42%, list=16%, signal=36%	368/11194/10057/6891/10347/215/19/5826
hsa01232	hsa01232	Nucleotide metabolism	59	0.404556	1.14701	0.277019	0.526845	0.40788	2126	tags=29%, list=21%, signal=23%	1890/131870/204/8833/1716/1635/51292/54963/30833/3614/51727/3704/7084/51020/4833/84284/100
hsa05146	hsa05146	Amoebiasis	49	0.418165	1.14448	0.283871	0.536585	0.415421	587	tags=22%, list=6%, signal=21%	7850/7097/3684/81/3689/912/5272/3315/7099/7879/5052
hsa00380	hsa00380	Tryptophan metabolism	20	0.488397	1.16036	0.286517	0.538304	0.416752	3614	tags=55%, list=36%, signal=35%	8942/3030/217/55526/1892/223/23498/224/1743/2639/8564
hsa04630	hsa04630	JAK-STAT signaling pathway	79	0.378618	1.11465	0.295102	0.549073	0.425088	1186	tags=22%, list=12%, signal=19%	3459/9021/5292/3460/1026/3454/3718/3716/3597/6772/3587/1438/896/3455/5771/207/5291
hsa05135	hsa05135	Yersinia infection	116	0.359973	1.11025	0.295791	0.549073	0.425088	831	tags=19%, list=8%, signal=18%	60/71/5879/391/10094/5604/7454/10163/10096/10097/10093/10092/29108/4615/382/6093/7099/998/387/29110/3937/5594
hsa04662	hsa04662	B cell receptor signaling pathway	71	0.389862	1.1336	0.301337	0.556038	0.430481	1490	tags=27%, list=15%, signal=23%	10288/353514/5879/5604/79168/6850/2213/118788/975/5594/10859/2932/3845/207/5291/4067/11027/2885/5530
hsa00510	hsa00510	N-Glycan biosynthesis	40	0.423761	1.12842	0.309305	0.557179	0.431364	2273	tags=30%, list=23%, signal=23%	4245/2683/23193/79868/4124/85365/54344/29880/1603/4121/3703/8703
hsa05202	hsa05202	Transcriptional misregulation in cancer	110	0.360882	1.1057	0.311213	0.557179	0.431364	1125	tags=22%, list=11%, signal=20%	7850/3684/1051/1026/2322/2209/4094/1050/7704/4149/25942/51274/3087/330/861/329/604/6688/4193/6256/2313/3398/3065/4299
hsa03250	hsa03250	Viral life cycle - HIV-1	54	0.402439	1.11528	0.311938	0.557179	0.431364	1558	tags=30%, list=16%, signal=25%	200315/7852/27350/5045/128866/7514/4599/5478/4600/29082/7251/85363/51497/1025/10015/6827
hsa04612	hsa04612	Antigen processing and presentation	55	0.401786	1.12093	0.312579	0.557179	0.431364	614	tags=20%, list=6%, signal=19%	1508/3107/567/3123/3122/6890/5721/3309/8625/3105/3310
hsa04115	hsa04115	p53 signaling pathway	54	0.40117	1.11177	0.313222	0.557179	0.431364	2440	tags=33%, list=24%, signal=25%	7057/5728/1026/1021/4193/9538/896/27244/1019/51246/3732/6477/355/8797/637/1647/545/1643
hsa04713	hsa04713	Circadian entrainment	38	0.42929	1.13241	0.314136	0.557179	0.431364	1546	tags=21%, list=15%, signal=18%	805/2787/2783/2771/5594/59345/5566/2776
hsa04270	hsa04270	Vascular smooth muscle contraction	60	0.396054	1.12104	0.314536	0.557179	0.431364	888	tags=18%, list=9%, signal=17%	805/4637/5604/4627/5500/6093/387/133/5501/5594/5499
hsa00600	hsa00600	Sphingolipid metabolism	33	0.435761	1.11867	0.320217	0.558883	0.432684	1373	tags=24%, list=14%, signal=21%	427/9517/5660/259230/166929/29956/3074/2720
hsa05166	hsa05166	Human T-cell leukemia virus 1 infection	175	0.338458	1.08888	0.325027	0.558883	0.432684	1502	tags=23%, list=15%, signal=20%	7850/3107/567/3123/293/5604/7094/3689/3122/5728/1026/706/3718/2114/3716/7514/3105/4055/8295/5594/6688/3383/4214/64764/7419/896/3845/119504/1871/207/4089/5291/7048/5566/811/1019/2005/292/5530/51433/6776
hsa05235	hsa05235	PD-L1 expression and PD-1 checkpoint pathway in cancer	74	0.375032	1.09582	0.325272	0.558883	0.432684	1186	tags=20%, list=12%, signal=18%	3459/3460/5604/7097/5728/3091/4615/3716/7099/6772/1460/5594/3845/207/5291
hsa01210	hsa01210	2-Oxocarboxylic acid metabolism	12	0.534086	1.13952	0.325547	0.558883	0.432684	2117	tags=50%, list=21%, signal=39%	3421/586/3417/50/3418/1431
hsa04927	hsa04927	Cortisol synthesis and secretion	32	-0.343546	-1.09822	0.325843	0.558883	0.432684	1794	tags=38%, list=18%, signal=31%	949/196883/5331/2778/113/84876/1385/23236/5330/3949/1388/3164
hsa04720	hsa04720	Long-term potentiation	41	0.415539	1.11381	0.326316	0.558883	0.432684	1639	tags=34%, list=16%, signal=29%	805/5604/5500/5906/5501/5594/5499/3845/5566/5530/2776/5908/3709/4893
hsa05204	hsa05204	Chemical carcinogenesis - DNA adducts	15	0.505247	1.12675	0.331437	0.561594	0.434783	1167	tags=33%, list=12%, signal=29%	9446/4258/2950/4259/4257
hsa04925	hsa04925	Aldosterone synthesis and secretion	51	-0.312795	-1.08728	0.331858	0.561594	0.434783	984	tags=22%, list=10%, signal=20%	221955/57118/1385/23683/23236/5579/5330/3949/1388/3164/4929
hsa05340	hsa05340	Primary immunodeficiency	25	-0.359949	-1.07643	0.333333	0.561594	0.434783	821	tags=24%, list=8%, signal=22%	84876/6891/4261/8517/3575/920
hsa05164	hsa05164	Influenza A	127	0.347494	1.07913	0.342825	0.574463	0.444745	1007	tags=24%, list=10%, signal=22%	60/3459/9021/71/3123/3460/293/5604/3122/3454/29108/4615/3716/6352/11100/7514/7099/7706/8766/6772/1021/57506/4599/29110/5594/3383/3337/896/3455/4600
hsa00565	hsa00565	Ether lipid metabolism	23	0.45829	1.10755	0.348966	0.576933	0.446658	2926	tags=39%, list=29%, signal=28%	23646/56994/10390/79153/5050/54947/5049/8540/8398
hsa04722	hsa04722	Neurotrophin signaling pathway	90	0.358013	1.07542	0.349133	0.576933	0.446658	1195	tags=20%, list=12%, signal=18%	397/805/5879/5604/396/57498/998/387/7531/5906/5594/4214/2932/3845/207/5170/5291/5663
hsa04152	hsa04152	AMPK signaling pathway	83	0.360943	1.07074	0.349882	0.576933	0.446658	2241	tags=28%, list=22%, signal=22%	8660/1374/5525/5862/5518/8408/64764/51552/207/5170/5291/92579/5214/51719/5106/5515/31/6198/5290/200186/3643/10488/51094
hsa05221	hsa05221	Acute myeloid leukemia	56	0.387229	1.08224	0.359494	0.589646	0.4565	1837	tags=34%, list=18%, signal=28%	5292/5604/3684/2322/2209/6934/1050/7704/861/5594/6688/3845/207/5291/2885/6776/4893/6198/5290
hsa01524	hsa01524	Platinum drug resistance	51	0.391712	1.07533	0.363402	0.592919	0.459034	1341	tags=27%, list=13%, signal=24%	1026/9446/4258/2950/4259/330/5594/329/4193/207/5170/4257/5291/7155
hsa04922	hsa04922	Glucagon signaling pathway	68	0.371189	1.07103	0.373626	0.606409	0.469478	1958	tags=29%, list=20%, signal=24%	805/3939/5531/3945/1374/64764/5257/207/3276/5566/92579/5214/5106/5315/5530/2776/3709/31/5223/200186
hsa00532	hsa00532	Glycosaminoglycan biosynthesis - chondroitin sulfate / dermatan sulfate	16	0.486813	1.09804	0.37642	0.607762	0.470526	2042	tags=44%, list=20%, signal=35%	55454/51363/22856/50515/54480/126792/55501
hsa04130	hsa04130	SNARE interactions in vesicular transport	30	0.4207	1.06435	0.383989	0.61677	0.477499	1276	tags=20%, list=13%, signal=17%	8673/10791/6844/6810/10490/8773
hsa04740	hsa04740	Olfactory transduction	20	-0.366938	-1.03675	0.389655	0.616869	0.477576	1042	tags=25%, list=10%, signal=22%	157/123041/156/408/5997
hsa04915	hsa04915	Estrogen signaling pathway	74	0.360476	1.05329	0.391778	0.616869	0.477576	1639	tags=24%, list=16%, signal=20%	2289/805/5604/2771/3310/3858/5594/64764/3845/207/2852/5291/5566/3304/2885/2776/3709/4893
hsa05160	hsa05160	Hepatitis C	109	0.345982	1.05781	0.391954	0.616869	0.477576	1453	tags=27%, list=15%, signal=23%	9021/5604/1026/3454/3716/5518/6772/7531/1021/975/57506/1499/4599/29110/7532/5594/2932/3455/3845/4600/6256/1871/207/5291/1019/4940/3627/4938/2885
hsa04137	hsa04137	Mitophagy - animal	62	0.378034	1.07133	0.39201	0.616869	0.477576	2022	tags=32%, list=20%, signal=26%	7311/3091/6233/6237/7879/665/1460/8887/81631/8408/29110/3845/11345/8878/8678/1459/4893/4077/65018/9927
hsa04141	hsa04141	Protein processing in endoplasmic reticulum	147	0.33318	1.04819	0.398446	0.619267	0.479433	2163	tags=33%, list=22%, signal=26%	10960/6746/4780/10952/23193/23480/3309/51035/22926/3310/10956/30001/9871/56681/3337/9695/55829/9978/51128/10130/91445/10961/811/7095/6745/7323/3304/23640/64215/6238/80267/6400/84447/55968/3998/573/823/1603/4121/29978/6048/23190/7353/9709/118424/7322/3703/54788
hsa04215	hsa04215	Apoptosis - multiple species	24	-0.344076	-1.01578	0.398524	0.619267	0.479433	813	tags=17%, list=8%, signal=15%	5599/841/54205/5366
hsa05145	hsa05145	Toxoplasmosis	83	0.35189	1.04389	0.399527	0.619267	0.479433	845	tags=19%, list=8%, signal=18%	3459/3123/3460/7097/3122/2771/240/4615/3716/7099/6772/3310/3587/330/5594/329
hsa01212	hsa01212	Fatty acid metabolism	38	0.404055	1.06585	0.405759	0.623478	0.482692	2713	tags=42%, list=27%, signal=31%	2180/6342/1374/60481/3030/3295/30/51144/2181/31/64834/1892/51703/10449/401494/34
hsa04972	hsa04972	Pancreatic secretion	37	0.401022	1.04886	0.407162	0.623478	0.482692	1722	tags=30%, list=17%, signal=25%	5879/9545/483/8766/387/490/5906/2776/5908/3709/493
hsa05203	hsa05203	Viral carcinogenesis	138	0.334302	1.04546	0.408277	0.623478	0.482692	1502	tags=25%, list=15%, signal=21%	3107/5879/2934/81/1026/1642/6850/3718/3716/3516/3105/4055/998/387/7531/1021/7874/7532/5594/4193/64764/7419/896/8841/3845/7337/3065/5291/4067/5566/1019/2885/5315/6776
hsa00062	hsa00062	Fatty acid elongation	15	0.46962	1.04729	0.41394	0.629027	0.486989	2673	tags=47%, list=27%, signal=34%	60481/3030/51144/64834/1892/10449/401494
hsa00830	hsa00830	Retinol metabolism	11	0.505105	1.06403	0.417518	0.631369	0.488802	1594	tags=27%, list=16%, signal=23%	216/128/51109
hsa04934	hsa04934	Cushing syndrome	80	0.350332	1.03198	0.421429	0.634189	0.490985	3211	tags=48%, list=32%, signal=32%	5604/196/1026/2771/6934/1021/5906/1499/5594/64764/2932/1871/5566/1019/9070/2776/5908/3709/9049/5605/1030/51176/10488/1386/1031/1027/2773/5595/57552/5925/468/8321/1017/8312/6667/324/8085/2535
hsa00061	hsa00061	Fatty acid biosynthesis	11	0.497435	1.04787	0.424818	0.6362	0.492542	2283	tags=36%, list=23%, signal=28%	2180/2181/31/51703
hsa04024	hsa04024	cAMP signaling pathway	92	0.34377	1.03039	0.42757	0.63677	0.492983	1273	tags=21%, list=13%, signal=18%	805/5879/5604/2771/5500/2867/483/6093/6237/387/490/5906/5501/5594/5499/64764/207/5291/5566
hsa04370	hsa04370	VEGF signaling pathway	43	0.383771	1.04018	0.429306	0.63677	0.492983	2003	tags=33%, list=20%, signal=26%	5879/5604/3315/998/7867/5594/3845/207/5291/5530/4893/9261/5290/5605
hsa05219	hsa05219	Bladder cancer	31	0.402803	1.0263	0.432615	0.638621	0.494417	1059	tags=26%, list=11%, signal=23%	7057/1890/5604/1026/5594/4193/3845/1871
hsa04974	hsa04974	Protein digestion and absorption	18	0.451233	1.04245	0.435644	0.639094	0.494783	2870	tags=50%, list=29%, signal=36%	483/206358/9056/54407/6546/120103/6510/476/3784
hsa00500	hsa00500	Starch and sucrose metabolism	18	0.449754	1.03904	0.437058	0.639094	0.494783	2062	tags=50%, list=21%, signal=40%	2548/2821/3098/2595/7360/92579/2992/55276/178
hsa04730	hsa04730	Long-term depression	34	0.39705	1.02342	0.446549	0.649132	0.502554	2622	tags=47%, list=26%, signal=35%	5604/2771/5518/5594/3845/4067/2776/5515/10672/3709/4893/5605/5516/2773/5595/369
hsa00280	hsa00280	Valine, leucine and isoleucine degradation	36	0.391284	1.02104	0.449062	0.649132	0.502554	3690	tags=47%, list=37%, signal=30%	3028/586/3030/30/217/56922/27034/1892/10449/223/34/224/5096/197322/587/3712/3155
hsa04979	hsa04979	Cholesterol metabolism	26	0.406083	1.00773	0.450205	0.649132	0.502554	1091	tags=19%, list=11%, signal=17%	10577/3988/706/7419/27141
hsa00240	hsa00240	Pyrimidine metabolism	39	0.386296	1.02396	0.453228	0.650466	0.503587	2553	tags=31%, list=26%, signal=23%	1890/1635/54963/30833/1806/51727/7084/51020/4833/7378/129607/318
hsa05217	hsa05217	Basal cell carcinoma	24	0.413512	1.00486	0.456908	0.652726	0.505336	3306	tags=50%, list=33%, signal=34%	1026/6934/1499/2932/51176/1647/1643/8321/8312/324/2535/4616
hsa00511	hsa00511	Other glycan degradation	15	-0.374135	-0.980733	0.461538	0.656316	0.508116	1083	tags=27%, list=11%, signal=24%	57704/4126/4758/64772
hsa04931	hsa04931	Insulin resistance	76	0.343482	1.00593	0.46924	0.660948	0.511702	2422	tags=37%, list=24%, signal=28%	9021/5728/5770/5500/22877/8660/1374/5501/5524/5499/64764/2932/207/5170/5291/9882/92579/5106/11000/6198/5290/200186/3643/6195/10488/5581/5781/79660
hsa04330	hsa04330	Notch signaling pathway	44	0.370723	1.00234	0.470052	0.660948	0.511702	1721	tags=32%, list=17%, signal=26%	7090/55851/3516/4853/3955/9612/23385/3065/5663/342371/6868/55534/4242/6310
hsa03008	hsa03008	Ribosome biogenesis in eukaryotes	67	0.352791	1.01466	0.471744	0.660948	0.511702	2036	tags=27%, list=20%, signal=22%	22803/55505/7514/54464/3692/1460/55131/27341/55272/51077/1459/51096/51367/28987/57455/2091/138716/23195
hsa00640	hsa00640	Propanoate metabolism	24	0.406511	0.987844	0.473324	0.660948	0.511702	998	tags=12%, list=10%, signal=11%	3939/3945/3030
hsa00760	hsa00760	Nicotinate and nicotinamide metabolism	20	-0.342106	-0.966586	0.482759	0.671099	0.519561	793	tags=15%, list=8%, signal=14%	23411/55191/683
hsa04916	hsa04916	Melanogenesis	47	0.365907	0.999138	0.485199	0.671481	0.519857	1005	tags=19%, list=10%, signal=17%	805/5604/2771/6934/1499/5594/64764/2932/3845
hsa00270	hsa00270	Cysteine and methionine metabolism	32	0.382833	0.978491	0.495238	0.677703	0.524673	629	tags=9%, list=6%, signal=9%	3939/3945/586
hsa05220	hsa05220	Chronic myeloid leukemia	66	0.345979	0.99305	0.496314	0.677703	0.524673	3122	tags=52%, list=31%, signal=36%	5604/1026/1021/861/5594/4193/3845/1871/207/3065/4089/5291/7048/1019/2885/6776/4893/5290/5605/867/1027/1647/5781/4609/1643/5595/369/5925/5970/6464/3066/1398/4790/1399
hsa04210	hsa04210	Apoptosis	111	0.324826	0.994354	0.49656	0.677703	0.524673	2321	tags=30%, list=23%, signal=23%	1508/60/71/5604/4000/1075/10376/330/5594/329/3845/207/843/5170/5291/142/9131/1512/3709/4893/27429/823/5290/1676/4001/1514/5605/7185/355/8797/637/1647/1965
hsa04010	hsa04010	MAPK signaling pathway	182	-0.242337	-0.983321	0.5	0.677703	0.524673	1186	tags=18%, list=12%, signal=16%	1844/5321/6654/6197/5607/785/6655/10746/5598/673/5599/9252/5609/4296/8517/3312/5579/7422/4215/408/9448/5606/3725/3164/5894/5058/3551/23162/1848/2069/3727/3553
hsa05034	hsa05034	Alcoholism	57	0.347361	0.978888	0.500626	0.677703	0.524673	1273	tags=26%, list=13%, signal=23%	805/5604/2787/2783/2771/5500/5501/5594/5499/64764/8841/3845/3065/59345/5566
hsa04072	hsa04072	Phospholipase D signaling pathway	89	-0.262265	-0.989278	0.503546	0.678693	0.525439	811	tags=30%, list=8%, signal=28%	1759/196883/3579/2768/7249/5331/146850/10000/2778/113/1902/5321/6654/6655/2549/2185/10554/5338/5294/23236/7248/5330/5336/1785/5894/9170/3576
hsa00520	hsa00520	Amino sugar and nucleotide sugar metabolism	39	0.370302	0.981567	0.507246	0.68072	0.527009	2361	tags=31%, list=24%, signal=24%	80896/10007/2821/3098/7360/3074/54187/55276/3073/51706/64841/51167
hsa04136	hsa04136	Autophagy - other	29	0.381579	0.958896	0.510204	0.681738	0.527797	3201	tags=41%, list=32%, signal=28%	11345/9776/8678/5289/5515/9140/55054/5516/11337/9474/3476/83734
hsa04621	hsa04621	NOD-like receptor signaling pathway	139	0.312119	0.977507	0.516741	0.686242	0.531284	970	tags=20%, list=10%, signal=18%	1508/115362/2634/10628/3454/2633/29108/3428/4615/115361/3716/6352/1535/7295/7099/6772/387/7531/81631/57506/330/29110/5594/329/10135/1536/7419/3455
hsa04540	hsa04540	Gap junction	47	0.35609	0.972332	0.519949	0.686242	0.531284	1639	tags=28%, list=16%, signal=23%	5604/203068/2771/10376/84617/5594/3845/5566/2885/2776/3709/10383/4893
hsa04929	hsa04929	GnRH secretion	31	0.374001	0.95291	0.520216	0.686242	0.531284	2003	tags=39%, list=20%, signal=31%	5604/5594/3845/207/2852/5291/2776/3709/4893/409/5290/5605
hsa04660	hsa04660	T cell receptor signaling pathway	82	-0.256023	-0.963642	0.525	0.689619	0.533898	1598	tags=26%, list=16%, signal=22%	1432/3702/4772/10000/9402/2353/5588/6654/6655/10451/4794/5599/5609/8517/7409/3725/5894/5058/3551/4792/920
hsa04080	hsa04080	Neuroactive ligand-receptor interaction	50	0.349157	0.958355	0.532134	0.694974	0.538045	657	tags=12%, list=7%, signal=11%	728/2357/706/719/133/140
hsa04014	hsa04014	Ras signaling pathway	122	0.314546	0.973628	0.533561	0.694974	0.538045	1453	tags=19%, list=15%, signal=16%	805/5879/5604/2787/2783/2322/2114/382/8036/6237/998/387/5906/29110/5594/10235/3845/207/5291/59345/5566/5868/2885
hsa00071	hsa00071	Fatty acid degradation	28	0.381261	0.954019	0.535957	0.695174	0.538199	3023	tags=50%, list=30%, signal=35%	2180/1374/3030/30/217/128/2181/1892/51703/10449/223/34/10455/224
hsa03460	hsa03460	Fanconi anemia pathway	37	-0.292786	-0.952818	0.540323	0.69595	0.5388	1377	tags=22%, list=14%, signal=19%	2072/197342/11201/6117/5980/2067/80233/51455
hsa00563	hsa00563	Glycosylphosphatidylinositol (GPI)-anchor biosynthesis	22	-0.329398	-0.943339	0.541045	0.69595	0.5388	1383	tags=23%, list=14%, signal=20%	5277/8818/80055/51604/8733
hsa05211	hsa05211	Renal cell carcinoma	55	0.340637	0.950328	0.543837	0.696116	0.538928	2003	tags=33%, list=20%, signal=26%	5879/5604/3091/1026/998/5906/5594/3845/207/9978/5291/2885/5908/6923/4893/5290/6921/5605
hsa04110	hsa04110	Cell cycle	90	0.320711	0.963371	0.545665	0.696116	0.538928	2699	tags=34%, list=27%, signal=25%	1026/1032/5885/10735/7531/1028/1021/7532/4193/896/5591/2932/119504/1871/3065/4089/9978/1019/51433/51529/7709/1030/1031/1027/1647/4609/545/5111/10971/5925/4174
hsa03450	hsa03450	Non-homologous end-joining	10	0.462875	0.954312	0.551416	0.700569	0.542376	3159	tags=50%, list=32%, signal=34%	5591/3981/7518/7520/27343
hsa00515	hsa00515	Mannose type O-glycan biosynthesis	11	0.450344	0.948672	0.557664	0.705616	0.546283	2273	tags=27%, list=23%, signal=21%	2683/2526/8703
hsa00410	hsa00410	beta-Alanine metabolism	17	0.410604	0.934196	0.565468	0.712581	0.551676	1515	tags=29%, list=15%, signal=25%	221/55748/3030/217/1806
hsa04913	hsa04913	Ovarian steroidogenesis	17	-0.333364	-0.911601	0.570033	0.715425	0.553878	1794	tags=47%, list=18%, signal=39%	109/949/196883/2778/113/5321/3949/5743
hsa00670	hsa00670	One carbon pool by folate	13	0.427879	0.924575	0.575323	0.717368	0.555381	1426	tags=23%, list=14%, signal=20%	4524/10797/471
hsa04923	hsa04923	Regulation of lipolysis in adipocytes	26	-0.307463	-0.927815	0.576208	0.717368	0.555381	823	tags=31%, list=8%, signal=28%	10000/2778/113/5140/154/57104/5743/51099
hsa04961	hsa04961	Endocrine and other factor-regulated calcium reabsorption	29	0.362058	0.909839	0.579592	0.718694	0.556408	1722	tags=34%, list=17%, signal=29%	483/1213/8766/490/1175/5566/2776/6546/1211/493
hsa03018	hsa03018	RNA degradation	69	0.320834	0.928763	0.582927	0.719949	0.55738	2070	tags=26%, list=21%, signal=21%	2023/131870/22803/255967/54464/9337/29883/26986/11157/5214/27258/219988/3329/51691/5393/51013/11044/9652
hsa05223	hsa05223	Non-small cell lung cancer	57	0.321765	0.906758	0.61577	0.757494	0.586447	2665	tags=40%, list=27%, signal=30%	5604/1026/3718/1021/5594/3845/6256/1871/207/5170/5291/1019/2885/6776/4893/5290/5605/3082/1647/1643/5595/369/5925
hsa05222	hsa05222	Small cell lung cancer	61	0.319777	0.906702	0.621723	0.761795	0.589777	3171	tags=46%, list=32%, signal=32%	5728/1026/4149/1021/330/329/6256/1871/207/5291/1019/2335/7709/5290/7185/1030/1027/1647/4609/1643/317/5925/5970/1017/7187/4790/2272/5747
hsa05162	hsa05162	Measles	103	0.301215	0.917979	0.630911	0.768656	0.595089	1502	tags=27%, list=15%, signal=23%	7097/4478/3454/3718/4615/2213/3716/7099/6772/3310/1460/1021/57506/4599/29110/896/2932/3455/8667/4600/207/5291/1019/4940/4938/3304/1459/6776
hsa05210	hsa05210	Colorectal cancer	72	0.310166	0.901562	0.632282	0.768656	0.595089	1251	tags=19%, list=13%, signal=17%	5879/5604/1026/6934/387/1499/5594/2932/3845/207/4089/5291/26060/7048
hsa03015	hsa03015	mRNA surveillance pathway	82	-0.243969	-0.918272	0.64375	0.778486	0.602699	1091	tags=20%, list=11%, signal=18%	80335/8189/8731/65110/10250/8761/23381/55012/10482/23049/26019/5411/22985/51585/29101/9775
hsa04310	hsa04310	Wnt signaling pathway	83	0.30199	0.895859	0.64539	0.778486	0.602699	1499	tags=20%, list=15%, signal=18%	5879/6934/23401/7090/387/1460/1499/896/2932/4089/9978/5663/57680/5566/79718/5530/1459
hsa01522	hsa01522	Endocrine resistance	66	0.306443	0.879571	0.659705	0.790941	0.612342	2812	tags=36%, list=28%, signal=26%	5604/1026/4853/5594/4193/3845/1871/207/2852/5291/5566/1019/2885/4893/6198/5290/5605/1031/1027/5595/369/5925/182/6464
hsa01240	hsa01240	Biosynthesis of cofactors	93	0.298144	0.894843	0.660819	0.790941	0.612342	4395	tags=54%, list=44%, signal=30%	2990/8942/204/2643/586/79717/80025/10797/217/55163/7360/51109/27430/51727/210/4833/154807/7389/129607/1355/11019/1352/51004/23498/133686/80347/224/2677/79001/587/4832/2937/8564/205/2235/6470/7372/221264/6697/1503/7358/790/125061/2729/211/7390/84274/441024/27010/64802
hsa04550	hsa04550	Signaling pathways regulating pluripotency of stem cells	63	0.310423	0.881906	0.665839	0.793884	0.61462	1186	tags=24%, list=12%, signal=21%	5604/3718/3716/84333/5978/1499/10336/5594/2932/3720/3845/3398/207/4089/5291
hsa03440	hsa03440	Homologous recombination	30	0.337137	0.852944	0.671642	0.797735	0.617602	3528	tags=40%, list=35%, signal=26%	7979/6742/5932/9577/6119/641/4683/5890/5892/29086/80198/51720
hsa04070	hsa04070	Phosphatidylinositol signaling system	72	0.303358	0.881773	0.675971	0.799777	0.619182	1837	tags=19%, list=18%, signal=16%	805/5728/64419/9110/80271/23262/3613/5291/8867/1609/5289/3709/1606/5290
hsa00512	hsa00512	Mucin type O-glycan biosynthesis	15	0.381705	0.851236	0.678521	0.799777	0.619182	2481	tags=33%, list=25%, signal=25%	6482/2590/55568/2589/6483
hsa04973	hsa04973	Carbohydrate digestion and absorption	21	-0.301169	-0.853188	0.684397	0.803648	0.622179	565	tags=33%, list=6%, signal=32%	5331/10000/280/23236/5579/5330/3101
hsa04020	hsa04020	Calcium signaling pathway	87	0.292299	0.872123	0.692849	0.810502	0.627486	1863	tags=21%, list=19%, signal=17%	805/7852/293/490/80271/8536/7419/5257/5566/80228/292/5530/2776/3709/6546/493/93129/4923
hsa04340	hsa04340	Hedgehog signaling pathway	31	-0.265947	-0.844175	0.696154	0.811307	0.628109	1408	tags=23%, list=14%, signal=19%	8452/1453/157/8643/156/339745/408
hsa00531	hsa00531	Glycosaminoglycan degradation	14	0.379197	0.829025	0.710826	0.820809	0.635465	1373	tags=29%, list=14%, signal=25%	2799/2990/3074/2720
hsa04917	hsa04917	Prolactin signaling pathway	45	0.306184	0.830699	0.712062	0.820809	0.635465	1639	tags=24%, list=16%, signal=21%	9021/5604/6772/5594/2932/3845/207/5291/2885/6776/4893
hsa00770	hsa00770	Pantothenate and CoA biosynthesis	14	0.378866	0.828302	0.712251	0.820809	0.635465	1515	tags=36%, list=15%, signal=30%	586/79717/80025/217/1806
hsa04920	hsa04920	Adipocytokine signaling pathway	47	0.304393	0.831169	0.715573	0.821583	0.636065	1648	tags=19%, list=17%, signal=16%	9021/2180/8660/1374/6256/207/92579/5106/2181
hsa04213	hsa04213	Longevity regulating pathway - multiple species	45	0.301939	0.819182	0.718547	0.821955	0.636352	1999	tags=29%, list=20%, signal=23%	8660/3310/3845/207/3065/5291/5566/1979/3304/4893/6198/5290/3643
hsa01521	hsa01521	EGFR tyrosine kinase inhibitor resistance	54	0.296996	0.823067	0.730424	0.832468	0.644491	2476	tags=35%, list=25%, signal=27%	5604/6194/5728/3716/5594/2932/3845/207/5291/2885/9470/4893/6198/5290/5605/3082/4763/2621/5595
hsa04930	hsa04930	Type II diabetes mellitus	24	0.333988	0.811608	0.733242	0.832619	0.644608	2671	tags=50%, list=27%, signal=37%	9021/8660/3098/5594/5291/5315/5290/3643/5581/5595/7124/122809
hsa04935	hsa04935	Growth hormone synthesis, secretion and action	74	0.284625	0.831655	0.738815	0.835886	0.647137	1639	tags=24%, list=16%, signal=20%	9021/5604/2771/8660/6772/5594/4214/64764/2932/3845/207/5291/5566/2885/6776/2776/3709/4893
hsa00604	hsa00604	Glycosphingolipid biosynthesis - ganglio series	10	0.373698	0.770453	0.748137	0.843355	0.65292	2481	tags=50%, list=25%, signal=38%	6482/3074/2720/3073/6483
hsa00564	hsa00564	Glycerophospholipid metabolism	61	0.288138	0.816992	0.751561	0.844144	0.653531	2112	tags=20%, list=21%, signal=16%	23646/54675/56994/1119/2820/1609/9791/1606/11313/10390/137964/9926
hsa00790	hsa00790	Folate biosynthesis	13	0.364433	0.787479	0.761836	0.852597	0.660075	1787	tags=15%, list=18%, signal=13%	2643/5092
hsa04918	hsa04918	Thyroid hormone synthesis	36	0.302273	0.788771	0.768097	0.854701	0.661704	1605	tags=25%, list=16%, signal=21%	2936/3309/483/433/64764/432/5566/2776/3709
hsa05207	hsa05207	Chemical carcinogenesis - receptor activation	97	0.273302	0.826252	0.769231	0.854701	0.661704	2476	tags=38%, list=25%, signal=29%	5604/196/9446/2771/4258/10728/4853/4259/5594/604/64764/896/3845/6256/207/4257/5291/5566/2885/6776/4893/409/3841/6198/5290/9641/9049/5605/85315/3839/6195/10488/1386/4609/2773/2948/5595
hsa05032	hsa05032	Morphine addiction	34	0.295587	0.76189	0.797023	0.873935	0.676595	281	tags=9%, list=3%, signal=9%	2787/2783/2771
hsa04742	hsa04742	Taste transduction	12	-0.301405	-0.729553	0.798107	0.873935	0.676595	1776	tags=33%, list=18%, signal=27%	196883/5331/23236/5330
hsa04911	hsa04911	Insulin secretion	36	-0.250021	-0.81026	0.800781	0.873935	0.676595	707	tags=36%, list=7%, signal=34%	109/818/196883/5864/5331/2778/113/1385/23236/5579/5330/3779/1388
hsa05168	hsa05168	Herpes simplex virus 1 infection	324	0.260172	0.870622	0.802875	0.873935	0.676595	984	tags=8%, list=10%, signal=8%	3107/3459/5199/9021/567/3123/3460/7097/3122/6890/5500/3454/6850/4615/3716/6352/3105/6772/57506/330/5501/29110/6428/329/5499/3455/155061
hsa00534	hsa00534	Glycosaminoglycan biosynthesis - heparan sulfate / heparin	12	0.343476	0.732837	0.80438	0.873935	0.676595	2159	tags=25%, list=22%, signal=20%	3340/126792/9653
hsa00562	hsa00562	Inositol phosphate metabolism	57	0.275124	0.77532	0.806008	0.873935	0.676595	2285	tags=25%, list=23%, signal=19%	7167/5728/64419/9110/80271/3613/5291/8867/5289/5290/9896/5286/9107/5305
hsa00514	hsa00514	Other types of O-glycan biosynthesis	26	0.303947	0.754269	0.806276	0.873935	0.676595	2273	tags=27%, list=23%, signal=21%	2683/3955/2590/55568/4242/2589/8703
hsa04970	hsa04970	Salivary secretion	37	0.284713	0.74466	0.82626	0.892476	0.690949	1722	tags=22%, list=17%, signal=18%	805/483/490/6844/5566/2776/3709/493
hsa04960	hsa04960	Aldosterone-regulated sodium reabsorption	17	0.315471	0.717753	0.835971	0.897702	0.694995	2528	tags=53%, list=25%, signal=40%	483/5594/3845/5170/5291/5290/3643/5595/476
hsa04146	hsa04146	Peroxisome	56	0.268023	0.749077	0.839241	0.897702	0.694995	1060	tags=11%, list=11%, signal=10%	2180/6342/5052/3417/3295/30
hsa00561	hsa00561	Glycerolipid metabolism	35	-0.240496	-0.779367	0.840909	0.897702	0.694995	1100	tags=34%, list=11%, signal=31%	1608/10555/56895/253558/160851/84513/55750/84803/10554/84649/23175/57104
hsa00051	hsa00051	Fructose and mannose metabolism	24	0.296632	0.720833	0.842681	0.897702	0.694995	1309	tags=12%, list=13%, signal=11%	7167/3098/5214
hsa03420	hsa03420	Nucleotide excision repair	37	0.2751	0.719515	0.854111	0.906762	0.702009	2509	tags=24%, list=25%, signal=18%	1642/9978/7507/8450/1069/6119/1643/7508/5111
hsa00230	hsa00230	Purine metabolism	74	0.250865	0.733012	0.870617	0.920609	0.712729	2126	tags=20%, list=21%, signal=16%	131870/204/8833/1716/51292/30833/471/3614/55276/9060/3704/51020/4833/84284/100
hsa04211	hsa04211	Longevity regulating pathway	68	0.25067	0.723288	0.874237	0.920609	0.712729	2261	tags=29%, list=23%, signal=23%	8660/8408/64764/10919/3845/27244/207/5291/26060/5566/9776/9470/4893/79813/6198/5290/3643/10488/51094/1386
hsa04926	hsa04926	Relaxin signaling pathway	71	0.247054	0.718358	0.876063	0.920609	0.712729	2812	tags=37%, list=28%, signal=26%	5604/2787/2783/2771/5594/64764/3845/207/5291/59345/7048/5566/2885/4893/409/5290/5605/10488/59/1386/2773/5595/2782/5970/468/6464
hsa04914	hsa04914	Progesterone-mediated oocyte maturation	56	0.252376	0.705348	0.898734	0.941242	0.728703	1889	tags=23%, list=19%, signal=19%	5604/2771/5594/6793/3845/119504/207/5291/5566/51433/51529/5290/22849
hsa03030	hsa03030	DNA replication	25	-0.218402	-0.653128	0.92674	0.967304	0.748881	2044	tags=36%, list=20%, signal=29%	1763/6118/79621/5425/4176/6117/4172/246243/84153
hsa00970	hsa00970	Aminoacyl-tRNA biosynthesis	19	-0.22147	-0.616537	0.933099	0.969412	0.750512	1461	tags=32%, list=15%, signal=27%	54938/57176/80222/55699/2193/79587
hsa03022	hsa03022	Basal transcription factors	37	0.241066	0.630501	0.935013	0.969412	0.750512	4220	tags=43%, list=42%, signal=25%	6879/6882/2962/2957/6880/9519/6883/2958/6881/6878/6872/2965/6884/2966/129685/2071
hsa04710	hsa04710	Circadian rhythm	24	-0.2115	-0.624386	0.944649	0.973418	0.753614	779	tags=17%, list=8%, signal=15%	1453/6500/1385/26224
hsa03013	hsa03013	Nucleocytoplasmic transport	96	0.225178	0.680275	0.945158	0.973418	0.753614	2993	tags=32%, list=30%, signal=23%	1915/10284/10921/6613/7514/7341/80145/23039/84305/55705/22916/10527/2733/5976/100101267/3841/65109/10526/3839/6612/3842/51808/10189/8480/23279/4116/8021/10762/57122/1434/79902
hsa04976	hsa04976	Bile secretion	23	0.221933	0.536346	0.964138	0.988292	0.765129	2549	tags=26%, list=26%, signal=19%	483/6256/5566/366/476/57552
hsa00310	hsa00310	Lysine degradation	43	-0.194539	-0.65224	0.96875	0.988292	0.765129	1385	tags=21%, list=14%, signal=18%	2146/51111/55904/84444/9757/64324/55870/54904/4297
hsa01250	hsa01250	Biosynthesis of nucleotide sugars	30	0.222302	0.562416	0.970149	0.988292	0.765129	1725	tags=17%, list=17%, signal=14%	2821/3098/7360/54187/55276
hsa03020	hsa03020	RNA polymerase	29	0.222319	0.558681	0.972789	0.988292	0.765129	3627	tags=38%, list=36%, signal=24%	548644/51082/5431/5432/5440/51728/55718/81488/5435/10621/10623
hsa03430	hsa03430	Mismatch repair	17	0.230765	0.52503	0.97554	0.988292	0.765129	2717	tags=24%, list=27%, signal=17%	6742/6119/5111/4292
hsa03410	hsa03410	Base excision repair	24	0.203248	0.493904	0.984952	0.994577	0.769995	3915	tags=46%, list=39%, signal=28%	142/27301/3146/5111/27343/143/10039/328/54107/23583/5426
hsa00650	hsa00650	Butanoate metabolism	12	0.197731	0.421876	0.992701	0.999147	0.773533	2174	tags=17%, list=22%, signal=13%	3030/1892
hsa00260	hsa00260	Glycine, serine and threonine metabolism	11	0.187746	0.395497	0.99854	1	0.774194	4297	tags=45%, list=43%, signal=26%	5223/113675/6470/132158/211
hsa00900	hsa00900	Terpenoid backbone biosynthesis	20	-0.161739	-0.456976	1	1	0.774194	896	tags=25%, list=9%, signal=23%	57107/2224/23590/9986/2339

## Sheet: CD16+ monocytes KEGG
	ID	Description	setSize	enrichmentScore	NES	pvalue	p.adjust	qvalues	rank	leading_edge	core_enrichment
hsa04610	hsa04610	Complement and coagulation cascades	25	0.810161	2.18387	1.16032e-05	0.00366662	0.00300463	578	tags=48%, list=6%, signal=45%	728/712/714/3684/713/5329/3689/719/710/1604/717/718
hsa00190	hsa00190	Oxidative phosphorylation	103	0.547164	1.85232	7.38965e-05	0.0116756	0.00956765	1251	tags=38%, list=12%, signal=34%	4694/1351/9551/7381/1349/10476/521/1337/10632/54539/8992/4715/4725/535/514/4695/9550/7388/9296/1340/539/515/4710/4705/9114/6391/1347/7384/27068/4696/4697/537/9377/4712/51079/51382/4708/522/4716
hsa03010	hsa03010	Ribosome	128	-0.464761	-1.68441	0.000199048	0.0160531	0.0131548	533	tags=21%, list=5%, signal=20%	6130/6232/6230/6201/6122/29074/6164/6124/9349/6144/6208/6194/6233/6202/6136/6222/6165/6187/6125/6228/6132/6157/6189/6191/6193/4736/6231
hsa04659	hsa04659	Th17 cell differentiation	81	-0.530335	-1.81691	0.00025662	0.0160531	0.0131548	396	tags=16%, list=4%, signal=16%	3115/920/3716/3320/6778/3118/3113/3326/6256/3117/3553/3119/3127
hsa05208	hsa05208	Chemical carcinogenesis - reactive oxygen species	163	0.470269	1.71372	0.000294505	0.0160531	0.0131548	1335	tags=32%, list=13%, signal=28%	653361/1535/4694/9446/1351/2353/2309/7381/1349/10476/6648/5879/1337/196/1545/3162/54539/4715/4725/6714/5795/514/4695/5604/7388/4259/1340/539/515/4780/4710/4705/3091/6391/2885/4688/1347/7384/4696/6655/4697/9377/4712/51079/8517/4708/522/4258/4716/10105/5747/4257
hsa05145	hsa05145	Toxoplasmosis	81	-0.520621	-1.78363	0.000341373	0.0160531	0.0131548	187	tags=15%, list=2%, signal=15%	3115/3716/3304/7124/3688/3118/5294/3113/3117/3119/3312/3127
hsa05323	hsa05323	Rheumatoid arthritis	56	-0.596533	-1.92292	0.000355606	0.0160531	0.0131548	510	tags=30%, list=5%, signal=29%	3600/4050/10312/526/3115/2921/7124/2920/3118/3113/3576/3683/6348/3117/3553/3119/3127
hsa05321	hsa05321	Inflammatory bowel disease	38	-0.631781	-1.88045	0.000447231	0.0169959	0.0139274	162	tags=24%, list=2%, signal=23%	3115/7124/6778/3118/3113/3117/3553/3119/3127
hsa05143	hsa05143	African trypanosomiasis	16	-0.755428	-1.86156	0.000484062	0.0169959	0.0139274	162	tags=25%, list=2%, signal=25%	7124/5330/3553/5579
hsa05310	hsa05310	Asthma	15	-0.790899	-1.91457	0.000622418	0.0177996	0.014586	500	tags=53%, list=5%, signal=51%	2207/3115/7124/3118/3113/3117/3119/3127
hsa04010	hsa04010	MAPK signaling pathway	187	-0.410981	-1.57048	0.000705333	0.0177996	0.014586	1833	tags=28%, list=17%, signal=23%	4790/56034/7046/208/7048/4791/1399/6196/1147/5594/1386/7132/5532/5534/7040/2005/2002/10454/836/1616/7157/4772/1398/57551/5567/23118/5062/207/4775/4296/8717/6789/3315/5605/6197/7867/1847/9261/3164/4208/3082/6654/3304/1436/7124/2872/5058/5880/1848/3553/5579/3312
hsa04658	hsa04658	Th1 and Th2 cell differentiation	67	-0.535828	-1.78237	0.000718982	0.0177996	0.014586	396	tags=16%, list=4%, signal=16%	3115/920/864/3716/4853/6778/3118/3113/3117/3119/3127
hsa04640	hsa04640	Hematopoietic cell lineage	54	-0.573189	-1.81146	0.000732264	0.0177996	0.014586	396	tags=24%, list=4%, signal=23%	3115/920/960/3678/3563/1436/7124/3118/3113/3117/3553/3119/3127
hsa04514	hsa04514	Cell adhesion molecules	65	-0.526628	-1.73961	0.000962557	0.0217263	0.0178037	466	tags=25%, list=4%, signal=24%	3133/3115/5175/920/3385/3688/3118/6404/3113/3683/5788/3106/3117/3119/6693/3127
hsa04137	hsa04137	Mitophagy - animal	65	0.564435	1.77612	0.00122299	0.0246239	0.0201782	823	tags=29%, list=8%, signal=27%	54543/81631/2309/665/8878/55288/1460/7316/23710/7311/468/6714/9958/6667/1459/7942/8678/7879/3091
hsa04612	hsa04612	Antigen processing and presentation	54	-0.564358	-1.78355	0.00124678	0.0246239	0.0201782	466	tags=30%, list=4%, signal=28%	3133/3115/920/3304/3308/7124/3320/3118/3113/1520/3326/3106/3117/3119/3312/3127
hsa05332	hsa05332	Graft-versus-host disease	23	-0.685341	-1.82387	0.0014898	0.0268207	0.0219783	466	tags=43%, list=4%, signal=42%	3133/3115/7124/3118/3113/3106/3117/3553/3119/3127
hsa05152	hsa05152	Tuberculosis	130	-0.437043	-1.5879	0.00156159	0.0268207	0.0219783	687	tags=19%, list=7%, signal=18%	5869/317/207/2215/8717/2207/10312/3115/10892/8844/64170/637/3716/3687/11151/7124/3118/3113/1520/3117/3553/3119/2214/4046/3127
hsa04940	hsa04940	Type I diabetes mellitus	25	-0.672878	-1.8242	0.00169878	0.0268207	0.0219783	466	tags=40%, list=4%, signal=38%	3133/3115/7124/3118/3113/3106/3117/3553/3119/3127
hsa05140	hsa05140	Leishmaniasis	60	-0.530761	-1.72281	0.00170721	0.0268207	0.0219783	187	tags=22%, list=2%, signal=21%	3716/7124/3688/3118/3113/1915/5743/3117/3553/5579/3119/2214/3127
hsa04020	hsa04020	Calcium signaling pathway	87	-0.482654	-1.6712	0.00193462	0.0268207	0.0219783	1263	tags=25%, list=12%, signal=22%	5534/3708/3709/154/6546/7416/5567/57105/57192/3707/7419/5023/5336/2778/93129/3082/293/490/10800/8536/5330/5579
hsa04650	hsa04650	Natural killer cell mediated cytotoxicity	76	-0.499089	-1.68614	0.00195084	0.0268207	0.0219783	1063	tags=32%, list=10%, signal=29%	3454/836/6464/5781/4772/5293/2215/2207/3133/5605/5336/8743/962/117157/51744/637/6654/7124/5058/3683/5880/3106/5579/2214
hsa04970	hsa04970	Salivary secretion	40	-0.589893	-1.78382	0.00195214	0.0268207	0.0219783	1179	tags=35%, list=11%, signal=31%	3708/3709/154/6522/5567/2982/2983/2778/476/490/1471/5330/5579/4069
hsa04921	hsa04921	Oxytocin signaling pathway	87	-0.480771	-1.66468	0.00208785	0.0274901	0.0225268	1422	tags=34%, list=14%, signal=30%	5594/5532/51422/1827/5501/5997/5534/3708/3709/2002/5562/4772/5567/4775/54776/9475/6093/2982/2983/5605/71/10645/2778/4208/1938/5294/8536/5743/5330/5579
hsa04380	hsa04380	Osteoclast differentiation	101	0.490423	1.66139	0.00268365	0.0327149	0.0268083	875	tags=27%, list=8%, signal=25%	3726/353514/653361/9021/6688/10288/79168/1535/2213/2353/5879/11006/8878/7305/10859/2209/3727/5604/6772/11025/140885/7189/3460/2354/2885/4688/6773
hsa05416	hsa05416	Viral myocarditis	42	-0.588484	-1.79206	0.00269173	0.0327149	0.0268083	466	tags=31%, list=4%, signal=30%	3133/3115/71/637/1982/3118/3113/3683/5880/3106/3117/3119/3127
hsa05330	hsa05330	Allograft rejection	22	-0.66374	-1.74484	0.00303559	0.0355277	0.0291133	466	tags=41%, list=4%, signal=39%	3133/3115/7124/3118/3113/3106/3117/3119/3127
hsa00010	hsa00010	Glycolysis / Gluconeogenesis	37	0.609308	1.74859	0.00359952	0.039865	0.0326675	1086	tags=27%, list=10%, signal=24%	5315/2023/217/3939/2203/3099/2821/83440/55902/5223
hsa04625	hsa04625	C-type lectin receptor signaling pathway	80	-0.483531	-1.65014	0.0036585	0.039865	0.0326675	1529	tags=34%, list=15%, signal=29%	1147/5594/5532/6850/1959/5534/3708/3709/5781/4772/5293/207/4775/5580/1540/2207/10892/8844/5336/9261/64170/7124/3659/5058/5743/3553/4046
hsa04370	hsa04370	VEGF signaling pathway	43	-0.548565	-1.66159	0.00440721	0.0444974	0.0364636	684	tags=23%, list=7%, signal=22%	5293/207/3315/5605/5336/7867/9261/5880/5743/5579
hsa04750	hsa04750	Inflammatory mediator regulation of TRP channels	54	-0.527686	-1.66765	0.00443061	0.0444974	0.0364636	1516	tags=24%, list=14%, signal=21%	5029/5501/3708/3709/5567/5293/5580/5734/5336/2778/5330/3553/5579
hsa05012	hsa05012	Parkinson disease	201	0.40085	1.4991	0.00450607	0.0444974	0.0364636	1185	tags=26%, list=11%, signal=24%	1843/4694/1351/120892/7381/1349/10476/9246/1337/581/3309/7316/11047/54539/1649/4715/7979/7311/468/4725/808/7277/514/4695/7388/2773/1340/539/5714/515/5701/4780/4710/4705/2771/5689/203068/7295/5695/5690/6391/1347/7384/4696/4697/9377/4712/51079/7327/5692/4708/7332/522
hsa05133	hsa05133	Pertussis	51	0.551515	1.67093	0.00645796	0.0618398	0.0506749	764	tags=39%, list=7%, signal=37%	712/714/3684/929/713/3689/2353/710/3394/23643/7099/808/4615/717/29108/718/2773/114548/2771/7189
hsa04072	hsa04072	Phospholipase D signaling pathway	90	-0.438732	-1.5211	0.00738333	0.0686216	0.0562322	2136	tags=32%, list=20%, signal=26%	5595/8395/9266/56034/113/208/23396/5899/6009/5594/6850/56894/6464/5781/2475/1608/10161/9170/5293/207/2207/5605/5336/2778/6654/27128/5294/3576/5330
hsa04672	hsa04672	Intestinal immune network for IgA production	25	-0.615383	-1.66833	0.00766261	0.0691824	0.0566918	510	tags=28%, list=5%, signal=27%	3600/3115/3118/3113/3117/3119/3127
hsa04064	hsa04064	NF-kappa B signaling pathway	81	-0.441777	-1.51351	0.00810774	0.0711679	0.0583188	734	tags=30%, list=7%, signal=28%	1147/257397/7132/6850/329/7187/10454/472/23118/4067/1540/8717/4050/2921/10892/5336/142/7124/6351/2920/3576/5743/3553/5579
hsa04666	hsa04666	Fc gamma R-mediated phagocytosis	81	-0.4398	-1.50674	0.00872545	0.0733674	0.0601211	840	tags=23%, list=8%, signal=22%	65108/1398/5293/207/5580/2215/4067/10109/3635/5336/10097/10093/3055/10096/5058/5880/5788/5579/2214
hsa04216	hsa04216	Ferroptosis	32	0.6191	1.74589	0.00882266	0.0733674	0.0601211	372	tags=25%, list=4%, signal=24%	6303/2495/2512/6520/81631/2180/7037/3162
hsa01230	hsa01230	Biosynthesis of amino acids	42	0.549278	1.59899	0.010061	0.08152	0.0668019	343	tags=10%, list=3%, signal=9%	2752/5315/2023/7086
hsa05322	hsa05322	Systemic lupus erythematosus	32	-0.583375	-1.66719	0.0107933	0.0852667	0.0698721	162	tags=28%, list=2%, signal=28%	2215/3115/7124/3118/3113/3117/3119/2214/3127
hsa05320	hsa05320	Autoimmune thyroid disease	21	-0.652735	-1.71547	0.0120308	0.0927251	0.0759839	466	tags=38%, list=4%, signal=36%	3133/3115/3118/3113/3106/3117/3119/3127
hsa04260	hsa04260	Cardiac muscle contraction	37	0.555122	1.59309	0.0125818	0.0946631	0.0775721	1468	tags=41%, list=14%, signal=35%	483/1351/7381/1349/1337/7171/7170/7388/1340/1347/7384/9377/1350/489/481
hsa04142	hsa04142	Lysosome	111	0.438302	1.50414	0.0131316	0.0965022	0.0790791	1357	tags=24%, list=13%, signal=21%	967/1508/1512/6556/9516/1509/7805/968/3482/53/950/427/535/1176/3916/9741/9114/2760/1514/537/1213/84572/2990/26088/23062/2588/8905
hsa04630	hsa04630	JAK-STAT signaling pathway	80	0.467038	1.51001	0.0143586	0.103121	0.0845026	1034	tags=24%, list=10%, signal=22%	5292/9021/1026/4170/1441/3587/3597/8554/5777/3561/6774/6772/6777/896/3460/2885/6773/6655/3718
hsa04714	hsa04714	Thermogenesis	170	0.384048	1.40633	0.0160295	0.112562	0.0922397	1432	tags=28%, list=14%, signal=24%	57104/4694/60/1351/9551/7381/1349/10476/521/2180/1337/10632/54539/4715/4725/514/4695/6199/7388/1340/539/515/4710/4705/6391/2885/1347/7384/4696/6655/4697/9586/9377/1374/285521/4712/51079/9658/4708/522/4716/8289/57492/91942/79133/1350/788
hsa04961	hsa04961	Endocrine and other factor-regulated calcium reabsorption	28	-0.573542	-1.57935	0.0173998	0.119529	0.0979484	1062	tags=29%, list=10%, signal=26%	6546/5567/163/2778/476/490/5330/5579
hsa00250	hsa00250	Alanine, aspartate and glutamate metabolism	17	0.67029	1.65502	0.0183422	0.123322	0.101057	7	tags=6%, list=0%, signal=6%	2752
hsa04912	hsa04912	GnRH signaling pathway	59	-0.46019	-1.48938	0.0198554	0.130715	0.107115	1179	tags=20%, list=11%, signal=18%	3708/3709/2002/5567/5580/5605/1839/2778/6654/1958/5330/5579
hsa04919	hsa04919	Thyroid hormone signaling pathway	86	-0.416072	-1.43418	0.021662	0.138766	0.113712	986	tags=35%, list=9%, signal=32%	5595/5208/5469/9969/9882/208/2932/6009/5594/1827/9968/7157/1387/23389/2475/5567/2033/8202/5293/207/2308/5605/71/5336/8648/476/4853/6256/5330/5579
hsa04720	hsa04720	Long-term potentiation	44	-0.499463	-1.51884	0.0219566	0.138766	0.113712	1626	tags=32%, list=16%, signal=27%	6196/5594/5532/5501/5534/3708/3709/1387/5567/2033/5605/6197/5330/5579
hsa05020	hsa05020	Prion disease	201	0.363451	1.35924	0.0232516	0.144069	0.118058	1185	tags=26%, list=11%, signal=23%	653361/712/714/1535/4694/713/1351/7381/1349/10476/5879/1337/581/3309/1460/11047/54539/1649/4715/7979/468/4725/7277/514/4695/7388/1459/1340/539/5714/515/5701/4710/4705/1536/5689/203068/5695/5690/6391/4688/1347/7384/4696/4697/9586/9377/4712/51079/5692/4708/522
hsa04936	hsa04936	Alcoholic liver disease	93	0.428766	1.43577	0.0253074	0.153791	0.126025	578	tags=19%, list=6%, signal=18%	728/712/714/929/23765/217/713/6934/2309/719/6434/9641/1499/23643/7099/4615/717/718
hsa04930	hsa04930	Type II diabetes mellitus	23	0.618875	1.63103	0.0262278	0.155355	0.127306	185	tags=17%, list=2%, signal=17%	8660/9021/5315/3099
hsa04730	hsa04730	Long-term depression	38	-0.502207	-1.49478	0.0265479	0.155355	0.127306	1179	tags=24%, list=11%, signal=21%	3708/3709/4067/2982/2983/5605/2778/5330/5579
hsa00480	hsa00480	Glutathione metabolism	31	0.565103	1.58155	0.0279569	0.158053	0.129517	1335	tags=42%, list=13%, signal=37%	9446/5226/290/4953/4259/2539/2936/6611/9588/50484/2879/4258/4257
hsa05166	hsa05166	Human T-cell leukemia virus 1 infection	173	-0.358042	-1.35579	0.0280094	0.158053	0.129517	1841	tags=32%, list=18%, signal=27%	8881/4790/113/7046/208/7094/7048/4791/4087/4801/6908/1147/5594/1386/7514/25847/7132/5532/545/1959/3601/6776/5534/1385/7040/2005/2002/7416/7157/1387/9519/4772/5567/2033/8697/472/5293/207/4775/3600/7419/3133/5605/3115/920/3716/7124/293/3118/3113/3683/3106/1958/3117/3119/3127
hsa04014	hsa04014	Ras signaling pathway	130	-0.374079	-1.35913	0.0287706	0.158116	0.129569	1833	tags=25%, list=17%, signal=21%	4790/56034/208/5899/1147/5594/253959/59345/11186/29110/2002/6464/4303/5781/7074/5567/5966/5869/5293/5062/207/6789/5605/8844/5336/3082/6654/1436/5058/83593/5880/5579
hsa04611	hsa04611	Platelet activation	79	-0.413823	-1.40993	0.0290213	0.158116	0.129569	2173	tags=41%, list=21%, signal=32%	5908/5595/4659/695/2212/113/208/7094/5594/6850/5501/3708/3709/5742/5567/5293/207/8773/54518/4067/9475/6093/2982/2207/2983/5023/71/5336/2778/3688/5294/5330
hsa05171	hsa05171	Coronavirus disease - COVID-19	168	0.367749	1.34676	0.0308335	0.165142	0.135326	953	tags=32%, list=9%, signal=29%	4599/728/6203/9636/712/5610/4940/6158/714/6152/713/6171/103/4939/2353/51065/719/4600/3627/6142/9641/6161/7099/6235/7311/25873/6209/6227/6181/4615/6176/6774/717/4793/6234/6205/718/6772/114548/6147/7097/64135/1536/7189/6129/6868/6204/6146/6773/6173/200916/4938/6134
hsa04145	hsa04145	Phagosome	110	-0.392659	-1.39681	0.0323088	0.170159	0.139438	687	tags=21%, list=7%, signal=20%	5869/2215/6441/3133/51143/10312/526/3115/71/3678/11151/3688/3118/8417/3113/4074/10376/1520/3106/3117/3119/2214/3127
hsa05135	hsa05135	Yersinia infection	115	-0.382473	-1.37605	0.0335149	0.173618	0.142272	1874	tags=33%, list=18%, signal=27%	2212/4790/208/23396/1399/6196/2932/7456/1147/5594/4210/29110/5586/10454/10458/3676/4772/1398/23118/5293/207/4775/9475/6093/10109/5605/6197/71/920/10097/3678/10093/7124/3688/10096/3576/5880/3553
hsa04978	hsa04978	Mineral absorption	25	0.589168	1.58816	0.034531	0.173817	0.142435	490	tags=28%, list=5%, signal=27%	4502/2495/2512/483/4501/3162/7779
hsa05169	hsa05169	Epstein-Barr virus infection	169	0.361259	1.32421	0.0346534	0.173817	0.142435	875	tags=24%, list=8%, signal=22%	7431/3107/9636/1026/3123/5610/4940/811/567/3134/4939/4193/5879/1870/3627/581/9641/11047/3516/7979/3105/4615/3108/6774/3383/4793/22938/3122/6772/5714/5701/7097/6892/953/1643/7189/9541/896/4616/6773
hsa05200	hsa05200	Pathways in cancer	303	-0.311428	-1.27133	0.0364056	0.179753	0.147299	1329	tags=21%, list=13%, signal=19%	3601/8321/6776/329/59345/6198/11186/1488/7040/578/2002/7187/3454/2941/836/7157/1387/2475/1398/10161/5567/2033/7175/8202/9170/5293/317/207/27436/4292/1487/51426/2308/9475/6789/6093/3600/5605/5734/5336/2778/8648/3082/637/6654/8031/3563/3716/4853/1050/1436/3320/3688/6778/3576/2950/83593/3326/5880/5743/5366/6256/5330/5579
hsa04664	hsa04664	Fc epsilon RI signaling pathway	49	-0.466102	-1.44547	0.0378948	0.184227	0.150966	684	tags=20%, list=7%, signal=19%	5293/207/4067/2207/5605/3635/5336/6654/7124/5880
hsa05415	hsa05415	Diabetic cardiomyopathy	146	0.38996	1.38106	0.0404888	0.193855	0.158856	1287	tags=28%, list=12%, signal=25%	653361/1509/1535/4694/1351/7381/1349/10476/948/5879/1337/54539/4715/4725/514/4695/6667/7388/1340/2539/2936/539/5166/515/4710/4705/1536/6391/4688/1347/7384/4696/4697/4088/9377/4712/51079/4708/522/4716/10105
hsa05146	hsa05146	Amoebiasis	45	-0.462685	-1.41139	0.0412536	0.194569	0.159441	775	tags=29%, list=7%, signal=27%	5567/5869/5293/3315/5269/2921/2778/7124/2920/3576/5330/3553/5579
hsa04933	hsa04933	AGE-RAGE signaling pathway in diabetic complications	63	-0.423176	-1.39054	0.0420357	0.195342	0.160074	1906	tags=35%, list=18%, signal=29%	1027/4790/7046/208/7048/4087/5594/6776/7040/836/4772/5293/207/5580/2308/5336/7124/3576/1958/5330/3553/5579
hsa05164	hsa05164	Influenza A	126	-0.376918	-1.36667	0.0435739	0.199556	0.163527	1066	tags=24%, list=10%, signal=22%	7187/3454/4928/836/7416/1387/2033/5293/317/207/55916/8717/5605/3115/71/6041/8743/637/3836/3716/7124/293/3118/3113/3576/3117/3553/5579/3119/3127
hsa04140	hsa04140	Autophagy - animal	125	0.397801	1.39294	0.047619	0.214966	0.176155	931	tags=18%, list=9%, signal=17%	8660/1508/1509/8673/81631/54541/8878/3146/23710/26100/5861/5604/6199/9140/1612/3916/7189/8678/7879/3091/1514/23130/5516
hsa04925	hsa04925	Aldosterone synthesis and secretion	50	-0.447512	-1.3935	0.0516529	0.220024	0.180299	294	tags=22%, list=3%, signal=21%	1385/3708/3709/5567/2778/3164/476/490/8536/5330/5579
hsa05162	hsa05162	Measles	104	0.405421	1.37431	0.0522388	0.220024	0.180299	1157	tags=28%, list=11%, signal=25%	4599/5610/4940/2213/103/4939/2353/4600/581/9641/1460/3561/7099/27113/4615/6774/4793/1459/6772/7097/64135/6777/7189/896/6773/4938/3718/8517/3665
hsa00240	hsa00240	Pyrimidine metabolism	40	0.509623	1.47837	0.0523139	0.220024	0.180299	1112	tags=20%, list=11%, signal=18%	1890/129607/978/318/7378/953/50484/1635
hsa05134	hsa05134	Legionellosis	49	-0.443137	-1.37426	0.0532787	0.220024	0.180299	1014	tags=27%, list=10%, signal=24%	836/3329/51128/317/3297/2921/3304/7124/2920/3576/1915/3553/3312
hsa04540	hsa04540	Gap junction	48	-0.449473	-1.39108	0.054137	0.220024	0.180299	1830	tags=33%, list=17%, signal=28%	1453/56034/113/5594/10383/3708/3709/5567/2982/2983/5605/2778/6654/10376/5330/5579
hsa04062	hsa04062	Chemokine signaling pathway	119	-0.368048	-1.33388	0.0549683	0.220024	0.180299	976	tags=21%, list=9%, signal=19%	6464/7074/1398/5567/5293/207/5580/4067/9475/6093/157/2921/5336/6654/3055/6351/2920/5294/5058/3576/6348/156/5880/5330/5579
hsa05160	hsa05160	Hepatitis C	112	0.404938	1.38681	0.0554493	0.220024	0.180299	947	tags=23%, list=9%, signal=21%	4599/9021/1026/5610/4940/4939/4600/3434/1870/8554/3627/581/9641/91543/1499/6774/7534/5604/6772/10971/7189/2885/6773/5516/6655/4938
hsa05014	hsa05014	Amyotrophic lateral sclerosis	273	0.331654	1.2844	0.0555556	0.220024	0.180299	1185	tags=21%, list=11%, signal=19%	3178/81631/4694/6428/60/1351/7381/1349/10476/2521/5879/1337/8878/581/3309/11047/10189/54539/26100/1649/4715/7979/468/311/4725/7277/514/5861/4695/7388/1340/539/5714/515/5701/4710/5903/4705/5689/203068/5695/5690/8678/6391/1347/7384/23130/4696/4697/9377/4712/51079/10010/5692/11258/4708/522
hsa05417	hsa05417	Lipid and atherosclerosis	156	-0.341796	-1.28402	0.055914	0.220024	0.180299	1066	tags=21%, list=10%, signal=19%	7187/10454/836/3329/7157/4772/5452/23118/5293/317/207/4775/4067/9475/22926/57534/9619/2921/8743/637/3304/3308/7124/3320/2920/3576/6348/3326/6256/5330/3553/3312
hsa05132	hsa05132	Salmonella infection	206	-0.31894	-1.24161	0.0573394	0.220024	0.180299	1607	tags=24%, list=15%, signal=21%	23191/84516/65082/3071/1147/5594/257397/7132/23339/329/9367/10383/79792/6188/578/3840/9648/10454/836/10120/5286/23118/5869/5293/207/8717/9475/27072/51143/10109/5605/71/8743/10097/10093/8655/3836/27128/7124/3320/10096/5294/5058/4074/3576/10376/3326/5788/3553/79026
hsa04071	hsa04071	Sphingolipid signaling pathway	91	-0.386469	-1.3409	0.0574468	0.220024	0.180299	994	tags=21%, list=9%, signal=19%	55012/7157/8560/253782/8879/81537/5293/207/55844/8717/9475/6093/2207/5605/637/7124/5880/5330/5579
hsa05144	hsa05144	Malaria	22	-0.55229	-1.45186	0.0578035	0.220024	0.180299	356	tags=32%, list=3%, signal=31%	5175/975/3082/7124/3576/3683/3553
hsa04742	hsa04742	Taste transduction	11	-0.667084	-1.50822	0.0582181	0.220024	0.180299	775	tags=18%, list=7%, signal=17%	5567/5330
hsa05032	hsa05032	Morphine addiction	38	-0.478045	-1.42287	0.0588235	0.220024	0.180299	1296	tags=21%, list=12%, signal=19%	59345/2870/5567/157/2778/5151/156/5579
hsa04012	hsa04012	ErbB signaling pathway	63	-0.410028	-1.34734	0.0591837	0.220024	0.180299	2293	tags=41%, list=22%, signal=32%	3725/673/867/5595/4690/27/1027/208/1399/2932/5594/6776/6198/2002/6464/2475/1398/5293/5062/207/5605/5336/1839/6654/5058/5579
hsa03250	hsa03250	Viral life cycle - HIV-1	57	0.465058	1.42905	0.06	0.220465	0.180661	762	tags=19%, list=7%, signal=18%	200315/4599/7852/128866/4600/27350/5478/5901/6827/5903/904
hsa04022	hsa04022	cGMP-PKG signaling pathway	84	-0.390594	-1.33933	0.0609244	0.221289	0.181336	1522	tags=33%, list=15%, signal=29%	5594/1386/5532/5501/5997/5534/1385/3708/3709/154/6546/7416/4772/4205/207/4775/9475/6093/2982/7419/2983/5605/476/4208/293/490/5294/5330
hsa04340	hsa04340	Hedgehog signaling pathway	32	-0.489424	-1.3987	0.064	0.224986	0.184365	2428	tags=41%, list=23%, signal=31%	1452/8405/23288/339745/1453/1456/23291/2932/5567/1954/1455/157/156
hsa05120	hsa05120	Epithelial cell signaling in Helicobacter pylori infection	51	-0.431185	-1.35174	0.0641822	0.224986	0.184365	1206	tags=29%, list=12%, signal=26%	155066/836/523/5781/1445/4067/10312/526/2921/28964/5336/1839/2920/5058/3576
hsa04150	hsa04150	mTOR signaling pathway	108	-0.368936	-1.31622	0.0648536	0.224986	0.184365	2007	tags=34%, list=19%, signal=28%	6249/51719/9894/10641/208/6396/55004/6196/54468/2932/6009/1147/5594/7132/57600/153129/8321/6198/58528/6794/5562/523/2475/5293/207/55615/5605/526/6197/6194/1977/6654/1975/7124/79899/9706/5579
hsa04929	hsa04929	GnRH secretion	33	-0.49005	-1.41769	0.0654762	0.224986	0.184365	1179	tags=27%, list=11%, signal=24%	208/5594/3708/3709/5293/207/5605/5330/5579
hsa05163	hsa05163	Human cytomegalovirus infection	162	-0.335379	-1.26242	0.0655022	0.224986	0.184365	1583	tags=28%, list=15%, signal=24%	2932/6009/1147/5594/1386/7132/5532/59345/6198/5534/29110/115004/1385/3708/578/3709/2002/836/7157/4772/2475/1398/5567/5293/207/4775/8717/9475/6093/3133/5605/5734/2778/637/6654/3716/7124/6351/3576/6348/5880/3106/5743/5330/3553/5579
hsa05206	hsa05206	MicroRNAs in cancer	111	0.391474	1.34343	0.0679245	0.230078	0.188539	970	tags=19%, list=9%, signal=17%	8660/5292/7431/1026/4170/9839/6659/54541/4193/1870/4082/1545/3162/6774/5604/5581/6768/2885/1786/6655/7057
hsa04068	hsa04068	FoxO signaling pathway	97	0.406128	1.35747	0.0684411	0.230078	0.188539	936	tags=20%, list=9%, signal=18%	8660/6446/1026/10365/2309/1032/6648/4193/23710/604/1263/6774/5604/9140/23678/4616/2885/10769/6655
hsa05150	hsa05150	Staphylococcus aureus infection	38	-0.467834	-1.39248	0.072549	0.238537	0.19547	113	tags=21%, list=1%, signal=21%	3118/6404/3113/3683/3117/3119/2214/3127
hsa04932	hsa04932	Non-alcoholic fatty liver disease	126	0.378517	1.32891	0.0727273	0.238537	0.19547	1251	tags=25%, list=12%, signal=23%	8660/9021/4694/1351/2353/7381/1349/5879/1337/581/54539/1649/2931/4715/468/4725/4695/7388/1340/4710/4705/6391/1347/7384/4696/4697/9377/4712/51079/4708/3570/4716
hsa04015	hsa04015	Rap1 signaling pathway	114	-0.351186	-1.26021	0.0732218	0.238537	0.19547	910	tags=16%, list=9%, signal=15%	7074/1398/9170/5293/207/54518/51466/5605/71/2778/3082/1436/3688/3683/83593/5880/5330/5579
hsa05205	hsa05205	Proteoglycans in cancer	115	-0.353528	-1.27191	0.075	0.241837	0.198174	1334	tags=30%, list=13%, signal=26%	5501/8321/6198/7040/3708/3709/2002/4478/836/7157/5781/7074/2475/5567/5293/207/54776/9475/6093/5605/71/5336/1839/960/6194/3678/3082/6654/1975/7124/3688/1655/5058/5579
hsa04151	hsa04151	PI3K-Akt signaling pathway	176	-0.326711	-1.23849	0.0760626	0.242786	0.198952	1583	tags=26%, list=15%, signal=23%	2932/6009/1147/5594/1386/6850/5106/59345/6198/1385/5526/6794/5586/3454/5562/55012/7157/3676/5934/2475/92579/10161/9170/5293/207/55844/7533/5605/6194/3678/3164/1977/3082/6654/3563/1975/3716/1436/3320/3688/7532/7529/118788/5294/3326/6256
hsa05219	hsa05219	Bladder cancer	33	0.492633	1.39252	0.0783133	0.245826	0.201443	687	tags=21%, list=7%, signal=20%	1890/1026/4193/1870/6714/5604/1612
hsa05207	hsa05207	Chemical carcinogenesis - receptor activation	100	-0.371156	-1.29597	0.0786026	0.245826	0.201443	1311	tags=25%, list=13%, signal=22%	6776/6198/1385/154/3840/2941/2475/5567/5465/5293/207/5605/6197/2778/3836/6654/4853/3320/164091/3837/9314/10728/3326/6256/5579
hsa00450	hsa00450	Selenocompound metabolism	11	-0.633142	-1.43148	0.0807339	0.245826	0.201443	2425	tags=55%, list=23%, signal=42%	22929/7296/51091/9061/22928/9060
hsa00030	hsa00030	Pentose phosphate pathway	24	0.543879	1.45569	0.0814664	0.245826	0.201443	616	tags=21%, list=6%, signal=20%	2203/5226/7086/2539/2821
hsa04810	hsa04810	Regulation of actin cytoskeleton	127	-0.345576	-1.25557	0.0816777	0.245826	0.201443	1053	tags=21%, list=10%, signal=19%	4478/10458/7074/3676/1398/9170/5293/5062/54776/9475/6093/10109/5605/71/28964/10097/54434/3678/10093/6654/3687/3688/10096/5058/3683/10788/5880
hsa04657	hsa04657	IL-17 signaling pathway	54	0.453055	1.38752	0.0818713	0.245826	0.201443	487	tags=17%, list=5%, signal=16%	6279/6280/23765/7184/2353/1051/3627/9641/3727
hsa04973	hsa04973	Carbohydrate digestion and absorption	21	-0.544119	-1.43001	0.0831758	0.245826	0.201443	779	tags=29%, list=7%, signal=27%	92579/5293/207/476/5330/5579
hsa05418	hsa05418	Fluid shear stress and atherosclerosis	85	0.410172	1.34675	0.0834915	0.245826	0.201443	968	tags=27%, list=9%, signal=25%	653361/1843/1535/9446/10365/60/7184/2353/5879/8878/1499/3162/6714/808/3383/6612/4259/6613/4780/7295/4688/1514/7056
hsa00983	hsa00983	Drug metabolism - other enzymes	36	0.484648	1.37924	0.0840164	0.245826	0.201443	1505	tags=31%, list=14%, signal=26%	1890/9446/978/7378/4259/3614/50484/2990/4258/4257/1066
hsa04066	hsa04066	HIF-1 signaling pathway	76	0.421714	1.35512	0.0857143	0.248493	0.203628	823	tags=22%, list=8%, signal=21%	1026/2023/3939/6923/3099/7076/7037/3162/9978/5209/7099/6774/5604/6199/1536/3460/3091
hsa05221	hsa05221	Acute myeloid leukemia	57	0.443434	1.3626	0.088	0.2528	0.207158	936	tags=26%, list=9%, signal=24%	5292/6688/3684/929/6934/2209/6774/5604/6199/6777/7704/2885/5371/11040/6655
hsa05217	hsa05217	Basal cell carcinoma	22	0.568993	1.47456	0.0890269	0.253446	0.207687	835	tags=27%, list=8%, signal=25%	1026/6934/581/1499/1643/4616
hsa04217	hsa04217	Necroptosis	97	0.392326	1.31134	0.0912548	0.257469	0.210984	1034	tags=24%, list=10%, signal=22%	2752/2495/2512/5610/128866/8878/581/3146/7099/330/5478/6774/824/29108/6772/114548/6777/1536/3460/6773/27243/81030/3718
hsa05130	hsa05130	Pathogenic Escherichia coli infection	138	-0.339245	-1.25206	0.0951374	0.266048	0.218014	1607	tags=27%, list=15%, signal=23%	23191/3071/7456/1147/5594/257397/7132/10061/10383/6188/578/10454/836/10458/5781/23118/9170/5062/4691/8717/9475/6093/10109/71/8743/10097/9181/10093/27128/9368/7124/3688/10096/5058/3576/10376/3553
hsa00620	hsa00620	Pyruvate metabolism	30	0.492217	1.3656	0.0983936	0.27274	0.223498	140	tags=10%, list=1%, signal=10%	5315/217/3939
hsa04510	hsa04510	Focal adhesion	106	-0.354956	-1.25689	0.100642	0.276292	0.226408	2293	tags=33%, list=22%, signal=26%	3725/673/5908/5595/4659/8395/1298/56034/208/7094/23396/1399/2932/5594/7414/5501/329/2002/6464/3676/1398/5293/5062/207/54776/9475/6093/71/3678/3082/6654/3688/5058/5880/5579
hsa05165	hsa05165	Human papillomavirus infection	188	0.326104	1.21266	0.101423	0.276292	0.226408	1115	tags=20%, list=11%, signal=18%	4599/3107/9636/1026/5315/5610/3134/8638/6934/4600/4193/10134/581/9641/1499/3516/8992/3105/535/5604/9550/6199/9296/6772/57801/896/9114/2885/6773/5516/6655/537/7057/9586/51382/3280/8517/5829
hsa04972	hsa04972	Pancreatic secretion	38	-0.442296	-1.31647	0.105882	0.284773	0.233359	294	tags=21%, list=3%, signal=21%	3708/3709/6522/2778/476/490/5330/5579
hsa01521	hsa01521	EGFR tyrosine kinase inhibitor resistance	54	-0.409283	-1.29346	0.106339	0.284773	0.233359	976	tags=31%, list=9%, signal=29%	56034/208/2932/5594/6198/6464/2475/5293/207/5605/5336/6194/1977/3082/6654/3716/5579
hsa04070	hsa04070	Phosphatidylinositol signaling system	75	-0.380931	-1.28118	0.111814	0.296919	0.243311	1194	tags=19%, list=11%, signal=17%	51447/3708/253430/3709/22908/1608/5286/5293/3707/3635/5336/23262/5330/5579
hsa05223	hsa05223	Non-small cell lung cancer	60	-0.391824	-1.27183	0.115226	0.301071	0.246714	1311	tags=27%, list=13%, signal=23%	6776/11186/578/7157/5293/207/27436/51426/6789/5605/5336/3082/6654/83593/6256/5579
hsa05170	hsa05170	Human immunodeficiency virus 1 infection	156	0.33921	1.22039	0.115456	0.301071	0.246714	764	tags=16%, list=7%, signal=15%	200315/7852/3107/811/567/6923/3134/2353/5879/6500/581/9978/7099/27350/808/3105/4615/5604/6199/2773/2787/7097/6892/2771/7189
hsa04392	hsa04392	Hippo signaling pathway - multiple species	13	-0.579412	-1.37491	0.116236	0.301071	0.246714	1259	tags=31%, list=12%, signal=27%	11186/92597/8994/5058
hsa04060	hsa04060	Cytokine-cytokine receptor interaction	92	-0.356228	-1.23505	0.117271	0.301281	0.246886	608	tags=17%, list=6%, signal=17%	7133/3600/4050/2921/920/8743/943/3563/3603/1436/7124/6351/2920/3576/6348/3553
hsa04740	hsa04740	Olfactory transduction	19	-0.537869	-1.37871	0.119403	0.304285	0.249347	1313	tags=32%, list=13%, signal=28%	5997/6546/5567/123041/157/156
hsa05010	hsa05010	Alzheimer disease	268	0.308638	1.19686	0.120419	0.304419	0.249457	1185	tags=21%, list=11%, signal=19%	8660/5610/4694/1351/7381/1349/10476/1337/1460/11047/1499/54539/26100/1649/4715/7979/468/4725/808/7277/514/824/4695/5604/23401/7388/1459/1340/539/5714/515/5701/4710/4705/1536/5689/203068/5695/5690/6868/8678/6391/1347/7384/23130/4696/4697/9377/4712/51079/8517/3028/5692/4708/522
hsa04915	hsa04915	Estrogen signaling pathway	74	-0.372885	-1.2555	0.127349	0.319382	0.261719	1223	tags=26%, list=12%, signal=23%	1385/3708/3709/6464/5567/8202/5293/207/5580/5605/1839/2778/8648/6654/3304/3320/3326/5330/3312
hsa04727	hsa04727	GABAergic synapse	34	0.455616	1.29551	0.13	0.323465	0.265064	698	tags=18%, list=7%, signal=17%	2752/23710/6714/2773/2787/2771
hsa00760	hsa00760	Nicotinate and nicotinamide metabolism	21	0.515897	1.32042	0.133192	0.325471	0.266709	1686	tags=24%, list=16%, signal=20%	10135/683/65220/23408/4860
hsa00140	hsa00140	Steroid hormone biosynthesis	10	0.637227	1.38694	0.133479	0.325471	0.266709	338	tags=20%, list=3%, signal=19%	1312/1545
hsa05022	hsa05022	Pathways of neurodegeneration - multiple diseases	320	0.298338	1.17914	0.134715	0.325471	0.266709	1185	tags=21%, list=11%, signal=19%	81631/4694/1351/120892/7381/1349/10476/9246/2521/5879/1337/8878/581/3309/1460/7316/11047/1499/54539/26100/1649/4715/7979/7311/468/4725/808/7277/514/824/5861/4695/5604/23401/7388/1459/1340/539/5714/515/5701/4710/4705/3092/1536/5689/203068/5695/5690/8678/6391/1347/7384/23130/4696/4697/9377/4712/51079/7327/3028/10010/5692/11258/4708/7332/522
hsa04310	hsa04310	Wnt signaling pathway	80	-0.361387	-1.2333	0.135135	0.325471	0.266709	1781	tags=26%, list=17%, signal=22%	23291/7090/2932/5532/8321/5534/1488/440193/7157/1387/4772/6907/5567/2033/4775/27101/1487/9475/5880/5330/5579
hsa04721	hsa04721	Synaptic vesicle cycle	34	0.454491	1.29231	0.136	0.325471	0.266709	1096	tags=29%, list=10%, signal=26%	8775/8992/535/9550/9296/6844/9114/1175/1213/51382
hsa01523	hsa01523	Antifolate resistance	24	-0.491281	-1.31758	0.136986	0.325471	0.266709	704	tags=29%, list=7%, signal=27%	4363/4790/1147/6573/6472/7124/3553
hsa04927	hsa04927	Cortisol synthesis and secretion	31	-0.455043	-1.29526	0.140039	0.330242	0.270618	1794	tags=32%, list=17%, signal=27%	113/1386/1385/3708/3709/5567/2778/3164/5151/5330
hsa04928	hsa04928	Parathyroid hormone synthesis, secretion and action	63	-0.380457	-1.25017	0.142857	0.334392	0.274018	321	tags=27%, list=3%, signal=26%	5594/1386/4326/1385/3708/3709/5567/4205/4666/1839/2778/4208/9368/1958/6256/5330/5579
hsa00532	hsa00532	Glycosaminoglycan biosynthesis - chondroitin sulfate / dermatan sulfate	16	-0.535652	-1.31998	0.145315	0.334746	0.274309	3054	tags=50%, list=29%, signal=35%	29940/54480/126792/26229/22856/51363/10090/56548
hsa00330	hsa00330	Arginine and proline metabolism	21	0.500466	1.28092	0.145877	0.334746	0.274309	1065	tags=24%, list=10%, signal=21%	6303/217/4953/6611/4942
hsa04024	hsa04024	cAMP signaling pathway	94	-0.342896	-1.19761	0.146186	0.334746	0.274309	2305	tags=34%, list=22%, signal=27%	84876/3725/673/5908/5140/5595/4659/4790/113/208/56670/5594/5501/1385/154/1387/7074/4772/5567/5465/2033/5293/207/9475/6093/5605/2778/476/8843/490/5058/5880
hsa04726	hsa04726	Serotonergic synapse	45	-0.411581	-1.2555	0.148374	0.335888	0.275245	1592	tags=27%, list=15%, signal=23%	351/5594/59345/3708/3709/836/5742/5567/2778/5743/5330/5579
hsa04660	hsa04660	T cell receptor signaling pathway	76	-0.364125	-1.23018	0.148847	0.335888	0.275245	1833	tags=25%, list=17%, signal=21%	4790/208/2932/1147/5594/5532/5534/4772/5293/5062/207/4775/5605/10892/920/6654/7124/5058/5788
hsa00380	hsa00380	Tryptophan metabolism	19	0.528591	1.32645	0.150215	0.335888	0.275245	434	tags=21%, list=4%, signal=20%	217/8942/1545/8564
hsa04061	hsa04061	Viral protein interaction with cytokine and cytokine receptor	38	-0.420213	-1.25074	0.15098	0.335888	0.275245	608	tags=24%, list=6%, signal=22%	7133/2921/8743/1436/7124/6351/2920/3576/6348
hsa03460	hsa03460	Fanconi anemia pathway	43	-0.415028	-1.25711	0.152	0.335888	0.275245	2513	tags=35%, list=24%, signal=27%	51455/5395/2175/7398/80233/2188/9894/57599/5980/6119/545/2072/79728/4292/51426
hsa04530	hsa04530	Tight junction	94	-0.340831	-1.1904	0.154661	0.339395	0.278118	1112	tags=19%, list=11%, signal=17%	6794/4478/5562/7074/5567/55844/9475/6093/10109/71/10097/9181/10093/9368/3308/3688/10096/10376
hsa04371	hsa04371	Apelin signaling pathway	84	-0.347552	-1.19174	0.157563	0.341502	0.279845	1794	tags=27%, list=17%, signal=23%	113/7046/208/4087/5594/51422/59345/6198/3708/3709/6546/5562/7019/2475/5567/4205/207/5605/6194/4208/5294/1958/5330
hsa04218	hsa04218	Cellular senescence	120	-0.31985	-1.15952	0.157783	0.341502	0.279845	1992	tags=32%, list=19%, signal=27%	91750/23411/10114/4790/7046/208/23291/7048/4087/6009/5594/5532/545/5501/5534/7040/3708/3709/7416/7157/4772/5934/2475/472/204851/5293/207/4775/2308/7419/3133/5481/5605/9261/293/3576/83593/3106/678
hsa05016	hsa05016	Huntington disease	224	0.307928	1.16303	0.161634	0.347458	0.284726	1185	tags=23%, list=11%, signal=21%	4694/1351/7381/1349/10476/6648/1337/581/11047/54539/26100/4715/7979/4725/27113/7277/514/4695/6667/7388/1340/539/5714/515/5701/4710/4705/3092/5689/203068/5695/5690/8678/6391/1175/1347/7384/5434/23130/4696/4697/1213/9586/9377/4712/51079/5436/5692/11258/4708/522
hsa00562	hsa00562	Inositol phosphate metabolism	57	-0.381242	-1.2318	0.167331	0.355559	0.291364	2564	tags=33%, list=24%, signal=25%	9110/64768/200576/79837/64419/8395/51763/23396/8776/5305/253430/22908/5286/5293/3707/3635/5336/5294/5330
hsa04971	hsa04971	Gastric acid secretion	35	-0.424735	-1.24696	0.167653	0.355559	0.291364	1179	tags=26%, list=11%, signal=23%	3708/3709/6522/5567/71/2778/476/5330/5579
hsa04975	hsa04975	Fat digestion and absorption	14	0.53731	1.28839	0.175476	0.369669	0.302926	264	tags=14%, list=3%, signal=14%	19/948
hsa03050	hsa03050	Proteasome	43	0.413145	1.21606	0.183267	0.383526	0.314281	1788	tags=40%, list=17%, signal=33%	11047/7979/5720/5698/5714/5701/5689/5695/9491/5690/51371/5692/5688/5719/5715/5683/9861
hsa05161	hsa05161	Hepatitis B	124	-0.313609	-1.1376	0.187364	0.38952	0.319193	2295	tags=37%, list=22%, signal=29%	5606/3725/673/23586/8772/843/5595/355/5111/4790/7046/208/7048/1147/5594/1386/1959/6776/29110/1385/7040/2002/7187/3454/10454/836/7157/1387/4772/1654/2033/23118/5293/317/207/4775/7419/5605/637/6654/3716/7124/6778/7529/3576/5579
hsa04621	hsa04621	NOD-like receptor signaling pathway	138	0.326927	1.14988	0.189036	0.390427	0.319937	764	tags=17%, list=7%, signal=16%	10135/1508/4940/3428/1535/2633/81631/4939/2634/9641/23710/114769/7099/330/4615/29108/4793/6772/114548/9140/4671/1536/7295/7189
hsa04613	hsa04613	Neutrophil extracellular trap formation	88	0.36495	1.20063	0.19186	0.393688	0.322609	711	tags=20%, list=7%, signal=19%	728/653361/366/2357/1535/3684/60/3689/5879/3146/7099/2209/6714/2358/5604/718/7097/1536
hsa04917	hsa04917	Prolactin signaling pathway	45	0.409817	1.21828	0.196078	0.399747	0.327574	936	tags=22%, list=9%, signal=20%	9021/2353/2309/6714/6774/5604/6772/6777/2885/6655
hsa00630	hsa00630	Glyoxylate and dicarboxylate metabolism	23	0.471069	1.24149	0.19917	0.403447	0.330606	7	tags=4%, list=0%, signal=4%	2752
hsa04512	hsa04512	ECM-receptor interaction	17	-0.48847	-1.23568	0.202627	0.405694	0.332447	1936	tags=41%, list=18%, signal=34%	1298/1605/961/3676/960/3678/3688
hsa05131	hsa05131	Shigellosis	188	0.305616	1.13647	0.202847	0.405694	0.332447	801	tags=19%, list=8%, signal=18%	929/831/81631/60/3099/382/2309/4193/5879/6500/8878/581/7316/9978/26100/2931/7099/7311/6714/375/4615/826/824/29108/4793/6199/718/10094/114548/5581/9140/4671/10318/7189/8678
hsa01200	hsa01200	Carbon metabolism	82	0.360873	1.17508	0.204934	0.407289	0.333755	1086	tags=15%, list=10%, signal=13%	5315/2023/2203/5226/3099/7086/2539/2821/6391/83440/55902/5223
hsa04913	hsa04913	Ovarian steroidogenesis	17	-0.481268	-1.21746	0.212008	0.418715	0.343117	775	tags=18%, list=7%, signal=16%	5567/2778/5743
hsa04520	hsa04520	Adherens junction	53	0.383946	1.16788	0.217476	0.42573	0.348866	603	tags=17%, list=6%, signal=16%	60/6934/5879/5777/1460/1499/6714/5795/1459
hsa04911	hsa04911	Insulin secretion	33	-0.411154	-1.18945	0.218254	0.42573	0.348866	294	tags=27%, list=3%, signal=27%	3778/113/1386/1385/5567/2778/476/5330/5579
hsa05230	hsa05230	Central carbon metabolism in cancer	49	0.384567	1.15662	0.219844	0.426201	0.349252	823	tags=14%, list=8%, signal=13%	9997/5315/3939/3099/5604/2539/3091
hsa00900	hsa00900	Terpenoid backbone biosynthesis	20	-0.466217	-1.21371	0.221805	0.427379	0.350218	2915	tags=75%, list=28%, signal=54%	39/9453/4598/38/10654/4597/10269/57107/3157/9986/51449/23463/3156/3422/116150
hsa01232	hsa01232	Nucleotide metabolism	58	0.376928	1.17727	0.223507	0.428049	0.350767	1686	tags=24%, list=16%, signal=20%	1890/51816/129607/978/7378/3614/353/953/50484/1635/1716/204/51251/4860
hsa05167	hsa05167	Kaposi sarcoma-associated herpesvirus infection	146	0.317654	1.12498	0.225989	0.430195	0.352525	645	tags=16%, list=6%, signal=16%	3107/1026/5610/81631/3134/2353/6934/5879/1870/581/9641/7316/1499/7311/6714/808/3105/6774/3383/5604/7538/718/6772/2787
hsa04725	hsa04725	Cholinergic synapse	60	-0.358426	-1.16342	0.230453	0.436066	0.357336	1794	tags=22%, list=17%, signal=18%	113/208/5594/59345/1385/3708/3709/5567/5293/207/5294/5330/5579
hsa05213	hsa05213	Endometrial cancer	49	0.38151	1.14743	0.233463	0.439133	0.359849	936	tags=20%, list=9%, signal=19%	1026/6934/2309/581/1499/5604/1643/4616/2885/6655
hsa04670	hsa04670	Leukocyte transendothelial migration	69	0.359187	1.14081	0.238636	0.444732	0.364437	877	tags=20%, list=8%, signal=19%	653361/7852/1535/3684/60/3689/5879/1499/3383/2773/2771/1536/4688/10627
hsa04914	hsa04914	Progesterone-mediated oocyte maturation	60	-0.354399	-1.15035	0.242798	0.444732	0.364437	2284	tags=27%, list=22%, signal=21%	673/5140/5595/8881/113/208/6196/5594/25847/5567/8697/5293/207/6197/3320/3326
hsa04979	hsa04979	Cholesterol metabolism	28	0.426268	1.17912	0.244489	0.444732	0.364437	482	tags=18%, list=5%, signal=17%	19/948/27141/706/9218
hsa04144	hsa04144	Endocytosis	202	-0.28125	-1.09355	0.244898	0.444732	0.364437	2085	tags=27%, list=20%, signal=22%	8395/147179/8411/1173/9266/55048/4734/9897/23550/10565/7046/57403/137492/7048/23396/79643/112936/80230/4087/7456/9525/6642/9135/25978/116984/10015/2870/118813/51534/9765/5867/29924/51028/23325/5869/11059/83737/10890/157/163/3133/10109/51019/23527/28964/55737/10097/10093/27128/3304/10096/30011/156/3106/3312
hsa05202	hsa05202	Transcriptional misregulation in cancer	112	0.329915	1.12987	0.246654	0.444732	0.364437	863	tags=19%, list=8%, signal=17%	6688/1026/3398/3684/929/1051/4193/2521/581/604/1649/2130/2209/330/6667/51274/1643/904/4616/7704/5371
hsa03060	hsa03060	Protein export	23	0.446995	1.17805	0.246888	0.444732	0.364437	1647	tags=39%, list=16%, signal=33%	7095/3309/6727/28972/23478/10952/29927/6729/23480
hsa05203	hsa05203	Viral carcinogenesis	142	0.3137	1.11032	0.248134	0.444732	0.364437	1379	tags=23%, list=13%, signal=20%	3107/1026/5315/5610/3134/6672/4193/5879/581/3516/468/6714/3105/6774/7534/22938/718/10971/6777/896/9114/2959/2885/9586/3718/8517/5829/3665/7337/4055/8379/2934/28973
hsa04662	hsa04662	B cell receptor signaling pathway	72	0.352554	1.1277	0.248588	0.444732	0.364437	640	tags=18%, list=6%, signal=17%	353514/10288/79168/2213/8519/2353/5879/11006/5777/10859/4793/5604/11025
hsa04916	hsa04916	Melanogenesis	46	-0.383123	-1.17586	0.250509	0.444732	0.364437	1583	tags=24%, list=15%, signal=20%	2932/5594/8321/1385/1387/5567/2033/5605/2778/5330/5579
hsa04270	hsa04270	Vascular smooth muscle contraction	64	-0.350092	-1.15597	0.250513	0.444732	0.364437	775	tags=22%, list=7%, signal=20%	5501/3708/3709/5567/5580/54776/9475/6093/2982/2983/5605/2778/5330/5579
hsa04210	hsa04210	Apoptosis	114	0.326283	1.12543	0.257634	0.45294	0.371163	551	tags=13%, list=5%, signal=13%	1508/1512/1509/4170/60/2353/581/4000/1649/468/330/27113/7277/824/5604
hsa05235	hsa05235	PD-L1 expression and PD-1 checkpoint pathway in cancer	72	0.350196	1.12016	0.258004	0.45294	0.371163	823	tags=21%, list=8%, signal=19%	2353/5777/1460/7099/4615/6774/4793/5604/6199/1459/6772/7097/7189/3460/3091
hsa00310	hsa00310	Lysine degradation	47	-0.37482	-1.157	0.262195	0.456547	0.374119	2859	tags=45%, list=27%, signal=33%	84444/54904/51111/29072/9757/1743/55870/8985/223/2145/3030/5351/85007/224/55217/80854/64324/8085/7799/4297/58508
hsa04924	hsa04924	Renin secretion	34	-0.393757	-1.14634	0.262948	0.456547	0.374119	1422	tags=35%, list=14%, signal=31%	5532/5534/1385/3708/3709/154/5567/2982/2983/5734/2778/5330
hsa04080	hsa04080	Neuroactive ligand-receptor interaction	60	0.360371	1.12986	0.26938	0.463117	0.379503	759	tags=15%, list=7%, signal=14%	728/133/2357/719/706/2358/5739/718/3274
hsa04935	hsa04935	Growth hormone synthesis, secretion and action	71	0.346478	1.10806	0.269663	0.463117	0.379503	998	tags=20%, list=10%, signal=18%	8660/3726/9021/2353/468/6774/5604/2773/6772/6777/2771/2885/6655/9586
hsa05110	hsa05110	Vibrio cholerae infection	38	0.39462	1.13717	0.276423	0.47216	0.386913	1358	tags=37%, list=13%, signal=32%	60/8992/375/535/9550/9296/9114/10952/537/9601/29927/51382/10945/30001
hsa05224	hsa05224	Breast cancer	73	0.347298	1.10846	0.278937	0.473894	0.388334	936	tags=19%, list=9%, signal=18%	1026/2353/6934/1870/581/1499/6667/5604/23401/6199/1643/4616/2885/6655
hsa03040	hsa03040	Spliceosome	128	0.310994	1.09632	0.281307	0.475363	0.389538	1484	tags=26%, list=14%, signal=22%	3178/6428/6434/2521/153527/25949/8175/10189/6429/9939/10992/22938/6625/55119/58517/10569/6430/151903/51690/9984/8683/9785/23350/6427/6629/11157/10946/4670/51503/10929/27258/6636/6631
hsa04713	hsa04713	Circadian entrainment	46	-0.372502	-1.14326	0.283096	0.475842	0.38993	1296	tags=22%, list=12%, signal=19%	5594/59345/1385/3708/5567/2982/2983/2778/5330/5579
hsa00511	hsa00511	Other glycan degradation	16	-0.461592	-1.13747	0.288719	0.482726	0.395571	1049	tags=50%, list=10%, signal=45%	2720/3073/64772/2517/2629/4125/4758/23324
hsa00600	hsa00600	Sphingolipid metabolism	37	-0.375332	-1.11214	0.295276	0.489235	0.400905	1488	tags=27%, list=14%, signal=23%	5660/6610/2629/8560/253782/8879/81537/55627/4758/64781
hsa01040	hsa01040	Biosynthesis of unsaturated fatty acids	16	-0.45453	-1.12007	0.298279	0.489235	0.400905	2017	tags=31%, list=19%, signal=25%	11332/51495/64834/60481/401494
hsa00062	hsa00062	Fatty acid elongation	17	-0.445048	-1.12583	0.298311	0.489235	0.400905	2017	tags=35%, list=19%, signal=29%	11332/3030/51495/64834/60481/401494
hsa05218	hsa05218	Melanoma	43	0.373246	1.09862	0.298805	0.489235	0.400905	835	tags=16%, list=8%, signal=15%	1026/4193/1870/581/5604/1643/4616
hsa05214	hsa05214	Glioma	56	-0.342116	-1.10281	0.303393	0.494187	0.404963	1172	tags=21%, list=11%, signal=19%	578/7157/6464/2475/5293/207/51426/5605/5336/6654/8536/5579
hsa05017	hsa05017	Spinocerebellar ataxia	109	-0.3033	-1.0823	0.307531	0.497805	0.407928	1561	tags=20%, list=15%, signal=17%	11273/6908/5702/5706/23369/5686/3708/3709/5693/7416/9519/23152/2475/5704/5293/207/7419/29982/293/9706/5330/5579
hsa05216	hsa05216	Thyroid cancer	32	0.391676	1.10454	0.308765	0.497805	0.407928	835	tags=25%, list=8%, signal=23%	1026/6934/581/1499/7170/5604/1643/4616
hsa05168	hsa05168	Herpes simplex virus 1 infection	366	-0.251243	-1.04707	0.310345	0.497812	0.407934	1547	tags=14%, list=15%, signal=13%	115509/6009/1147/6431/8764/7132/100131017/6850/117608/5501/7554/8890/329/29110/115004/578/29915/54811/7187/3454/10454/55762/836/1616/7157/5781/219749/6940/80264/2475/5452/23118/5293/317/207/8717/55900/3133/3115/6041/3678/64170/637/3716/8892/7124/3118/3113/3106/3117/3553/3119/3127
hsa01524	hsa01524	Platinum drug resistance	55	-0.343093	-1.09523	0.313253	0.499939	0.409677	1363	tags=40%, list=13%, signal=35%	8772/5595/355/5980/208/5594/4436/329/578/2941/836/7157/538/472/5293/317/207/4292/1317/637/2950/5366
hsa04215	hsa04215	Apoptosis - multiple species	26	-0.407882	-1.10463	0.323353	0.511557	0.419198	1458	tags=42%, list=14%, signal=37%	598/8772/27429/7132/329/578/836/57448/317/637/5366
hsa04724	hsa04724	Glutamatergic synapse	49	-0.358626	-1.11217	0.32377	0.511557	0.419198	1522	tags=24%, list=15%, signal=21%	5594/5532/59345/5534/3708/3709/5567/157/2778/156/5330/5579
hsa05100	hsa05100	Bacterial invasion of epithelial cells	50	-0.351945	-1.09592	0.328512	0.516467	0.423221	976	tags=20%, list=9%, signal=18%	6464/1398/5293/10109/71/10097/3678/10093/3688/10096
hsa04622	hsa04622	RIG-I-like receptor signaling pathway	47	0.356566	1.06559	0.335294	0.523111	0.428665	1239	tags=28%, list=12%, signal=25%	9636/3627/9641/4793/9140/64135/7189/64343/8517/10010/3665/79132/7706
hsa04710	hsa04710	Circadian rhythm	24	0.413035	1.10548	0.336049	0.523111	0.428665	417	tags=17%, list=4%, signal=16%	6500/8553/9978/5187
hsa05340	hsa05340	Primary immunodeficiency	24	-0.402839	-1.08038	0.342466	0.530486	0.434709	329	tags=12%, list=3%, signal=12%	920/100/5788
[truncated: 112 more rows]
