# Supplementary material for: Single-cell analysis reveals novel clonally expanded monocytes associated with IL1β–IL1R2 pair in acute inflammatory demyelinating polyneuropathy
Source: Sci Rep. 2023 Apr 11;13:5862. doi: 10.1038/s41598-023-32427-5 (PMC10088807; doi:10.1038/s41598-023-32427-5)
Supplement: Supplementary file 7 — Supplementary Information 7. [file 41598_2023_32427_MOESM7_ESM.xlsx]

## Sheet: SC495_Metrics_Summary
BD WTA Multiplex Rhapsody Analysis Pipeline Version 1.8
Analysis Date: 2021-03-06 21:53:23
Sample: SC495
Reference: starindex_hg.tar
Supplemental sequences: combined_extra_seq.fasta
Sample Tags Version: Single-Cell Multiplex Kit - Human
Sequencing Quality
Total_Reads_in_FASTQ	Pct_Reads_Too_Short	Pct_Reads_Low_Base_Quality	Pct_Reads_High_SNF	Pct_Reads_Filtered_Out	Total_Reads_After_Quality_Filtering	Library
472889618	0	0	4.05	4.05	453743226	SC495
22289455	0	0	0.04	0.04	22279648	SC496
495179073	0	0	3.87	3.87	476022874	Combined_stats
Library Quality
Total_Filtered_Reads	Pct_Contaminating_PhiX_Reads_in_Filtered_R2	Pct_Q30_Bases_in_Filtered_R2	Pct_Assigned_to_Cell_Labels	Pct_Cellular_Reads_Aligned_Uniquely_to_Annotated_Transcriptome	Pct_Cellular_Reads_Aligned_Uniquely_to_Other_Genomic_Regions	Pct_Cellular_Reads_Aligned_Not_Unique	Pct_Cellular_Reads_Unaligned
453743226	0	89.17	85.58	65.53	17.57	2.3	0.18	SC495
22279648	0	91.29	96.41	96.15	0.15	0.09	0.01	SC496
476022874	0	89.27	86.09	66.96	16.75	2.2	0.17	Combined_stats
Reads and Molecules
Aligned_Reads_By_Type	Total_Raw_Molecules	Total_RSEC_Molecules	Mean_Raw_Sequencing_Depth	Mean_RSEC_Sequencing_Depth	Sequencing_Saturation	Target_Type
287065913	95533250	90466194	3	3.17	90.57	mRNA
Cells RSEC
Putative_Cell_Count	Pct_Reads_from_Putative_Cells	Mean_Reads_per_Cell	Mean_Molecules_per_Cell	Median_Molecules_per_Cell	Mean_Targets_per_Cell	Median_Targets_per_Cell	Total_Targets_Detected	Target_Type
20113	91.64	13078.8	4082.42	2873	1507.77	1272	25562	mRNA
Sample_Tags
Sample_Tag_Filtered_Reads	ST_Pct_Reads_from_Putative_Cells
21645726	78.8

## Sheet: SC698_Metrics_Summary
BD Rhapsody WTA Analysis Pipeline Version 1.10
Analysis Date - Mon Jul 19 2021 08:00:33 GMT+0000 (Coordinated Universal Time)
Libraries - SC698 | SC699
References - genes.gtf | starindex_hg.tar.gz
Parameters - Sample Tag Version: hs | Sample Tag Names: None | VDJ Version: None | Subsample: None | Putative Cell Calling Type: mRNA | Refined Putative Cell Calling: On | Exact Cell Count: None
Sequencing Quality
Total_Reads_in_FASTQ	Pct_Read_Pair_Overlap	Pct_Reads_Too_Short	Pct_Reads_Low_Base_Quality	Pct_Reads_High_SNF	Pct_Reads_Filtered_Out	Total_Reads_After_Quality_Filtering	Library
733085362	0.24	0.01	0	2.78	2.78	712677927	SC698
40705317	35.21	0	0	0.04	0.04	40688741	SC699
773790679	2.08	0.01	0	2.63	2.64	753366668	Combined_stats
#Library Quality#
Total_Filtered_Reads	Pct_Contaminating_PhiX_Reads_in_Filtered_R2	Pct_Q30_Bases_in_Filtered_R2	Pct_Assigned_to_Cell_Labels	Pct_Cellular_Reads_Aligned_Uniquely	Library
712677927	0	94.96	97.54	63.3	SC698
40688741	0	94.99	99.51	99.18	SC699
753366668	0	94.96	97.65	65.24	Combined_stats
#Alignment Categories#
Cellular_Reads	Annotated_Transcriptome_Pct	Introns_Pct	Intergenic_Regions_Pct	Antisense_Pct	Not_Unique_Pct	Ambiguous_Pct	No_Feature_Pct	AbSeq_Pct	Sample_Tag_Pct	Unaligned_Pct	Library
695174461	64.71	22.09	5.73	2.25	1.94	2.66	0.01	0	0.18	0.43	SC698
40376510	0.01	0.01	0.01	0.01	0.01	0	0	0	99.94	0.02	SC699
735550971	61.16	20.87	5.42	2.12	1.84	2.51	0.01	0	5.66	0.41	Combined_stats
#Reads and Molecules#
Aligned_Reads_By_Type	Total_Raw_Molecules	Total_RSEC_Molecules	Mean_Raw_Sequencing_Depth	Mean_RSEC_Sequencing_Depth	Sequencing_Saturation	Bioproduct_Type
449873150	79998729	71917903	5.62	6.26	97.07	mRNA
#Cells RSEC#
Putative_Cell_Count	Pct_Reads_from_Putative_Cells	Mean_Reads_per_Cell	Median_Reads_per_Cell	Mean_Molecules_per_Cell	Median_Molecules_per_Cell	Mean_Bioproducts_per_Cell	Median_Bioproducts_per_Cell	Total_Bioproducts_Detected	Bioproduct_Type
17357	87.09	22572.5	18647	3584.21	2945	1405.01	1308	23246	mRNA
#Sample_Tags#
Sample_Tag_Filtered_Reads	ST_Pct_Reads_from_Putative_Cells
41598973	75.77

## Sheet: SC698_Sample_Tag_Metrics
## BD Rhapsody WTA Analysis Pipeline Version 1.10
## Analysis Date - Mon Jul 19 2021 08:00:33 GMT+0000 (Coordinated Universal Time)
## Libraries - SC698 | SC699
## References - genes.gtf | starindex_hg.tar.gz
## Parameters - Sample Tag Version: hs | Sample Tag Names: None | VDJ Version: None | Subsample: None | Putative Cell Calling Type: mRNA | Refined Putative Cell Calling: On | Exact Cell Count: None
Sample_Tag	Sample_Names	Raw_Reads	Pct_of_Raw_Reads	Cells_Called	Pct_of_Putative_Cells_Called	Raw_Reads_in_Called_Cells	Mean_Reads_per_Called_Cell
All_Tags		41598973	100	17357	100	26829222	1545.73
SampleTag01_hs		11	0	0	0	0	0
SampleTag02_hs		14311977	34.4	5647	32.53	10123394	1792.7
SampleTag03_hs		16082678	38.66	5052	29.11	9353853	1851.51
SampleTag04_hs		14913	0.04	0	0	0	0
SampleTag05_hs		1824	0	0	0	0	0
SampleTag06_hs		11178144	26.87	5137	29.6	7351975	1431.18
SampleTag07_hs		5211	0.01	0	0	0	0
SampleTag08_hs		834	0	0	0	0	0
SampleTag09_hs		1925	0	0	0	0	0
SampleTag10_hs		1012	0	0	0	0	0
SampleTag11_hs		125	0	0	0	0	0
SampleTag12_hs		319	0	0	0	0	0
Multiplet		0	0	1345	7.75	0	0
Undetermined		0	0	176	1.01	0	0

## Sheet: SC700_Metrics_Summary
## BD Rhapsody WTA Analysis Pipeline Version 1.10
## Analysis Date - Fri Jul 23 2021 02:50:16 GMT+0000 (Coordinated Universal Time)
## Libraries - SC700 | SC701
## References - genes.gtf | starindex_hg.tar.gz
## Parameters - Sample Tag Version: hs | Sample Tag Names: None | VDJ Version: None | Subsample: None | Putative Cell Calling Type: mRNA | Refined Putative Cell Calling: On | Exact Cell Count: None
#Sequencing Quality#
Total_Reads_in_FASTQ	Pct_Read_Pair_Overlap	Pct_Reads_Too_Short	Pct_Reads_Low_Base_Quality	Pct_Reads_High_SNF	Pct_Reads_Filtered_Out	Total_Reads_After_Quality_Filtering	Library
606403496	0.21	0	0	2.29	2.29	592511895	SC700
43927687	46.82	0	0	0.04	0.04	43908955	SC701
650331183	3.36	0	0	2.14	2.14	636420850	Combined_stats
#Library Quality#
Total_Filtered_Reads	Pct_Contaminating_PhiX_Reads_in_Filtered_R2	Pct_Q30_Bases_in_Filtered_R2	Pct_Assigned_to_Cell_Labels	Pct_Cellular_Reads_Aligned_Uniquely	Library
592511895	0	92.8	97.59	64.55	SC700
43908955	0	96.02	99.48	98.9	SC701
636420850	0	93.01	97.72	66.92	Combined_stats
#Alignment Categories#
Cellular_Reads	Annotated_Transcriptome_Pct	Introns_Pct	Intergenic_Regions_Pct	Antisense_Pct	Not_Unique_Pct	Ambiguous_Pct	No_Feature_Pct	AbSeq_Pct	Sample_Tag_Pct	Unaligned_Pct	Library
578216338	66.07	20.69	5.84	2.18	1.99	2.73	0.01	0	0.07	0.41	SC700
43459443	0.02	0.01	0.01	0.01	0.02	0	0	0	99.91	0.02	SC701
621675781	61.46	19.25	5.43	2.03	1.85	2.54	0.01	0	7.05	0.38	Combined_stats
#Reads and Molecules#
Aligned_Reads_By_Type	Total_Raw_Molecules	Total_RSEC_Molecules	Mean_Raw_Sequencing_Depth	Mean_RSEC_Sequencing_Depth	Sequencing_Saturation	Bioproduct_Type
382056441	72293387	66002456	5.28	5.79	96.76	mRNA
#Cells RSEC#
Putative_Cell_Count	Pct_Reads_from_Putative_Cells	Mean_Reads_per_Cell	Median_Reads_per_Cell	Mean_Molecules_per_Cell	Median_Molecules_per_Cell	Mean_Bioproducts_per_Cell	Median_Bioproducts_per_Cell	Total_Bioproducts_Detected	Bioproduct_Type
16008	88.62	21149.9	17426.5	3634.74	2987	1418.4	1316	23279	mRNA
#Sample_Tags#
Sample_Tag_Filtered_Reads	ST_Pct_Reads_from_Putative_Cells
43846964	75.97

## Sheet: SC700_Sample_Tag_Metrics
## BD Rhapsody WTA Analysis Pipeline Version 1.10
## Analysis Date - Fri Jul 23 2021 02:50:16 GMT+0000 (Coordinated Universal Time)
## Libraries - SC700 | SC701
## References - genes.gtf | starindex_hg.tar.gz
## Parameters - Sample Tag Version: hs | Sample Tag Names: None | VDJ Version: None | Subsample: None | Putative Cell Calling Type: mRNA | Refined Putative Cell Calling: On | Exact Cell Count: None
Sample_Tag	Sample_Names	Raw_Reads	Pct_of_Raw_Reads	Cells_Called	Pct_of_Putative_Cells_Called	Raw_Reads_in_Called_Cells	Mean_Reads_per_Called_Cell
All_Tags		43846964	100	16008	100	29301985	1830.46
SampleTag01_hs		6508	0.01	0	0	0	0
SampleTag02_hs		2738	0.01	0	0	0	0
SampleTag03_hs		1916	0	0	0	0	0
SampleTag04_hs		33220499	75.76	5327	33.28	22068151	4142.7
SampleTag05_hs		2266184	5.17	3917	24.47	1196151	305.37
SampleTag06_hs		3227	0.01	0	0	0	0
SampleTag07_hs		8336982	19.01	5457	34.09	6037683	1106.41
SampleTag08_hs		351	0	0	0	0	0
SampleTag09_hs		5987	0.01	0	0	0	0
SampleTag10_hs		115	0	0	0	0	0
SampleTag11_hs		199	0	0	0	0	0
SampleTag12_hs		2258	0.01	0	0	0	0
Multiplet		0	0	1069	6.68	0	0
Undetermined		0	0	238	1.49	0	0
