# Supplementary material for: Single-cell analysis reveals novel clonally expanded monocytes associated with IL1β–IL1R2 pair in acute inflammatory demyelinating polyneuropathy
Source: Sci Rep. 2023 Apr 11;13:5862. doi: 10.1038/s41598-023-32427-5 (PMC10088807; doi:10.1038/s41598-023-32427-5)
Supplement: Supplementary file 8 — Supplementary Information 8. [file 41598_2023_32427_MOESM8_ESM.xls]

## Sheet: ZAFT high NK GSEA GO
	ID	Description	setSize	enrichmentScore	NES	pvalue	p.adjust	qvalues	rank	leading_edge	core_enrichment
GO:0006397	GO:0006397	mRNA processing	449	0.491528	1.74322	1e-10	4.685e-07	4.23368e-07	1850	tags=33%, list=18%, signal=28%	PRPF38B/LUC7L3/SRSF7/DDX17/HNRNPH1/RBM39/KHDRBS1/SRSF11/ZCRB1/RBM25/CELF2/FUS/SLTM/THOC2/ZRANB2/CCAR1/HNRNPA2B1/PRPF4B/SRRM1/PRPF40A/SF3B1/TRA2B/DHX36/PNN/DDX5/SRSF5/ALYREF/HNRNPA1/DDX39A/SF3A3/SCAF11/SFPQ/CDC5L/HNRNPR/SRSF9/RBBP6/XRN2/SNRPD2/CHTOP/ZMAT2/SNRPE/RBMX/HNRNPF/AQR/POLR2G/LARP7/HNRNPK/TENT2/HNRNPL/SETX/U2SURP/NCBP3/HNRNPA3/REST/TGS1/CDK11B/SAFB/ADAR/HNRNPUL1/CCNH/SF1/SMNDC1/VIRMA/SAP18…
GO:0060337	GO:0060337	type I interferon signaling pathway	72	0.705059	2.15138	5.90918e-10	9.22817e-07	8.3392e-07	1255	tags=49%, list=12%, signal=43%	HLA-C/STAT1/IRF1/XAF1/PTPN6/SAMHD1/HLA-F/IFITM1/NLRC5/SP100/ISG20/HLA-A/IFITM3/HSP90AB1/MX2/IFI6/IRF8/ABCE1/ZBP1/HLA-E/PTPN2/GBP2/MX1/IFITM2/CNOT7/ADAR/MAVS/IFIT3/YTHDF3/BST2/ISG15/TYK2/RSAD2/STAT2/PTPN11
GO:0071357	GO:0071357	cellular response to type I interferon	72	0.705059	2.15138	5.90918e-10	9.22817e-07	8.3392e-07	1255	tags=49%, list=12%, signal=43%	HLA-C/STAT1/IRF1/XAF1/PTPN6/SAMHD1/HLA-F/IFITM1/NLRC5/SP100/ISG20/HLA-A/IFITM3/HSP90AB1/MX2/IFI6/IRF8/ABCE1/ZBP1/HLA-E/PTPN2/GBP2/MX1/IFITM2/CNOT7/ADAR/MAVS/IFIT3/YTHDF3/BST2/ISG15/TYK2/RSAD2/STAT2/PTPN11
GO:0000375	GO:0000375	RNA splicing, via transesterification reactions	318	0.516804	1.7999	1.10928e-09	1.29924e-06	1.17408e-06	1625	tags=33%, list=16%, signal=28%	LUC7L3/SRSF7/DDX17/HNRNPH1/RBM39/KHDRBS1/SRSF11/ZCRB1/RBM25/CELF2/FUS/CCAR1/HNRNPA2B1/PRPF4B/MPHOSPH10/SRRM1/PRPF40A/SF3B1/TRA2B/PNN/DDX5/SRSF5/ALYREF/HNRNPA1/DDX39A/SF3A3/SCAF11/SFPQ/CDC5L/HNRNPR/SRSF9/SNRPD2/ZMAT2/SNRPE/RBMX/HNRNPF/AQR/POLR2G/LARP7/HNRNPK/HNRNPL/SETX/U2SURP/HNRNPA3/REST/TGS1/HNRNPUL1/SF1/SMNDC1/SAP18/RBM3/SNRPB2/SNRPD1/CWC22/TIA1/RNPS1/DDX46/HNRNPD/SLU7/LSM3/RBMX2/PSPC1/FXR1/SR…
GO:0008380	GO:0008380	RNA splicing	397	0.488745	1.72157	2.88737e-09	2.1943e-06	1.98292e-06	1625	tags=31%, list=16%, signal=28%	PRPF38B/LUC7L3/SRSF7/DDX17/HNRNPH1/RBM39/KHDRBS1/SRSF11/ZCRB1/RBM25/CELF2/ZNF638/FUS/THOC2/ZRANB2/CCAR1/HNRNPA2B1/RPS13/PRPF4B/MPHOSPH10/SRRM1/PRPF40A/SF3B1/TRA2B/CLK1/PNN/IVNS1ABP/PIK3R1/DDX5/SRSF5/ALYREF/HNRNPA1/DDX39A/SF3A3/SCAF11/SFPQ/CDC5L/HNRNPR/SRSF9/SNRPD2/ZMAT2/SNRPE/RBMX/HNRNPF/AQR/POLR2G/LARP7/HNRNPK/HNRNPL/SETX/U2SURP/HNRNPA3/REST/TGS1/PPIG/HNRNPUL1/SF1/SMNDC1/VIRMA/SAP18/RBM3/SNRPB2/…
GO:0034340	GO:0034340	response to type I interferon	76	0.692773	2.12702	3.06518e-09	2.1943e-06	1.98292e-06	1255	tags=46%, list=12%, signal=41%	HLA-C/STAT1/IRF1/XAF1/PTPN6/SAMHD1/HLA-F/IFITM1/NLRC5/SP100/ISG20/HLA-A/IFITM3/HSP90AB1/MX2/IFI6/IRF8/ABCE1/ZBP1/HLA-E/PTPN2/GBP2/MX1/IFITM2/CNOT7/ADAR/MAVS/IFIT3/YTHDF3/BST2/ISG15/TYK2/RSAD2/STAT2/PTPN11
GO:0000377	GO:0000377	RNA splicing, via transesterification reactions with bulged adenosine as nucleophile	315	0.51318	1.78756	3.74694e-09	2.1943e-06	1.98292e-06	1625	tags=32%, list=16%, signal=28%	LUC7L3/SRSF7/DDX17/HNRNPH1/RBM39/KHDRBS1/SRSF11/ZCRB1/RBM25/CELF2/FUS/CCAR1/HNRNPA2B1/PRPF4B/SRRM1/PRPF40A/SF3B1/TRA2B/PNN/DDX5/SRSF5/ALYREF/HNRNPA1/DDX39A/SF3A3/SCAF11/SFPQ/CDC5L/HNRNPR/SRSF9/SNRPD2/ZMAT2/SNRPE/RBMX/HNRNPF/AQR/POLR2G/LARP7/HNRNPK/HNRNPL/SETX/U2SURP/HNRNPA3/REST/TGS1/HNRNPUL1/SF1/SMNDC1/SAP18/RBM3/SNRPB2/SNRPD1/CWC22/TIA1/RNPS1/DDX46/HNRNPD/SLU7/LSM3/RBMX2/PSPC1/FXR1/SRSF2/SMU1/E…
GO:0000398	GO:0000398	mRNA splicing, via spliceosome	315	0.51318	1.78756	3.74694e-09	2.1943e-06	1.98292e-06	1625	tags=32%, list=16%, signal=28%	LUC7L3/SRSF7/DDX17/HNRNPH1/RBM39/KHDRBS1/SRSF11/ZCRB1/RBM25/CELF2/FUS/CCAR1/HNRNPA2B1/PRPF4B/SRRM1/PRPF40A/SF3B1/TRA2B/PNN/DDX5/SRSF5/ALYREF/HNRNPA1/DDX39A/SF3A3/SCAF11/SFPQ/CDC5L/HNRNPR/SRSF9/SNRPD2/ZMAT2/SNRPE/RBMX/HNRNPF/AQR/POLR2G/LARP7/HNRNPK/HNRNPL/SETX/U2SURP/HNRNPA3/REST/TGS1/HNRNPUL1/SF1/SMNDC1/SAP18/RBM3/SNRPB2/SNRPD1/CWC22/TIA1/RNPS1/DDX46/HNRNPD/SLU7/LSM3/RBMX2/PSPC1/FXR1/SRSF2/SMU1/E…
GO:0022613	GO:0022613	ribonucleoprotein complex biogenesis	403	0.483719	1.70607	1.81081e-08	9.4263e-06	8.51824e-06	1840	tags=32%, list=18%, signal=27%	LUC7L3/DDX17/RPL6/RPS19/CELF2/RPL14/AGO2/ISG20/EIF3G/MPHOSPH10/EIF3A/RPL10/SF3B1/DDX52/HSP90AB1/SRSF5/RPL13A/RPS8/RPL23A/DDX21/SF3A3/EIF4H/SCAF11/ABCE1/EIF3H/ATR/EIF5/SRSF9/RPS21/SBDS/XRN2/RPS28/RPL11/SNRPD2/RPL38/PA2G4/NSA2/SNRPE/RPSA/RBMX/DHX29/SETX/WDR43/NOP58/EIF3I/EIF3J/REXO4/IMP4/TGS1/ADAR/NOP56/RPS6/SF1/HSP90AA1/RPL24/GTF3A/DDX54/RPS24/EIF3B/SNRPD1/RPLP0/SLU7/CUL4A/HELB/EIF4A3/RPL7/GCFC2/R…
GO:0071826	GO:0071826	ribonucleoprotein complex subunit organization	176	0.557585	1.86209	4.34289e-08	2.03465e-05	1.83864e-05	1779	tags=37%, list=17%, signal=31%	LUC7L3/RPL6/RPS19/CELF2/AGO2/EIF3G/EIF3A/RPL10/SF3B1/HSP90AB1/SRSF5/RPL13A/RPL23A/SF3A3/EIF4H/SCAF11/EIF3H/ATR/EIF5/SRSF9/RPS28/RPL11/SNRPD2/RPL38/SNRPE/RPSA/RBMX/DHX29/SETX/EIF3I/EIF3J/TGS1/ADAR/SF1/HSP90AA1/RPL24/EIF3B/SNRPD1/RPLP0/SLU7/GCFC2/RPS15/RPL3/DDX23/VCP/XAB2/CRNKL1/RPL5/SRSF1/SNRPF/EIF3D/RBM5/EIF4B/USP4/GEMIN7/LUC7L/KIF5B/RRP7A/BRIX1/RPS10/EIF3M/AGO1/CPSF6/XRCC5/USP39
GO:0022618	GO:0022618	ribonucleoprotein complex assembly	170	0.55908	1.86407	5.06264e-08	2.15623e-05	1.94851e-05	1779	tags=37%, list=17%, signal=31%	LUC7L3/RPL6/RPS19/CELF2/AGO2/EIF3G/EIF3A/RPL10/SF3B1/HSP90AB1/SRSF5/RPL13A/RPL23A/SF3A3/EIF4H/SCAF11/EIF3H/ATR/EIF5/SRSF9/RPS28/RPL11/SNRPD2/RPL38/SNRPE/RPSA/RBMX/DHX29/SETX/EIF3I/EIF3J/TGS1/ADAR/SF1/HSP90AA1/RPL24/EIF3B/SNRPD1/RPLP0/SLU7/GCFC2/RPS15/RPL3/DDX23/XAB2/CRNKL1/RPL5/SRSF1/SNRPF/EIF3D/RBM5/EIF4B/USP4/GEMIN7/LUC7L/RRP7A/BRIX1/RPS10/EIF3M/AGO1/CPSF6/XRCC5/USP39
GO:0034341	GO:0034341	response to interferon-gamma	123	0.587129	1.89261	9.78555e-08	3.82044e-05	3.45241e-05	579	tags=30%, list=6%, signal=29%	HLA-C/STAT1/CCL3/IRF1/GBP1/TRIM22/HLA-F/IFITM1/NLRC5/SP100/GBP4/PARP9/HLA-A/VIM/IFITM3/TXK/HSP90AB1/TRIM38/IRF8/RPL13A/GAPDH/ZYX/CCL4/NUB1/HLA-DPA1/SOCS1/CCL3L1/ACTR3/HLA-DPB1/HLA-E/PTPN2/CALCOCO2/GBP2/IFITM2/GBP3/HLA-DRB1/GBP5
GO:1903311	GO:1903311	regulation of mRNA metabolic process	277	0.500585	1.73401	1.283e-07	4.62374e-05	4.17833e-05	1828	tags=38%, list=18%, signal=32%	ZFP36/SRSF7/DDX17/RBM39/ZFP36L2/KHDRBS1/RBM25/CELF2/AGO2/FUS/SLTM/SET/HNRNPA2B1/VIM/TRA2B/DHX36/DDX5/PSME1/HNRNPA1/HNRNPR/SRSF9/SERBP1/RBMX/ROCK2/PSMD7/UBB/POLR2G/PSMD1/LARP7/PSMB9/HNRNPK/HNRNPL/PSMC6/REST/PSME2/EIF4G1/CDK11B/CNOT7/SAFB/TNRC6A/SF1/VIRMA/ANP32A/SAP18/RBM3/CWC22/TIA1/SECISBP2/PSMF1/RNPS1/ZC3H12A/HNRNPD/PARN/FXR1/SMU1/PSMD6/QKI/ROCK1/IWS1/TENT5A/METTL16/YBX1/NCL/PSMD13/PNPT1/HNRNPU/…
GO:0009615	GO:0009615	response to virus	241	0.513285	1.75925	1.43851e-07	4.81388e-05	4.35015e-05	1417	tags=30%, list=14%, signal=26%	CXCR4/STAT1/IRF1/DDX17/GBP1/IFI16/SAMHD1/TRIM22/IFITM1/NLRC5/ISG20/BCL2/PARP9/IFI44L/IFITM3/BECN1/G3BP1/DHX36/PMAIP1/MX2/IVNS1ABP/IFI6/DDIT4/DDX21/DTX3L/ABCE1/TNFAIP3/CCL4/LYST/AUP1/ZBP1/SLFN13/PLSCR1/TPT1/NCBP3/TBX21/MX1/ANKRD17/IFITM2/GBP3/CNOT7/EIF2AK2/ADAR/HNRNPUL1/PHB/HSP90AA1/BAX/ZC3H12A/MAVS/MLKL/TRIM44/PIM2/BANF1/IFIT3/RRP1B/BST2/IFI44/CHUK/ISG15/C1QBP/PQBP1/DDX3X/RSAD2/RELA/STAT2/DNAJC3/…
GO:0051169	GO:0051169	nuclear transport	279	0.49535	1.71672	1.80935e-07	5.6512e-05	5.10681e-05	1901	tags=33%, list=18%, signal=28%	SRSF7/NFKBIA/KHDRBS1/SRSF11/MAPK1/TPR/SP100/PPP3CA/THOC2/NEMF/HNRNPA2B1/SRRM1/ANP32B/HSP90AB1/MX2/PIK3R1/SRSF5/ALYREF/HNRNPA1/DDX39A/KPNB1/ABCE1/CBLB/SRSF9/SNRPD2/CHTOP/NUP50/PPP1R12A/SNRPE/IPO8/ANP32A/SNRPD1/UPF3A/NUP153/NUP62/BACH2/RNPS1/ZC3H12A/MAVS/SLU7/SMG1/TNPO2/SRSF2/STAT3/EIF4A3/UFM1/BANF1/RPS15/EMD/IWS1/TNPO3/WDR33/RPL23/RANBP2/NOL6/FAM53C/SDAD1/NXF1/KPNA4/PABPN1/DMAP1/PHAX/UPF2/KPNA5/SR…
GO:0051607	GO:0051607	defense response to virus	182	0.54076	1.80934	2.68472e-07	7.39878e-05	6.68604e-05	1544	tags=33%, list=15%, signal=29%	STAT1/IRF1/DDX17/GBP1/IFI16/SAMHD1/TRIM22/IFITM1/NLRC5/ISG20/BCL2/PARP9/IFI44L/IFITM3/BECN1/G3BP1/DHX36/PMAIP1/MX2/IFI6/DDIT4/DDX21/DTX3L/ABCE1/TNFAIP3/LYST/ZBP1/SLFN13/PLSCR1/NCBP3/MX1/ANKRD17/IFITM2/GBP3/CNOT7/EIF2AK2/ADAR/PHB/HSP90AA1/ZC3H12A/MAVS/MLKL/TRIM44/IFIT3/BST2/ISG15/C1QBP/PQBP1/RSAD2/RELA/STAT2/DNAJC3/USP15/AIMP1/POLR3A/ZMYND11/ITCH/UNC93B1/TBK1/PTPN22
GO:0140546	GO:0140546	defense response to symbiont	182	0.54076	1.80934	2.68472e-07	7.39878e-05	6.68604e-05	1544	tags=33%, list=15%, signal=29%	STAT1/IRF1/DDX17/GBP1/IFI16/SAMHD1/TRIM22/IFITM1/NLRC5/ISG20/BCL2/PARP9/IFI44L/IFITM3/BECN1/G3BP1/DHX36/PMAIP1/MX2/IFI6/DDIT4/DDX21/DTX3L/ABCE1/TNFAIP3/LYST/ZBP1/SLFN13/PLSCR1/NCBP3/MX1/ANKRD17/IFITM2/GBP3/CNOT7/EIF2AK2/ADAR/PHB/HSP90AA1/ZC3H12A/MAVS/MLKL/TRIM44/IFIT3/BST2/ISG15/C1QBP/PQBP1/RSAD2/RELA/STAT2/DNAJC3/USP15/AIMP1/POLR3A/ZMYND11/ITCH/UNC93B1/TBK1/PTPN22
GO:0019221	GO:0019221	cytokine-mediated signaling pathway	463	0.452404	1.60755	3.05947e-07	7.6787e-05	6.939e-05	1131	tags=24%, list=11%, signal=22%	CXCR4/FOS/HLA-C/STAT1/CCL3/JUNB/IRF1/XAF1/IL32/GBP1/PTPN6/SAMHD1/TRIM22/NFKBIA/HLA-F/IFITM1/NLRC5/SP100/ISG20/BCL2/HSP90B1/PARP9/HLA-A/HNRNPA2B1/VIM/IFITM3/CASP4/TXK/RACK1/HSP90AB1/SPPL2A/TRIM38/MX2/IFI6/PIK3R1/IRF8/PSME1/IRS2/IRAK4/ABCE1/TNFAIP3/IL7R/PAK2/CCL4/CPNE1/LIMS1/HLA-DPA1/SOCS1/JAK3/CCL3L1/ZBP1/HLA-DPB1/HNRNPF/HLA-E/PTPN2/PSMD7/UBB/GBP2/PSMD1/PSMB9/MCL1/TAB3/PSMC6/PSME2/MX1/IFITM2/GSTP1…
GO:0006913	GO:0006913	nucleocytoplasmic transport	276	0.497902	1.72259	3.1141e-07	7.6787e-05	6.939e-05	1901	tags=33%, list=18%, signal=28%	SRSF7/NFKBIA/KHDRBS1/SRSF11/MAPK1/TPR/SP100/PPP3CA/THOC2/NEMF/HNRNPA2B1/SRRM1/ANP32B/HSP90AB1/MX2/PIK3R1/SRSF5/ALYREF/HNRNPA1/DDX39A/KPNB1/ABCE1/CBLB/SRSF9/SNRPD2/CHTOP/NUP50/PPP1R12A/SNRPE/IPO8/ANP32A/SNRPD1/UPF3A/NUP153/NUP62/BACH2/RNPS1/ZC3H12A/MAVS/SLU7/SMG1/TNPO2/SRSF2/STAT3/EIF4A3/UFM1/RPS15/EMD/IWS1/TNPO3/WDR33/RPL23/RANBP2/NOL6/FAM53C/SDAD1/NXF1/KPNA4/PABPN1/DMAP1/PHAX/UPF2/KPNA5/SRSF1/PT…
GO:0006413	GO:0006413	translational initiation	177	0.541561	1.80776	5.79627e-07	0.000135778	0.000122698	1226	tags=41%, list=12%, signal=37%	PPP1R15A/RPLP1/RPS4Y1/KHDRBS1/RPL6/RPS19/RPL14/AGO2/TPR/RPL18A/ATF4/EIF1/RPS13/RPL32/EIF3G/EIF3A/RPL10/RPL9/EIF4A2/RPL13A/RPS8/RPL23A/RPL30/EIF4H/RPL36/ABCE1/EIF3H/EIF5/RPS21/EIF4G3/RPS28/RPL11/RPL38/RPLP2/RPL4/RPSA/POLR2G/DHX29/RPL28/EIF4G1/RPL41/EIF3I/EIF3J/EIF2AK2/EIF5B/RPL15/RPS6/RPS29/RPL24/RPS20/RPS24/RPL22/EIF3B/RPLP0/RPL21/EIF4E3/RPL7/RPS15/RPS2/RPL3/EIF1B/RPS3A/RPL37/YTHDF3/RPL23/MTIF3/R…
GO:0010608	GO:0010608	posttranscriptional regulation of gene expression	495	0.437443	1.55877	7.25984e-07	0.000161964	0.000146361	2385	tags=37%, list=23%, signal=30%	NEAT1/ZFP36/PPP1R15A/ZFP36L2/KHDRBS1/MAPK1/AGO2/TPR/FUS/SET/PPP3CA/PARP9/ATF4/NEMF/HNRNPA2B1/EIF1/VIM/MARF1/RPL10/RACK1/DHX36/DDX5/ZC3H7A/EIF4A2/RPL13A/PSME1/GAPDH/MATR3/RPL30/EIF4H/EIF3H/USP16/EIF5/HNRNPR/EIF4G3/RPL38/SERBP1/NUP50/PA2G4/ROCK2/PSMD7/UBB/POLR2G/PSMD1/DHX29/PURA/PSMB9/TENT2/PSMC6/IPO8/PSME2/EIF4G1/LTN1/CNBP/CNOT7/EIF2AK2/ADAR/EIF5B/TNRC6A/TSNAX/ANP32A/RBM3/RPL22/EIF3B/UPF3A/NUP153/…
GO:0006403	GO:0006403	RNA localization	210	0.518555	1.75701	9.62871e-07	0.000205048	0.000185295	1702	tags=34%, list=17%, signal=29%	ZFP36/SRSF7/KHDRBS1/SRSF11/TPR/THOC2/HNRNPA2B1/SRRM1/DHX36/MX2/SRSF5/ALYREF/HNRNPA1/DDX39A/ABCE1/ATR/SFPQ/SRSF9/CHTOP/NUP50/PURA/TNKS/NCBP3/NOP58/CCT8/UPF3A/NUP153/NUP62/RNPS1/SLU7/PARN/SMG1/SRSF2/EIF4A3/QKI/RPS15/IWS1/TERF2/YBX1/PNPT1/HNRNPU/MVP/WDR33/RANBP2/NOL6/EXOSC2/SDAD1/NXF1/PABPN1/PHAX/UPF2/SRSF1/NUP133/ZC3H11B/RAN/CPSF3/DCP2/FYTTD1/KHSRP/UPF1/NUP88/XPO1/SMG7/CPSF2/NOP9/NUP98/NUP107/CCT2/…
GO:0051236	GO:0051236	establishment of RNA localization	177	0.536208	1.78989	1.07178e-06	0.000218318	0.000197287	1848	tags=38%, list=18%, signal=32%	ZFP36/SRSF7/KHDRBS1/SRSF11/TPR/THOC2/HNRNPA2B1/SRRM1/MX2/SRSF5/ALYREF/HNRNPA1/DDX39A/ABCE1/ATR/SFPQ/SRSF9/CHTOP/NUP50/PURA/TNKS/NCBP3/UPF3A/NUP153/NUP62/RNPS1/SLU7/SMG1/SRSF2/EIF4A3/QKI/RPS15/IWS1/TERF2/YBX1/PNPT1/HNRNPU/MVP/WDR33/RANBP2/NOL6/SDAD1/NXF1/PABPN1/PHAX/UPF2/SRSF1/NUP133/ZC3H11B/RAN/CPSF3/FYTTD1/KHSRP/UPF1/NUP88/XPO1/SMG7/CPSF2/NOP9/NUP98/NUP107/MCM3AP/NSUN2/MRPL18/CPSF6/NPM1/SEC13
GO:0050657	GO:0050657	nucleic acid transport	174	0.533459	1.77859	1.2436e-06	0.00023305	0.0002106	1898	tags=39%, list=18%, signal=32%	ZFP36/SRSF7/KHDRBS1/SRSF11/TPR/THOC2/HNRNPA2B1/SRRM1/MX2/SRSF5/ALYREF/HNRNPA1/DDX39A/ABCE1/SFPQ/SRSF9/CHTOP/NUP50/PURA/TNKS/NCBP3/UPF3A/NUP153/NUP62/RNPS1/SLU7/SMG1/SRSF2/EIF4A3/QKI/RPS15/IWS1/TERF2/YBX1/PNPT1/HNRNPU/MVP/WDR33/RANBP2/NOL6/SDAD1/NXF1/PABPN1/PHAX/UPF2/SRSF1/NUP133/ZC3H11B/RAN/CPSF3/FYTTD1/KHSRP/UPF1/NUP88/XPO1/SMG7/CPSF2/NOP9/NUP98/NUP107/MCM3AP/NSUN2/MRPL18/CPSF6/NPM1/SEC13/EIF5A
GO:0050658	GO:0050658	RNA transport	174	0.533459	1.77859	1.2436e-06	0.00023305	0.0002106	1898	tags=39%, list=18%, signal=32%	ZFP36/SRSF7/KHDRBS1/SRSF11/TPR/THOC2/HNRNPA2B1/SRRM1/MX2/SRSF5/ALYREF/HNRNPA1/DDX39A/ABCE1/SFPQ/SRSF9/CHTOP/NUP50/PURA/TNKS/NCBP3/UPF3A/NUP153/NUP62/RNPS1/SLU7/SMG1/SRSF2/EIF4A3/QKI/RPS15/IWS1/TERF2/YBX1/PNPT1/HNRNPU/MVP/WDR33/RANBP2/NOL6/SDAD1/NXF1/PABPN1/PHAX/UPF2/SRSF1/NUP133/ZC3H11B/RAN/CPSF3/FYTTD1/KHSRP/UPF1/NUP88/XPO1/SMG7/CPSF2/NOP9/NUP98/NUP107/MCM3AP/NSUN2/MRPL18/CPSF6/NPM1/SEC13/EIF5A
GO:0014070	GO:0014070	response to organic cyclic compound	441	0.442037	1.56521	2.38702e-06	0.000430122	0.000388688	1130	tags=19%, list=11%, signal=18%	CXCR4/FOS/FOSB/STAT1/ZFP36/CCL3/JUND/DDX17/NFKBIA/ZFP36L2/HMGB1/JUN/DUSP1/CD38/CALM1/HSPA5/MAPK1/ACTB/BCL2/HSP90B1/CFLAR/ATF4/BECN1/KLF9/ETS1/CBX3/DHX36/HSP90AB1/PMAIP1/NCOA2/DNAJA1/DDX5/DUSP6/DDIT4/GNAS/NCOA3/DDX21/PARP1/DNMT3A/CDC5L/PAK2/CALM3/GNB1/ROCK2/AKAP9/REST/MBD4/NASP/GSTP1/TAF1/SAFB/PHB/TIPARP/PCNA/ABHD2/DDX54/ABCA2/CPT1A/ZC3H12A/USP8/ARID1A/HNRNPD/MAVS/NR3C1/STAT3/EIF4A3/MLC1/HDAC6/RXR…
GO:0031960	GO:0031960	response to corticosteroid	57	0.671085	1.97318	3.09733e-06	0.000524759	0.000474207	818	tags=33%, list=8%, signal=31%	FOS/FOSB/ZFP36/ZFP36L2/HMGB1/DUSP1/CALM1/BCL2/CFLAR/KLF9/CBX3/DDIT4/PARP1/CALM3/REST/GSTP1/PCNA/USP8/NR3C1
GO:0035456	GO:0035456	response to interferon-beta	21	0.820232	2.01843	3.13623e-06	0.000524759	0.000474207	1002	tags=52%, list=10%, signal=47%	STAT1/IRF1/XAF1/IFI16/IFITM1/PYHIN1/IFITM3/PLSCR1/IFITM2/PNPT1/BST2
GO:0006405	GO:0006405	RNA export from nucleus	129	0.556685	1.8009	5.3742e-06	0.000868211	0.000784574	1997	tags=42%, list=19%, signal=34%	SRSF7/KHDRBS1/SRSF11/TPR/THOC2/HNRNPA2B1/SRRM1/SRSF5/ALYREF/HNRNPA1/DDX39A/ABCE1/SRSF9/CHTOP/NUP50/NUP153/NUP62/RNPS1/SLU7/SMG1/SRSF2/EIF4A3/RPS15/IWS1/WDR33/RANBP2/NOL6/SDAD1/NXF1/PABPN1/PHAX/UPF2/SRSF1/NUP133/ZC3H11B/RAN/CPSF3/FYTTD1/UPF1/NUP88/XPO1/SMG7/CPSF2/NOP9/NUP98/NUP107/MCM3AP/NSUN2/CPSF6/NPM1/SEC13/EIF5A/TSC1/AAAS
GO:0050684	GO:0050684	regulation of mRNA processing	117	0.56226	1.7977	6.04294e-06	0.000943706	0.000852796	1754	tags=41%, list=17%, signal=34%	SRSF7/DDX17/RBM39/KHDRBS1/RBM25/CELF2/SLTM/HNRNPA2B1/TRA2B/DHX36/DDX5/HNRNPA1/SRSF9/RBMX/LARP7/HNRNPK/HNRNPL/REST/CDK11B/SAFB/SF1/VIRMA/SAP18/RBM3/CWC22/TIA1/RNPS1/FXR1/SMU1/QKI/IWS1/METTL16/NCL/HNRNPU/C1QBP/PABPN1/NSRP1/CIRBP/CDK11A/RBM5/NELFE/NUP98/DYRK1A/TRA2A/SAFB2/ZC3H14/RNF40/CPSF6
GO:0071346	GO:0071346	cellular response to interferon-gamma	112	0.568758	1.80783	7.12678e-06	0.00107706	0.000973307	579	tags=29%, list=6%, signal=27%	HLA-C/STAT1/CCL3/IRF1/GBP1/TRIM22/HLA-F/NLRC5/SP100/GBP4/PARP9/HLA-A/VIM/TXK/HSP90AB1/TRIM38/IRF8/RPL13A/GAPDH/ZYX/CCL4/HLA-DPA1/SOCS1/CCL3L1/ACTR3/HLA-DPB1/HLA-E/PTPN2/GBP2/GBP3/HLA-DRB1/GBP5
GO:0051384	GO:0051384	response to glucocorticoid	51	0.677094	1.95944	8.99222e-06	0.00129639	0.00117151	818	tags=35%, list=8%, signal=33%	FOS/FOSB/ZFP36/ZFP36L2/HMGB1/DUSP1/CALM1/BCL2/CFLAR/KLF9/CBX3/DDIT4/CALM3/REST/GSTP1/PCNA/USP8/NR3C1
GO:0051028	GO:0051028	mRNA transport	135	0.541653	1.76754	9.13147e-06	0.00129639	0.00117151	1690	tags=36%, list=16%, signal=30%	ZFP36/SRSF7/SRSF11/TPR/THOC2/HNRNPA2B1/SRRM1/MX2/SRSF5/ALYREF/HNRNPA1/DDX39A/SRSF9/CHTOP/NUP50/TNKS/NCBP3/UPF3A/NUP153/NUP62/RNPS1/SLU7/SMG1/SRSF2/EIF4A3/QKI/IWS1/MVP/WDR33/RANBP2/NXF1/PABPN1/UPF2/SRSF1/NUP133/ZC3H11B/CPSF3/FYTTD1/KHSRP/UPF1/NUP88/XPO1/SMG7/CPSF2/NUP98/NUP107/MCM3AP/NSUN2
GO:0071166	GO:0071166	ribonucleoprotein complex localization	123	0.541341	1.74501	1.15506e-05	0.0015916	0.00143828	1997	tags=41%, list=19%, signal=33%	SRSF7/SRSF11/TPR/THOC2/HNRNPA2B1/SRRM1/SRSF5/ALYREF/DDX39A/ABCE1/SRSF9/CHTOP/NUP50/NUP153/NUP62/RNPS1/SLU7/SMG1/SRSF2/EIF4A3/RPS15/IWS1/WDR33/RANBP2/NOL6/SDAD1/NXF1/PABPN1/UPF2/SRSF1/NUP133/ZC3H11B/RAN/CPSF3/FYTTD1/UPF1/NUP88/XPO1/SMG7/CPSF2/NOP9/NUP98/NUP107/MCM3AP/NSUN2/NPM1/SEC13/EIF5A/TSC1/AAAS
GO:0001959	GO:0001959	regulation of cytokine-mediated signaling pathway	109	0.567317	1.80141	1.30137e-05	0.00174197	0.00157416	1047	tags=28%, list=10%, signal=26%	CXCR4/STAT1/PTPN6/SAMHD1/NLRC5/PARP9/CASP4/TXK/RACK1/HSP90AB1/SPPL2A/ABCE1/TNFAIP3/CPNE1/SOCS1/ZBP1/PTPN2/GSTP1/CNOT7/ADAR/ADAM17/PARP14/TAX1BP1/MAVS/TRIM44/RBCK1/CASP8/SIGIRR/YTHDF3/CHUK/CYLD
GO:2000736	GO:2000736	regulation of stem cell differentiation	76	0.611977	1.87895	1.39732e-05	0.00181846	0.00164328	2578	tags=61%, list=25%, signal=46%	ZFP36L2/DHX36/N4BP2L2/PSME1/KMT2A/PSMD7/PSMD1/PSMB9/PSMC6/REST/PSME2/EIF2AK2/PSMF1/NFE2L2/PSMD6/CDK12/PSMD13/HNRNPU/PSMD10/PWP1/PSMB1/OCIAD1/PSMB7/PSMA4/PSMD2/ITCH/PSMD12/NOTCH1/PSMB4/NSUN2/LTBP3/PSMB8/PSMD14/PSMB2/CDK13/PSMD3/GATA3/PSMC2/TCF12/PSMC5/PSMA5/PSMD11/PSME4/PSMD8/OCIAD2/ABL1
GO:0006402	GO:0006402	mRNA catabolic process	332	0.446881	1.56034	1.45231e-05	0.00183894	0.00166179	1828	tags=37%, list=18%, signal=31%	ZFP36/RPLP1/RPS4Y1/ZFP36L2/RPL6/RPS19/RPL14/AGO2/FUS/SET/RPL18A/VIM/RPS13/RPL32/RPL10/DHX36/RPL9/DDX5/RPL13A/PSME1/RPS8/RPL23A/RPL30/RPL36/HNRNPR/RPS21/XRN2/RPS28/RPL11/RPL38/SERBP1/RPLP2/RPL4/RPSA/ROCK2/PSMD7/UBB/POLR2G/PSMD1/PSMB9/TENT2/PSMC6/RPL28/PSME2/EIF4G1/RPL41/CNOT7/RPL15/RPS6/RPS29/TNRC6A/RPL24/ANP32A/RPS20/RPS24/RPL22/UPF3A/SECISBP2/RPLP0/PSMF1/RNPS1/ZC3H12A/RPL21/HNRNPD/PARN/LSM3/SMG1…
GO:0006446	GO:0006446	regulation of translational initiation	69	0.605448	1.8381	1.79317e-05	0.00221078	0.00199782	1226	tags=38%, list=12%, signal=33%	PPP1R15A/KHDRBS1/AGO2/TPR/ATF4/EIF1/EIF4A2/RPL13A/EIF4H/EIF3H/EIF5/EIF4G3/POLR2G/DHX29/EIF4G1/EIF2AK2/EIF5B/EIF3B/EIF1B/YTHDF3/DDX3X/EIF2AK1/TMED2/PPP1CA/LARP1/DNAJC3
GO:0060759	GO:0060759	regulation of response to cytokine stimulus	118	0.548209	1.75535	1.89432e-05	0.00227562	0.0020564	1047	tags=26%, list=10%, signal=24%	CXCR4/STAT1/PTPN6/SAMHD1/NLRC5/PARP9/CASP4/TXK/RACK1/HSP90AB1/SPPL2A/ABCE1/TNFAIP3/CPNE1/SOCS1/ZBP1/PTPN2/GSTP1/CNOT7/ADAR/ADAM17/PARP14/TAX1BP1/MAVS/TRIM44/RBCK1/CASP8/SIGIRR/YTHDF3/CHUK/CYLD
GO:0071248	GO:0071248	cellular response to metal ion	88	0.580959	1.81523	2.11913e-05	0.00248203	0.00224293	418	tags=15%, list=4%, signal=14%	FOS/FOSB/JUNB/JUND/JUN/HSPA5/MAPK1/ATF4/BECN1/IQGAP1/PARP1/CPNE1/RASGRP2
GO:0019083	GO:0019083	viral transcription	173	0.505661	1.68593	2.33451e-05	0.00261303	0.00236131	1056	tags=35%, list=10%, signal=32%	ZFP36/CCL3/RPLP1/RPS4Y1/JUN/NUCKS1/RPL6/RPS19/RPL14/TPR/RPL18A/RPS13/IFITM3/RPL32/RPL10/RPL9/RPL13A/RPS8/RPL23A/RPL30/RPL36/CCL4/RPS21/RSF1/RPS28/RPL11/RPL38/RPLP2/NUP50/RPL4/RPSA/POLR2G/LARP7/HEXIM1/RPL28/REST/RPL41/RPL15/RPS6/RPS29/RPL24/RPS20/RPS24/RPL22/NUP153/NUP62/RPLP0/RPL21/RPL7/CCNT2/TAF11/RPS15/RPS2/RPL3/RPS3A/RPL37/RRP1B/RPL23/RANBP2/RPL5
GO:0036294	GO:0036294	cellular response to decreased oxygen levels	137	0.52444	1.71245	2.34252e-05	0.00261303	0.00236131	1801	tags=36%, list=17%, signal=31%	MALAT1/MDM4/BCL2/CFLAR/ATF4/PMAIP1/PSME1/DNMT3A/VHL/GNB1/ROCK2/PSMD7/UBB/PSMD1/PSMB9/PSMC6/PSME2/ELOB/VEGFA/PSMF1/CITED2/NFE2L2/PSMD6/BACH1/PSMD13/LMNA/PSMD10/CPEB4/PSMB1/RBX1/PSMB7/PRKAA1/ELOC/PSMA4/PSMD2/MDM2/ACAA2/CARD16/EGLN1/HYOU1/RGCC/PSMD12/UBA52/NOTCH1/PSMB4/BAD/CREBBP/PSMB8/PSMD14/PSMB2
GO:0071426	GO:0071426	ribonucleoprotein complex export from nucleus	122	0.542039	1.74473	2.64036e-05	0.00287676	0.00259964	1997	tags=41%, list=19%, signal=33%	SRSF7/SRSF11/TPR/THOC2/HNRNPA2B1/SRRM1/SRSF5/ALYREF/DDX39A/ABCE1/SRSF9/CHTOP/NUP50/NUP153/NUP62/RNPS1/SLU7/SMG1/SRSF2/EIF4A3/RPS15/IWS1/WDR33/RANBP2/NOL6/SDAD1/NXF1/PABPN1/UPF2/SRSF1/NUP133/ZC3H11B/RAN/CPSF3/FYTTD1/UPF1/NUP88/XPO1/SMG7/CPSF2/NOP9/NUP98/NUP107/MCM3AP/NSUN2/NPM1/SEC13/EIF5A/TSC1/AAAS
GO:0060333	GO:0060333	interferon-gamma-mediated signaling pathway	72	0.604453	1.84439	2.71858e-05	0.00289467	0.00261582	547	tags=29%, list=5%, signal=28%	HLA-C/STAT1/IRF1/GBP1/TRIM22/HLA-F/NLRC5/SP100/PARP9/HLA-A/TXK/HSP90AB1/TRIM38/IRF8/HLA-DPA1/SOCS1/HLA-DPB1/HLA-E/PTPN2/GBP2/HLA-DRB1
GO:0048024	GO:0048024	regulation of mRNA splicing, via spliceosome	81	0.593356	1.84571	2.78885e-05	0.00290351	0.00262381	1591	tags=43%, list=15%, signal=37%	SRSF7/DDX17/RBM39/KHDRBS1/RBM25/CELF2/HNRNPA2B1/TRA2B/DDX5/HNRNPA1/SRSF9/RBMX/LARP7/HNRNPK/HNRNPL/REST/SF1/SAP18/RBM3/CWC22/TIA1/RNPS1/FXR1/SMU1/QKI/METTL16/NCL/HNRNPU/C1QBP/NSRP1/CIRBP/RBM5/NUP98/DYRK1A/TRA2A
GO:0032103	GO:0032103	positive regulation of response to external stimulus	284	0.458229	1.58981	2.94013e-05	0.00299446	0.002706	1802	tags=31%, list=17%, signal=26%	CXCR4/NEAT1/CCL3/KLRD1/IFI16/CYBA/KIR2DL4/NFKBIA/HMGB1/HLA-F/PYHIN1/NLRC5/RPS19/MAPK1/PARP9/TXK/ETS1/ADAM10/PSME1/MATR3/SFPQ/PAK2/CCL4/ZBP1/PLSCR1/HLA-E/PSMD7/PSMD1/PSMB9/PRKD2/CD160/HEXIM1/TAB3/PSMC6/PSME2/ANKRD17/GBP5/NFKBIZ/RIPOR2/HSP90AA1/ADAM17/VEGFA/MAPK13/PSMF1/AKIRIN1/FCER1G/MAVS/CTSC/PSPC1/PSMD6/ABCC1/FBXW11/NRAS/CCR1/GPSM3/PSMD13/PSMD10/CHUK/C1QBP/PQBP1/RELA/PSMB1/BCL10/STX4/AP1G1/USP15…
GO:0019080	GO:0019080	viral gene expression	190	0.494889	1.6608	3.07392e-05	0.00306411	0.00276894	1056	tags=34%, list=10%, signal=31%	ZFP36/CCL3/RPLP1/RPS4Y1/JUN/NUCKS1/RPL6/RPS19/RPL14/TPR/RPL18A/RPS13/IFITM3/RPL32/EIF3G/EIF3A/RPL10/RPL9/RPL13A/RPS8/RPL23A/RPL30/RPL36/CCL4/RPS21/RSF1/RPS28/RPL11/RPL38/RPLP2/NUP50/RPL4/RPSA/POLR2G/LARP7/HEXIM1/RPL28/REST/RPL41/RPL15/RPS6/RPS29/RPL24/RPS20/RPS24/RPL22/EIF3B/NUP153/NUP62/RPLP0/RPL21/SPCS1/RPL7/CCNT2/TAF11/RPS15/RPS2/RPL3/RPS3A/RPL37/RRP1B/RPL23/RANBP2/RPL5
GO:0031349	GO:0031349	positive regulation of defense response	212	0.478974	1.62891	3.19763e-05	0.00312102	0.00282036	1802	tags=34%, list=17%, signal=29%	NEAT1/CCL3/KLRD1/IFI16/CYBA/KIR2DL4/NFKBIA/HMGB1/HLA-F/PYHIN1/NLRC5/RPS19/PARP9/TXK/ETS1/PSME1/MATR3/SFPQ/PAK2/ZBP1/PLSCR1/HLA-E/PSMD7/PSMD1/PSMB9/CD160/HEXIM1/TAB3/PSMC6/PSME2/GBP5/NFKBIZ/HSP90AA1/MAPK13/PSMF1/FCER1G/MAVS/CTSC/PSPC1/PSMD6/ABCC1/FBXW11/NRAS/GPSM3/PSMD13/PSMD10/CHUK/PQBP1/RELA/PSMB1/BCL10/AP1G1/PSMB7/PSMA4/PRKACB/PSMD2/ICAM3/IL6ST/TBK1/PSMD12/OPTN/PSMB4/KRAS/CREBBP/SNX4/KLRC2/PSMB…
GO:0051101	GO:0051101	regulation of DNA binding	71	0.604469	1.84188	3.33892e-05	0.00319242	0.00288489	536	tags=20%, list=5%, signal=19%	IFI16/NFKBIA/HMGB1/JUN/PYHIN1/CALM1/SP100/PARP1/RSF1/CPNE1/TAF10/CALM3/TNKS/TAF1
GO:0071277	GO:0071277	cellular response to calcium ion	34	0.718893	1.92929	3.76256e-05	0.00350389	0.00316636	418	tags=24%, list=4%, signal=23%	FOS/FOSB/JUNB/JUND/HSPA5/IQGAP1/CPNE1/RASGRP2
GO:0006406	GO:0006406	mRNA export from nucleus	105	0.550415	1.74715	3.88906e-05	0.00350389	0.00316636	1690	tags=36%, list=16%, signal=31%	SRSF7/SRSF11/TPR/THOC2/HNRNPA2B1/SRRM1/SRSF5/ALYREF/DDX39A/SRSF9/CHTOP/NUP50/NUP153/NUP62/RNPS1/SLU7/SMG1/SRSF2/EIF4A3/IWS1/WDR33/RANBP2/NXF1/PABPN1/UPF2/SRSF1/NUP133/ZC3H11B/CPSF3/FYTTD1/UPF1/NUP88/SMG7/CPSF2/NUP98/NUP107/MCM3AP/NSUN2
GO:0071427	GO:0071427	mRNA-containing ribonucleoprotein complex export from nucleus	105	0.550415	1.74715	3.88906e-05	0.00350389	0.00316636	1690	tags=36%, list=16%, signal=31%	SRSF7/SRSF11/TPR/THOC2/HNRNPA2B1/SRRM1/SRSF5/ALYREF/DDX39A/SRSF9/CHTOP/NUP50/NUP153/NUP62/RNPS1/SLU7/SMG1/SRSF2/EIF4A3/IWS1/WDR33/RANBP2/NXF1/PABPN1/UPF2/SRSF1/NUP133/ZC3H11B/CPSF3/FYTTD1/UPF1/NUP88/SMG7/CPSF2/NUP98/NUP107/MCM3AP/NSUN2
GO:0006401	GO:0006401	RNA catabolic process	364	0.435071	1.5279	4.1032e-05	0.00362707	0.00327767	1828	tags=36%, list=18%, signal=30%	ZFP36/RPLP1/RPS4Y1/ZFP36L2/RPL6/RPS19/RPL14/AGO2/ISG20/FUS/SET/RPL18A/VIM/RPS13/RPL32/RPL10/DHX36/RPL9/DDX5/RPL13A/PSME1/RPS8/RPL23A/RPL30/RPL36/HNRNPR/RPS21/XRN2/RPS28/RPL11/RPL38/SERBP1/RPLP2/SLFN13/RPL4/RPSA/ROCK2/PSMD7/UBB/POLR2G/PSMD1/PSMB9/TENT2/PSMC6/RPL28/PSME2/EIF4G1/RPL41/CNOT7/RPL15/RPS6/RPS29/TNRC6A/RPL24/ANP32A/RPS20/RPS24/RPL22/UPF3A/SECISBP2/RPLP0/PSMF1/RNPS1/ZC3H12A/RPL21/HNRNPD/P…
GO:0002218	GO:0002218	activation of innate immune response	111	0.554883	1.7638	4.22496e-05	0.00366555	0.00331244	2543	tags=54%, list=25%, signal=41%	KLRD1/IFI16/HMGB1/PYHIN1/PSME1/MATR3/SFPQ/PAK2/ZBP1/PSMD7/PSMD1/PSMB9/HEXIM1/TAB3/PSMC6/PSME2/HSP90AA1/PSMF1/FCER1G/MAVS/PSPC1/PSMD6/FBXW11/NRAS/PSMD13/PSMD10/CHUK/PQBP1/RELA/PSMB1/BCL10/PSMB7/PSMA4/PRKACB/PSMD2/ICAM3/TBK1/PSMD12/PSMB4/KRAS/CREBBP/KLRC2/PSMB8/CARD11/PSMD14/XRCC5/PSMB2/PRKACA/PSMD3/PLCG2/PSMC2/NFKB1/PSMC5/CUL1/PSMA5/PSMD11/PSME4/PSMD8/RPS6KA5/RAF1
GO:0045088	GO:0045088	regulation of innate immune response	227	0.476716	1.62513	4.34245e-05	0.00369897	0.00334264	1802	tags=35%, list=17%, signal=29%	STAT1/KLRD1/IRF1/PTPN6/IFI16/KIR2DL4/SAMHD1/HMGB1/HLA-F/PYHIN1/NLRC5/RPS19/PARP9/HLA-A/TXK/HSP90AB1/NCR1/PSME1/MATR3/ABCE1/SFPQ/TNFAIP3/PAK2/XIAP/ERAP1/SOCS1/ZBP1/PLSCR1/HLA-E/PTPN2/PSMD7/PSMD1/PSMB9/CD160/HEXIM1/TAB3/PSMC6/PSME2/CNOT7/ADAR/GBP5/HSP90AA1/PARP14/PSMF1/FCER1G/MAVS/PSPC1/PSMD6/FBXW11/NRAS/PSMD13/YTHDF3/PSMD10/CHUK/PQBP1/TRAFD1/RELA/PSMB1/BCL10/AP1G1/PTPN11/PSMB7/PSMA4/PRKACB/PSMD2/I…
GO:0071453	GO:0071453	cellular response to oxygen levels	147	0.512535	1.68637	5.08196e-05	0.00424133	0.00383275	1801	tags=35%, list=17%, signal=30%	MALAT1/MDM4/BCL2/CFLAR/ATF4/PMAIP1/PSME1/DNMT3A/VHL/GNB1/ROCK2/PSMD7/UBB/PSMD1/ATP6AP1/PSMB9/PSMC6/PSME2/ELOB/VEGFA/PSMF1/CITED2/NFE2L2/PSMD6/BACH1/PSMD13/LMNA/PSMD10/CPEB4/PSMB1/RBX1/PSMB7/PRKAA1/ELOC/ATP6V0A2/PSMA4/PSMD2/MDM2/ACAA2/CARD16/EGLN1/HYOU1/RGCC/PSMD12/UBA52/NOTCH1/PSMB4/BAD/CREBBP/PSMB8/PSMD14/PSMB2
GO:0051168	GO:0051168	nuclear export	176	0.493505	1.64809	5.16021e-05	0.00424133	0.00383275	1997	tags=35%, list=19%, signal=28%	SRSF7/KHDRBS1/SRSF11/TPR/SP100/THOC2/NEMF/HNRNPA2B1/SRRM1/ANP32B/SRSF5/ALYREF/HNRNPA1/DDX39A/ABCE1/SRSF9/CHTOP/NUP50/NUP153/NUP62/RNPS1/SLU7/SMG1/SRSF2/EIF4A3/RPS15/EMD/IWS1/WDR33/RANBP2/NOL6/SDAD1/NXF1/PABPN1/PHAX/UPF2/SRSF1/PTPN11/NUP133/ZC3H11B/RAN/CPSF3/FYTTD1/UPF1/NUP88/XPO1/SMG7/CPSF2/NOP9/NUP98/CHP1/NUP107/MCM3AP/NSUN2/CPSF6/PRKACA/NPM1/SEC13/EIF5A/TSC1/AAAS
GO:0050792	GO:0050792	regulation of viral process	141	0.513485	1.67826	5.83915e-05	0.00471662	0.00426226	1394	tags=29%, list=14%, signal=25%	CXCR4/STAT1/ZFP36/IFI16/TRIM22/IFITM1/ISG20/BCL2/IFITM3/TRIM38/RSF1/STAU1/PLSCR1/POLR2G/LARP7/HEXIM1/CHMP3/MX1/IFITM2/HLA-DRB1/CNOT7/DDB1/EIF2AK2/FAM111A/SNF8/ADAR/LY6E/MPHOSPH8/CHMP2A/MAVS/PKN2/BANF1/BST2/ISG15/DDX3X/RSAD2/LARP1/POLR2L/TSG101/TRIM8/TRIM26
GO:0048545	GO:0048545	response to steroid hormone	167	0.504634	1.67998	6.17757e-05	0.00490541	0.00443286	1130	tags=24%, list=11%, signal=22%	FOS/FOSB/ZFP36/DDX17/ZFP36L2/HMGB1/DUSP1/CD38/CALM1/BCL2/CFLAR/KLF9/CBX3/NCOA2/DNAJA1/DDX5/DDIT4/PARP1/CALM3/REST/GSTP1/SAFB/PHB/PCNA/ABHD2/DDX54/ABCA2/USP8/ARID1A/NR3C1/HDAC6/RXRB/UFM1/NR2C1/HNRNPU/PRMT2/UFL1/NCOR1/ARNTL/RELA
GO:0002833	GO:0002833	positive regulation of response to biotic stimulus	174	0.491917	1.64009	6.34868e-05	0.00490617	0.00443355	1802	tags=37%, list=17%, signal=31%	KLRD1/IFI16/CYBA/KIR2DL4/HMGB1/HLA-F/PYHIN1/NLRC5/RPS19/PARP9/TXK/PSME1/MATR3/SFPQ/PAK2/ZBP1/PLSCR1/HLA-E/PSMD7/PSMD1/PSMB9/CD160/HEXIM1/TAB3/PSMC6/PSME2/ANKRD17/HLA-DRB1/GBP5/HSP90AA1/PSMF1/FCER1G/MAVS/PSPC1/PSMD6/FBXO38/FBXW11/NRAS/PSMD13/PSMD10/CHUK/PQBP1/RELA/PSMB1/BCL10/AP1G1/USP15/PSMB7/PSMA4/PRKACB/PSMD2/ICAM3/TBK1/PSMD12/PSMB4/KRAS/CREBBP/KLRC2/PSMB8/CARD11/PSMD14/XRCC5/PSMB2/PRKACA
GO:0098609	GO:0098609	cell-cell adhesion	363	-0.30911	-1.41155	6.38797e-05	0.00490617	0.00443355	704	tags=16%, list=7%, signal=16%	FLNA/SEMA4D/STXBP3/LGALS9B/CSK/RAPGEF1/SH2B3/UBASH3B/EMB/NPTN/SRF/PIK3CA/RAC1/RPS3/MYH9/TNF/XCL1/RUNX1/MSN/LGALS9C/CLSTN1/BCL6/CDC42/CEBPB/ITGA5/CD6/STK10/VSIR/ZFP36L1/LPP/PIEZO1/S100A9/IL12RB1/ADA/ITGA4/RHOA/ITGAL/JAK1/LAPTM5/SYK/VCL/RAP2B/SMAD7/RUNX3/CD81/ITGB1/CD47/FXYD5/LCK/CCL5/CD44/ANXA1/ITGAM/SELPLG/FGL2/CD3E/MBP/PLEK/CX3CR1
GO:0034655	GO:0034655	nucleobase-containing compound catabolic process	451	0.413523	1.46662	7.12157e-05	0.00529596	0.00478579	1871	tags=32%, list=18%, signal=28%	ZFP36/RPLP1/SAMHD1/RPS4Y1/ZFP36L2/HMGB1/RPL6/RPS19/RPL14/AGO2/ISG20/FUS/SET/RPL18A/VIM/RPS13/RPL32/RPL10/DHX36/RPL9/DDX5/RPL13A/PSME1/KPNB1/RPS8/RPL23A/RPL30/RPL36/HNRNPR/RPS21/XRN2/RPS28/RPL11/RPL38/SERBP1/RPLP2/SLFN13/RPL4/RPSA/ROCK2/PSMD7/UBB/POLR2G/PSMD1/PSMB9/TENT2/PSMC6/RPL28/PSME2/EIF4G1/RPL41/MBD4/REXO4/CNOT7/RPL15/RPS6/RPS29/TNRC6A/RPL24/BAX/ANP32A/RPS20/RPS24/RPL22/UPF3A/SECISBP2/RPLP0/…
GO:0046700	GO:0046700	heterocycle catabolic process	462	0.412422	1.46506	7.12157e-05	0.00529596	0.00478579	1871	tags=32%, list=18%, signal=27%	ZFP36/RPLP1/SAMHD1/RPS4Y1/ZFP36L2/HMGB1/RPL6/RPS19/RPL14/AGO2/ISG20/FUS/SET/RPL18A/VIM/RPS13/RPL32/RPL10/DHX36/RPL9/DDX5/RPL13A/PSME1/KPNB1/RPS8/RPL23A/RPL30/RPL36/HNRNPR/RPS21/XRN2/RPS28/RPL11/RPL38/SERBP1/RPLP2/SLFN13/RPL4/RPSA/ROCK2/PSMD7/UBB/POLR2G/PSMD1/PSMB9/TENT2/PSMC6/RPL28/PSME2/EIF4G1/RPL41/MBD4/REXO4/CNOT7/RPL15/RPS6/RPS29/TNRC6A/RPL24/BAX/ANP32A/RPS20/RPS24/RPL22/UPF3A/SECISBP2/RPLP0/…
GO:0035455	GO:0035455	response to interferon-alpha	16	0.818224	1.89998	7.43586e-05	0.00544328	0.00491892	1002	tags=69%, list=10%, signal=62%	IFITM1/PYHIN1/TPR/IFITM3/MX2/IFITM2/EIF2AK2/ADAR/KLHL20/IFIT3/BST2
GO:0043903	GO:0043903	regulation of biological process involved in symbiotic interaction	145	0.509136	1.67298	7.59916e-05	0.00547724	0.00494961	1394	tags=28%, list=14%, signal=25%	CXCR4/STAT1/ZFP36/IFI16/TRIM22/IFITM1/ISG20/BCL2/IFITM3/TRIM38/RSF1/STAU1/PLSCR1/POLR2G/LARP7/HEXIM1/CHMP3/MX1/IFITM2/HLA-DRB1/CNOT7/DDB1/EIF2AK2/FAM111A/SNF8/ADAR/LY6E/MPHOSPH8/CHMP2A/MAVS/PKN2/BANF1/BST2/ISG15/DDX3X/RSAD2/LARP1/POLR2L/TSG101/TRIM8/TRIM26
GO:0071456	GO:0071456	cellular response to hypoxia	130	0.52452	1.70219	8.48492e-05	0.006023	0.0054428	1801	tags=37%, list=17%, signal=31%	MALAT1/MDM4/BCL2/CFLAR/PMAIP1/PSME1/DNMT3A/VHL/GNB1/ROCK2/PSMD7/UBB/PSMD1/PSMB9/PSMC6/PSME2/ELOB/VEGFA/PSMF1/CITED2/NFE2L2/PSMD6/BACH1/PSMD13/LMNA/PSMD10/PSMB1/RBX1/PSMB7/PRKAA1/ELOC/PSMA4/PSMD2/MDM2/ACAA2/CARD16/EGLN1/HYOU1/RGCC/PSMD12/UBA52/NOTCH1/PSMB4/BAD/CREBBP/PSMB8/PSMD14/PSMB2
GO:0034612	GO:0034612	response to tumor necrosis factor	186	0.480451	1.61289	8.85044e-05	0.0061887	0.00559253	2492	tags=42%, list=24%, signal=33%	STAT1/ZFP36/CCL3/GBP1/NFKBIA/ZFP36L2/MAPK1/CASP4/RACK1/SPPL2A/ADAM10/PSME1/TNFAIP3/CCL4/NUB1/CPNE1/LIMS1/CCL3L1/PTPN2/PSMD7/GBP2/PSMD1/PSMB9/PSMC6/PSME2/GBP3/GSTP1/ADAM17/ASAH1/PSMF1/ZC3H12A/TAX1BP1/NFE2L2/RBCK1/PSMD6/MAP2K7/CASP8/CIB1/PSMD13/PSMD10/CHUK/CYLD/GCH1/RELA/PSMB1/PSMB7/SPPL2B/PSMA4/PSMD2/BAG4/CARD16/RPS6KB1/PSMD12/FOXO3/PSMB4/TXNDC17/PSMB8/PSMD14/PSMB2/PRPF8/PSMD3/GATA3/ACTN4/PSMC2/CA…
GO:0061418	GO:0061418	regulation of transcription from RNA polymerase II promoter in response to hypoxia	68	0.6068	1.84216	9.79265e-05	0.00674685	0.00609691	2492	tags=59%, list=24%, signal=45%	PSME1/VHL/PSMD7/UBB/PSMD1/PSMB9/PSMC6/PSME2/ELOB/VEGFA/PSMF1/CITED2/NFE2L2/PSMD6/BACH1/PSMD13/PSMD10/PSMB1/RBX1/PSMB7/ELOC/PSMA4/PSMD2/EGLN1/PSMD12/UBA52/NOTCH1/PSMB4/CREBBP/PSMB8/PSMD14/PSMB2/PSMD3/PSMC2/CUL2/PSMC5/PSMA5/PSMD11/PSME4/PSMD8
GO:0044270	GO:0044270	cellular nitrogen compound catabolic process	465	0.409727	1.45542	9.98022e-05	0.00677643	0.00612364	1871	tags=32%, list=18%, signal=27%	ZFP36/RPLP1/SAMHD1/RPS4Y1/ZFP36L2/HMGB1/RPL6/RPS19/RPL14/AGO2/ISG20/FUS/SET/RPL18A/VIM/RPS13/RPL32/RPL10/DHX36/RPL9/DDX5/RPL13A/PSME1/KPNB1/RPS8/RPL23A/RPL30/RPL36/HNRNPR/RPS21/XRN2/RPS28/RPL11/RPL38/SERBP1/RPLP2/SLFN13/RPL4/RPSA/ROCK2/PSMD7/UBB/POLR2G/PSMD1/PSMB9/TENT2/PSMC6/RPL28/PSME2/EIF4G1/RPL41/MBD4/REXO4/CNOT7/RPL15/RPS6/RPS29/TNRC6A/RPL24/BAX/ANP32A/RPS20/RPS24/RPL22/UPF3A/SECISBP2/RPLP0/…
GO:0034113	GO:0034113	heterotypic cell-cell adhesion	25	-0.715693	-2.1436	0.000103014	0.00689458	0.00623041	535	tags=32%, list=5%, signal=30%	TNF/ITGA5/ITGA4/ITGB1/CD47/LCK/CD44/MBP
GO:0051385	GO:0051385	response to mineralocorticoid	10	0.885603	1.8617	0.000111455	0.00728472	0.00658296	364	tags=50%, list=4%, signal=48%	FOS/FOSB/CALM1/PARP1/CALM3
GO:0035458	GO:0035458	cellular response to interferon-beta	13	0.831899	1.86121	0.000111953	0.00728472	0.00658296	61	tags=31%, list=1%, signal=31%	STAT1/IRF1/IFI16/PYHIN1
GO:0019439	GO:0019439	aromatic compound catabolic process	468	0.409042	1.45371	0.00011577	0.00742992	0.00671418	1871	tags=32%, list=18%, signal=27%	ZFP36/RPLP1/SAMHD1/RPS4Y1/ZFP36L2/HMGB1/RPL6/RPS19/RPL14/AGO2/ISG20/FUS/SET/RPL18A/VIM/RPS13/RPL32/RPL10/DHX36/RPL9/DDX5/RPL13A/PSME1/KPNB1/RPS8/RPL23A/RPL30/RPL36/HNRNPR/RPS21/XRN2/RPS28/RPL11/RPL38/SERBP1/RPLP2/SLFN13/RPL4/RPSA/ROCK2/PSMD7/UBB/POLR2G/PSMD1/PSMB9/TENT2/PSMC6/RPL28/PSME2/EIF4G1/RPL41/MBD4/REXO4/CNOT7/RPL15/RPS6/RPS29/TNRC6A/RPL24/BAX/ANP32A/RPS20/RPS24/RPL22/UPF3A/SECISBP2/RPLP0/…
GO:1901532	GO:1901532	regulation of hematopoietic progenitor cell differentiation	73	0.585516	1.79337	0.000118404	0.00749628	0.00677415	2578	tags=56%, list=25%, signal=42%	DHX36/N4BP2L2/PSME1/KMT2A/PSMD7/PSMD1/PSMB9/PSMC6/PSME2/EIF2AK2/FNIP1/PSMF1/NFE2L2/PSMD6/PDCD2/PSMD13/PSMD10/PSMB1/OCIAD1/PSMB7/PSMA4/PSMD2/ITCH/PSMD12/NOTCH1/PSMB4/PSMB8/PSMD14/PSMB2/PSMD3/GATA3/PSMC2/METTL14/TCF12/PSMC5/PSMA5/PSMD11/PSME4/PSMD8/OCIAD2/ABL1
GO:1901361	GO:1901361	organic cyclic compound catabolic process	475	0.406056	1.44486	0.000120113	0.00750303	0.00678025	1871	tags=31%, list=18%, signal=27%	ZFP36/RPLP1/SAMHD1/RPS4Y1/ZFP36L2/HMGB1/RPL6/RPS19/RPL14/AGO2/ISG20/FUS/SET/RPL18A/VIM/RPS13/RPL32/RPL10/DHX36/RPL9/DDX5/RPL13A/PSME1/KPNB1/RPS8/RPL23A/RPL30/RPL36/HNRNPR/RPS21/XRN2/RPS28/RPL11/RPL38/SERBP1/RPLP2/SLFN13/RPL4/RPSA/ROCK2/PSMD7/UBB/POLR2G/PSMD1/PSMB9/TENT2/PSMC6/RPL28/PSME2/EIF4G1/RPL41/MBD4/REXO4/CNOT7/RPL15/RPS6/RPS29/TNRC6A/RPL24/BAX/ANP32A/RPS20/RPS24/RPL22/UPF3A/SECISBP2/RPLP0/…
GO:0002831	GO:0002831	regulation of response to biotic stimulus	291	0.441579	1.53266	0.00012373	0.00759786	0.00686594	1802	tags=32%, list=17%, signal=27%	STAT1/KLRD1/IRF1/PTPN6/IFI16/CYBA/KIR2DL4/SAMHD1/HMGB1/HLA-F/PYHIN1/NLRC5/RPS19/PARP9/HLA-A/TXK/HSP90AB1/NCR1/PSME1/MATR3/DTX3L/ABCE1/SFPQ/TNFAIP3/PAK2/XIAP/ERAP1/SOCS1/ZBP1/PLSCR1/HLA-E/PTPN2/PSMD7/PSMD1/PSMB9/CD160/HEXIM1/TAB3/PSMC6/PSME2/ANKRD17/HLA-DRB1/CNOT7/ADAR/GBP5/HSP90AA1/PARP14/PSMF1/FCER1G/ZC3H12A/MAVS/PSPC1/TRIM44/PSMD6/FBXO38/FBXW11/NRAS/PSMD13/SIGIRR/YTHDF3/PSMD10/CHUK/C1QBP/PQBP1/…
GO:0015931	GO:0015931	nucleobase-containing compound transport	211	0.468279	1.5892	0.000124874	0.00759786	0.00686594	1997	tags=33%, list=19%, signal=27%	ZFP36/SRSF7/KHDRBS1/SRSF11/TPR/THOC2/HNRNPA2B1/SRRM1/MX2/SRSF5/ALYREF/HNRNPA1/DDX39A/ABCE1/SFPQ/SRSF9/CHTOP/NUP50/PURA/TNKS/NCBP3/UPF3A/NUP153/NUP62/RNPS1/SLU7/SMG1/SRSF2/EIF4A3/QKI/RPS15/IWS1/TERF2/YBX1/PNPT1/HNRNPU/MVP/WDR33/RANBP2/NOL6/SDAD1/NXF1/PABPN1/PHAX/UPF2/SRSF1/NUP133/ZC3H11B/RAN/CPSF3/FYTTD1/KHSRP/UPF1/NUP88/XPO1/SMG7/CPSF2/NOP9/NUP98/NUP107/MCM3AP/NSUN2/MRPL18/CPSF6/NPM1/SEC13/EIF5A/…
GO:0043484	GO:0043484	regulation of RNA splicing	118	0.524852	1.68056	0.00012668	0.00760893	0.00687595	1236	tags=37%, list=12%, signal=33%	SRSF7/DDX17/HNRNPH1/RBM39/KHDRBS1/RBM25/CELF2/FUS/HNRNPA2B1/RPS13/TRA2B/CLK1/PIK3R1/DDX5/SRSF5/HNRNPA1/SRSF9/RBMX/HNRNPF/LARP7/HNRNPK/HNRNPL/SETX/REST/SF1/SAP18/RBM3/CWC22/TIA1/RNPS1/FXR1/SMU1/QKI/CLK2/CDK12/METTL16/NCL/RRP1B/HNRNPU/C1QBP/PQBP1/RBM12/NSRP1/CIRBP
GO:0000956	GO:0000956	nuclear-transcribed mRNA catabolic process	197	0.474917	1.60268	0.00013042	0.00773441	0.00698934	1428	tags=36%, list=14%, signal=31%	ZFP36/RPLP1/RPS4Y1/ZFP36L2/RPL6/RPS19/RPL14/AGO2/RPL18A/RPS13/RPL32/RPL10/DHX36/RPL9/DDX5/RPL13A/RPS8/RPL23A/RPL30/RPL36/RPS21/XRN2/RPS28/RPL11/RPL38/RPLP2/RPL4/RPSA/POLR2G/TENT2/RPL28/EIF4G1/RPL41/CNOT7/RPL15/RPS6/RPS29/TNRC6A/RPL24/RPS20/RPS24/RPL22/UPF3A/SECISBP2/RPLP0/RNPS1/ZC3H12A/RPL21/PARN/LSM3/SMG1/EIF4A3/RPL7/TTC37/RPS15/RPS2/RPL3/RPS3A/RPL37/RPL23/RPL5/EXOSC2/ETF1/TUT4/UPF2/DCP2/LSM5/TO…
GO:0045089	GO:0045089	positive regulation of innate immune response	159	0.494264	1.63696	0.000133137	0.00776044	0.00701286	1802	tags=37%, list=17%, signal=31%	KLRD1/IFI16/KIR2DL4/HMGB1/HLA-F/PYHIN1/NLRC5/RPS19/PARP9/TXK/PSME1/MATR3/SFPQ/PAK2/ZBP1/PLSCR1/HLA-E/PSMD7/PSMD1/PSMB9/CD160/HEXIM1/TAB3/PSMC6/PSME2/GBP5/HSP90AA1/PSMF1/FCER1G/MAVS/PSPC1/PSMD6/FBXW11/NRAS/PSMD13/PSMD10/CHUK/PQBP1/RELA/PSMB1/BCL10/AP1G1/PSMB7/PSMA4/PRKACB/PSMD2/ICAM3/TBK1/PSMD12/PSMB4/KRAS/CREBBP/KLRC2/PSMB8/CARD11/PSMD14/XRCC5/PSMB2/PRKACA
GO:0072599	GO:0072599	establishment of protein localization to endoplasmic reticulum	110	0.530036	1.68332	0.000134193	0.00776044	0.00701286	1056	tags=45%, list=10%, signal=40%	RPLP1/RPS4Y1/RPL6/RPS19/HSPA5/RPL14/RPL18A/RPS13/RPL32/RPL10/RPL9/RPL13A/RPS8/RPL23A/RPL30/SEC61G/RPL36/RPS21/RPS28/RPL11/RPL38/RPLP2/RPL4/RPSA/RPL28/RPL41/SEC62/RPL15/RPS6/RPS29/RPL24/RPS20/RPS24/RPL22/RAB10/RPLP0/RPL21/SPCS1/SRP9/RPL7/TRAM1/RPS15/RPS2/RPL3/RPS3A/RPL37/EDEM1/RPL23/RPL5
GO:0071241	GO:0071241	cellular response to inorganic substance	107	0.537009	1.70842	0.000136173	0.00776044	0.00701286	1032	tags=18%, list=10%, signal=16%	FOS/FOSB/JUNB/JUND/JUN/HSPA5/MAPK1/CFLAR/ATF4/BECN1/IQGAP1/PARP1/CPNE1/RASGRP2/HNRNPD/NFE2L2/EIF4A3/NSMCE3/CHUK
GO:0046683	GO:0046683	response to organophosphorus	52	0.62628	1.81338	0.000137485	0.00776044	0.00701286	1130	tags=27%, list=11%, signal=24%	FOS/FOSB/STAT1/JUN/DUSP1/HSPA5/HSP90B1/AKAP9/TAF1/CRLS1/PNPT1/LDHA/DGKQ/RELA
GO:0038095	GO:0038095	Fc-epsilon receptor signaling pathway	100	0.546569	1.72244	0.000145787	0.00813111	0.00734782	2492	tags=48%, list=24%, signal=37%	FOS/JUN/CALM1/MAPK1/PPP3CA/PIK3R1/PSME1/PAK2/PSMD7/PSMD1/PSMB9/TAB3/PSMC6/PSME2/IGKC/PSMF1/FCER1G/GRB2/PSMD6/FBXW11/MAP2K7/PSMD13/PSMD10/CHUK/LAT2/RELA/PSMB1/BCL10/MAP2K4/PSMB7/PSMA4/PSMD2/PSMD12/PSMB4/PSMB8/CARD11/PSMD14/PSMB2/PSMD3/PLCG2/PSMC2/NFKB1/PSMC5/CUL1/PSMA5/PSMD11/PSME4/PSMD8
GO:0002181	GO:0002181	cytoplasmic translation	93	0.556922	1.75319	0.00014756	0.00813316	0.00734968	714	tags=38%, list=7%, signal=35%	RPLP1/RPL6/RPL18A/RPL32/EIF3G/EIF3A/DHX36/RPL9/EIF4A2/RPL13A/RPL30/EIF4H/RPL36/EIF3H/EIF5/RPS21/RPS28/RPL11/RPL38/RPLP2/RPSA/DHX29/EIF4G1/RPL41/EIF3I/EIF3J/CNBP/RPL15/RPS29/RPL24/RPL22L1/RPL22/EIF3B/RPLP0/ZC3H15
GO:0006417	GO:0006417	regulation of translation	291	0.43824	1.52107	0.000161437	0.00879455	0.00794735	1637	tags=29%, list=16%, signal=25%	ZFP36/PPP1R15A/ZFP36L2/KHDRBS1/MAPK1/AGO2/TPR/ATF4/NEMF/EIF1/VIM/RPL10/RACK1/DHX36/EIF4A2/RPL13A/GAPDH/RPL30/EIF4H/EIF3H/USP16/EIF5/HNRNPR/EIF4G3/RPL38/PA2G4/ROCK2/POLR2G/DHX29/PURA/EIF4G1/LTN1/CNBP/CNOT7/EIF2AK2/EIF5B/TNRC6A/RBM3/RPL22/EIF3B/UPF3A/TIA1/SECISBP2/ZC3H12A/HNRNPD/EIF4E3/FXR1/SRP9/STAT3/EIF4A3/QKI/ROCK1/EIF1B/METTL16/YBX1/NCL/YTHDF3/RPL5/C1QBP/DDX3X/CPEB4/EIF2AK1/TMED2/PPP1CA/ETF1/LA…
GO:0060338	GO:0060338	regulation of type I interferon-mediated signaling pathway	29	0.716552	1.87669	0.000167723	0.00903199	0.00816192	1523	tags=45%, list=15%, signal=38%	PTPN6/SAMHD1/NLRC5/HSP90AB1/ABCE1/ZBP1/PTPN2/CNOT7/ADAR/MAVS/YTHDF3/PTPN11/TBK1
GO:0048511	GO:0048511	rhythmic process	153	0.488844	1.61044	0.000172163	0.00916575	0.00828279	1154	tags=24%, list=11%, signal=21%	ID2/JUND/KDM5A/JUN/HSPA5/ATF4/KLF9/RACK1/ETS1/CBX3/NCOA2/DDX5/OGT/SFPQ/PTGDS/HNRNPR/ROCK2/KMT2A/SETX/DDB1/PCNA/CPT1A/HNRNPD/CUL4A/PSPC1/FBXW11/MYCBP2/NFIL3/CSNK2A1/HNRNPU/NFKB2/KAT2B/NCOR1/TOP1/ARNTL/PPP1CA
GO:0034248	GO:0034248	regulation of cellular amide metabolic process	336	0.426517	1.48821	0.000186008	0.00979157	0.00884833	1393	tags=26%, list=14%, signal=23%	ZFP36/PPP1R15A/ZFP36L2/KHDRBS1/MAPK1/AGO2/TPR/ATF4/NEMF/EIF1/VIM/GSAP/RPL10/RACK1/DHX36/EIF4A2/RPL13A/GAPDH/RPL30/EIF4H/EIF3H/USP16/EIF5/HNRNPR/EIF4G3/RPL38/PA2G4/ROCK2/ORMDL1/POLR2G/DHX29/PURA/EIF4G1/LTN1/CNBP/CNOT7/EIF2AK2/EIF5B/TNRC6A/BIN1/RBM3/RTN4/RPL22/ABCA2/EIF3B/UPF3A/TIA1/SECISBP2/ZC3H12A/HNRNPD/EIF4E3/NFE2L2/FXR1/SRP9/STAT3/EIF4A3/QKI/ROCK1/EIF1B/METTL16/YBX1/NCL/YTHDF3/RPL5/TMED10/C1QB…
GO:0072594	GO:0072594	establishment of protein localization to organelle	455	0.4093	1.45284	0.000191034	0.00994441	0.00898644	1901	tags=31%, list=18%, signal=26%	RPLP1/NFKBIA/RPS4Y1/RPL6/CALM1/RPS19/NIPBL/HSPA5/MAPK1/RPL14/TPR/BCL2/RPL18A/PPP3CA/RPS13/RPL32/RPL10/VPS13C/HSP90AB1/PMAIP1/RPL9/MX2/DNAJA1/PIK3R1/RPL13A/KPNB1/RPS8/RPL23A/RPL30/SEC61G/RPL36/ATR/GCC2/TNFAIP3/CBLB/RPS21/RPS28/RPL11/RPL38/CALM3/RPLP2/NUP50/RPL4/RPSA/UBB/RPL28/IPO8/RPL41/MX1/AGK/ROMO1/SNF8/SEC62/RPL15/CCT8/RPS6/RPS29/HSP90AA1/RPL24/SH3GLB1/BAX/RPS20/RPS24/LMAN1/RPL22/RAB10/NUP153/N…
GO:0045047	GO:0045047	protein targeting to ER	107	0.53066	1.68823	0.000193235	0.00994842	0.00899007	1056	tags=45%, list=10%, signal=41%	RPLP1/RPS4Y1/RPL6/RPS19/HSPA5/RPL14/RPL18A/RPS13/RPL32/RPL10/RPL9/RPL13A/RPS8/RPL23A/RPL30/SEC61G/RPL36/RPS21/RPS28/RPL11/RPL38/RPLP2/RPL4/RPSA/RPL28/RPL41/SEC62/RPL15/RPS6/RPS29/RPL24/RPS20/RPS24/RPL22/RPLP0/RPL21/SPCS1/SRP9/RPL7/TRAM1/RPS15/RPS2/RPL3/RPS3A/RPL37/EDEM1/RPL23/RPL5
GO:0071356	GO:0071356	cellular response to tumor necrosis factor	172	0.47827	1.59474	0.000197189	0.0100416	0.00907432	2492	tags=42%, list=24%, signal=32%	STAT1/ZFP36/CCL3/GBP1/NFKBIA/ZFP36L2/MAPK1/CASP4/RACK1/SPPL2A/PSME1/TNFAIP3/CCL4/CPNE1/LIMS1/CCL3L1/PTPN2/PSMD7/GBP2/PSMD1/PSMB9/PSMC6/PSME2/GBP3/GSTP1/ADAM17/ASAH1/PSMF1/ZC3H12A/TAX1BP1/NFE2L2/RBCK1/PSMD6/CASP8/CIB1/PSMD13/PSMD10/CHUK/CYLD/RELA/PSMB1/PSMB7/SPPL2B/PSMA4/PSMD2/BAG4/CARD16/PSMD12/FOXO3/PSMB4/TXNDC17/PSMB8/PSMD14/PSMB2/PRPF8/PSMD3/GATA3/ACTN4/PSMC2/LTB/TNFSF14/NFKB1/SGMS1/AKT1/PSMC5…
GO:0070482	GO:0070482	response to oxygen levels	228	0.448274	1.52895	0.000218969	0.0110308	0.00996823	1801	tags=28%, list=17%, signal=24%	MALAT1/CXCR4/CD38/MDM4/BCL2/HSP90B1/CFLAR/ATF4/BECN1/ETS1/PMAIP1/PSME1/DDIT4/DNMT3A/VHL/GNB1/ROCK2/PSMD7/UBB/PSMD1/ATP6AP1/PSMB9/PSMC6/REST/PSME2/ELOB/ADAM17/VEGFA/PSMF1/CITED2/NFE2L2/PSMD6/BACH1/PSMD13/LMNA/PSMD10/APAF1/NR4A2/LDHA/CPEB4/PSMB1/RBX1/PSMB7/PRKAA1/ELOC/ATP6V0A2/PSMA4/PSMD2/MDM2/ACAA2/CARD16/EGLN1/HYOU1/RGCC/PSMD12/UBA52/NOTCH1/PSMB4/BAD/CREBBP/PDGFRB/PSMB8/PSMD14/PSMB2
GO:0051170	GO:0051170	import into nucleus	121	0.517048	1.66277	0.000224643	0.0111963	0.0101177	1645	tags=32%, list=16%, signal=27%	NFKBIA/MAPK1/TPR/PPP3CA/HSP90AB1/PIK3R1/HNRNPA1/KPNB1/CBLB/SNRPD2/NUP50/SNRPE/IPO8/SNRPD1/NUP153/NUP62/BACH2/ZC3H12A/MAVS/TNPO2/STAT3/UFM1/TNPO3/RPL23/RANBP2/FAM53C/KPNA4/DMAP1/KPNA5/NUP133/RAN/SNRPF/NUP88/KPNA3/NUP98/IPO7/GEMIN7/CHP1/NUP107
GO:0031145	GO:0031145	anaphase-promoting complex-dependent catabolic process	71	0.570196	1.73744	0.000230223	0.0113536	0.0102599	2492	tags=51%, list=24%, signal=39%	PSME1/PSMD7/UBB/PSMD1/PSMB9/PSMC6/PSME2/CDC27/PSMF1/PSMD6/ANAPC1/PSMD13/PSMD10/CUL3/PSMB1/PSMB7/PSMA4/PSMD2/ANAPC16/PSMD12/UBA52/FZR1/PSMB4/PSMB8/ANAPC4/PSMD14/PSMB2/PSMD3/PSMC2/UBE2E1/PSMC5/PSMA5/FBXO31/PSMD11/PSME4/PSMD8
GO:0036293	GO:0036293	response to decreased oxygen levels	211	0.461173	1.56509	0.000250982	0.0122484	0.0110685	1801	tags=29%, list=17%, signal=24%	MALAT1/CXCR4/CD38/MDM4/BCL2/HSP90B1/CFLAR/ATF4/BECN1/ETS1/PMAIP1/PSME1/DDIT4/DNMT3A/VHL/GNB1/ROCK2/PSMD7/UBB/PSMD1/PSMB9/PSMC6/REST/PSME2/ELOB/ADAM17/VEGFA/PSMF1/CITED2/NFE2L2/PSMD6/BACH1/PSMD13/LMNA/PSMD10/APAF1/NR4A2/LDHA/CPEB4/PSMB1/RBX1/PSMB7/PRKAA1/ELOC/PSMA4/PSMD2/MDM2/ACAA2/CARD16/EGLN1/HYOU1/RGCC/PSMD12/UBA52/NOTCH1/PSMB4/BAD/CREBBP/PSMB8/PSMD14/PSMB2
GO:0031503	GO:0031503	protein-containing complex localization	208	0.4581	1.55206	0.000262128	0.0126328	0.0114159	2166	tags=36%, list=21%, signal=29%	SRSF7/SRSF11/PCM1/TPR/THOC2/HNRNPA2B1/SRRM1/MX2/ADAM10/SRSF5/ALYREF/DDX39A/ABCE1/ATR/SFPQ/SRSF9/CHTOP/NUP50/PURA/MX1/NUP153/NUP62/RNPS1/SLU7/SMG1/SRSF2/AP3D1/EIF4A3/RPS15/IWS1/TERF2/KIF3B/HNRNPU/WDR33/RANBP2/NOL6/WASL/SDAD1/NXF1/PABPN1/UPF2/SRSF1/NUP133/ZC3H11B/RAN/TTC21B/CPSF3/FYTTD1/UPF1/NUP88/XPO1/SMG7/CPSF2/NOP9/NUP98/NUP107/MCM3AP/NSUN2/KIF5B/ATAD1/NPM1/SEC13/DLG3/IFT57/EIF5A/DYNLL2/GRIPAP1/…
GO:0070972	GO:0070972	protein localization to endoplasmic reticulum	131	0.50652	1.64672	0.000264251	0.0126328	0.0114159	1056	tags=40%, list=10%, signal=36%	PPP1R15A/RPLP1/RPS4Y1/RPL6/RPS19/HSPA5/RPL14/RPL18A/RPS13/RPL32/RPL10/RPL9/RPL13A/RPS8/RPL23A/RPL30/SEC61G/RPL36/RPS21/RPS28/RPL11/RPL38/RPLP2/RPL4/RPSA/RPL28/RPL41/SEC62/RPL15/RPS6/RPS29/RPL24/RPS20/RPS24/RTN4/RPL22/RAB10/RPLP0/RPL21/SPCS1/SRP9/RPL7/TAPT1/TRAM1/RPS15/RPS2/RPL3/RPS3A/RPL37/EDEM1/RPL23/RPL5
GO:0060339	GO:0060339	negative regulation of type I interferon-mediated signaling pathway	11	0.850766	1.83079	0.000270723	0.0127384	0.0115112	1000	tags=55%, list=10%, signal=49%	SAMHD1/NLRC5/PTPN2/CNOT7/ADAR/YTHDF3
GO:1901654	GO:1901654	response to ketone	99	0.542092	1.70694	0.000271897	0.0127384	0.0115112	818	tags=23%, list=8%, signal=22%	FOS/FOSB/DUSP1/CD38/CALM1/CFLAR/KLF9/CBX3/NCOA2/DDIT4/PARP1/CDC5L/CALM3/GNB1/ROCK2/AKR1B1/NASP/MAP4K1/PCNA/ABHD2/USP8/HNRNPD/NR3C1
GO:0042254	GO:0042254	ribosome biogenesis	280	0.434072	1.50425	0.00031058	0.0144066	0.0130188	1828	tags=30%, list=18%, signal=25%	DDX17/RPL6/RPS19/RPL14/ISG20/MPHOSPH10/RPL10/DDX52/RPS8/RPL23A/DDX21/ABCE1/RPS21/SBDS/XRN2/RPS28/RPL11/RPL38/PA2G4/NSA2/RPSA/DHX29/WDR43/NOP58/REXO4/IMP4/NOP56/RPS6/RPL24/GTF3A/DDX54/RPS24/RPLP0/CUL4A/HELB/EIF4A3/RPL7/RPS15/RPS2/FTSJ3/RPL3/METTL16/DDX51/RPF1/RRP1B/TSR2/NOL6/PWP1/RPL5/C1QBP/KAT2B/DDX3X/EXOSC2/NOL9/SDAD1/TSR3/RAN/TRMT112/NSUN4/KRI1/NUP88/PELP1/XPO1/SNU13/WBP11/NOP9/URB1/GTF2H5/RPP3…
GO:0000184	GO:0000184	nuclear-transcribed mRNA catabolic process, nonsense-mediated decay	117	0.50997	1.63051	0.000320243	0.0147092	0.0132922	1056	tags=41%, list=10%, signal=37%	RPLP1/RPS4Y1/RPL6/RPS19/RPL14/RPL18A/RPS13/RPL32/RPL10/RPL9/RPL13A/RPS8/RPL23A/RPL30/RPL36/RPS21/RPS28/RPL11/RPL38/RPLP2/RPL4/RPSA/RPL28/EIF4G1/RPL41/RPL15/RPS6/RPS29/RPL24/RPS20/RPS24/RPL22/UPF3A/SECISBP2/RPLP0/RNPS1/RPL21/PARN/SMG1/EIF4A3/RPL7/RPS15/RPS2/RPL3/RPS3A/RPL37/RPL23/RPL5
GO:0001961	GO:0001961	positive regulation of cytokine-mediated signaling pathway	32	0.687451	1.82331	0.000342265	0.0155681	0.0140684	793	tags=34%, list=8%, signal=32%	CXCR4/NLRC5/PARP9/CASP4/TXK/CPNE1/ZBP1/ADAM17/PARP14/MAVS/TRIM44
GO:0051592	GO:0051592	response to calcium ion	63	0.591696	1.77939	0.000364591	0.0163987	0.014819	418	tags=19%, list=4%, signal=18%	FOS/FOSB/JUNB/JUND/DUSP1/CALM1/HSPA5/PPP3CA/IQGAP1/CPNE1/CALM3/RASGRP2
GO:0017148	GO:0017148	negative regulation of translation	107	0.521266	1.65834	0.000367526	0.0163987	0.014819	1393	tags=36%, list=14%, signal=31%	ZFP36/ZFP36L2/AGO2/TPR/ATF4/RACK1/DHX36/RPL13A/GAPDH/HNRNPR/ROCK2/PURA/EIF4G1/CNOT7/EIF2AK2/TNRC6A/TIA1/ZC3H12A/HNRNPD/FXR1/SRP9/STAT3/EIF4A3/ROCK1/METTL16/YBX1/NCL/YTHDF3/DDX3X/CPEB4/EIF2AK1/LARP1/CIRBP/RNF139/UNK/KHSRP/TOB1/UPF1
GO:0000245	GO:0000245	spliceosomal complex assembly	52	0.608452	1.76176	0.000403148	0.017756	0.0160455	1379	tags=37%, list=13%, signal=32%	LUC7L3/CELF2/SF3B1/SRSF5/SF3A3/SCAF11/SRSF9/SNRPD2/SNRPE/RBMX/SETX/SF1/SNRPD1/SLU7/GCFC2/DDX23/CRNKL1/SRSF1/RBM5
GO:0060218	GO:0060218	hematopoietic stem cell differentiation	72	0.564142	1.72139	0.000405526	0.017756	0.0160455	2578	tags=54%, list=25%, signal=41%	N4BP2L2/PSME1/KMT2A/PSMD7/PSMD1/PSMB9/PSMC6/PSME2/EIF2AK2/PSMF1/NFE2L2/PSMD6/PSMD13/PSMD10/UFL1/PSMB1/OCIAD1/PSMB7/PSMA4/PSMD2/ITCH/PSMD12/PSMB4/PSMB8/PSMD14/XRCC5/PSMB2/PSMD3/GATA3/PSMC2/TCF12/PSMC5/MLLT3/PSMA5/PSMD11/PSME4/PSMD8/OCIAD2/ABL1
GO:0048863	GO:0048863	stem cell differentiation	121	0.508817	1.6363	0.000410224	0.0177954	0.0160811	2578	tags=45%, list=25%, signal=34%	ZFP36L2/MAPK1/DHX36/N4BP2L2/PSME1/PHACTR4/KMT2A/PSMD7/PSMD1/PSMB9/PSMC6/REST/PSME2/EIF2AK2/PSMF1/NFE2L2/PSMD6/TAPT1/CDK12/PSMD13/HNRNPU/PSMD10/UFL1/PWP1/JARID2/PSMB1/OCIAD1/PSMB7/ZNF281/PSMA4/PSMD2/ITCH/PSMD12/NOTCH1/PSMB4/NSUN2/LTBP3/PSMB8/PSMD14/XRCC5/PSMB2/CDK13/PSMD3/GATA3/SEMA4C/PSMC2/TCF12/PSMC5/MLLT3/PSMA5/PSMD11/PSME4/PSMD8/OCIAD2/ABL1
GO:0001666	GO:0001666	response to hypoxia	204	0.458704	1.55271	0.000418462	0.0179862	0.0162536	1801	tags=29%, list=17%, signal=24%	MALAT1/CXCR4/CD38/MDM4/BCL2/HSP90B1/CFLAR/BECN1/ETS1/PMAIP1/PSME1/DDIT4/DNMT3A/VHL/GNB1/ROCK2/PSMD7/UBB/PSMD1/PSMB9/PSMC6/REST/PSME2/ELOB/ADAM17/VEGFA/PSMF1/CITED2/NFE2L2/PSMD6/BACH1/PSMD13/LMNA/PSMD10/APAF1/NR4A2/LDHA/PSMB1/RBX1/PSMB7/PRKAA1/ELOC/PSMA4/PSMD2/MDM2/ACAA2/CARD16/EGLN1/HYOU1/RGCC/PSMD12/UBA52/NOTCH1/PSMB4/BAD/CREBBP/PSMB8/PSMD14/PSMB2
GO:1902036	GO:1902036	regulation of hematopoietic stem cell differentiation	62	0.590134	1.76851	0.000441346	0.0186919	0.0168913	2578	tags=58%, list=25%, signal=44%	N4BP2L2/PSME1/KMT2A/PSMD7/PSMD1/PSMB9/PSMC6/PSME2/EIF2AK2/PSMF1/NFE2L2/PSMD6/PSMD13/PSMD10/PSMB1/OCIAD1/PSMB7/PSMA4/PSMD2/ITCH/PSMD12/PSMB4/PSMB8/PSMD14/PSMB2/PSMD3/GATA3/PSMC2/TCF12/PSMC5/PSMA5/PSMD11/PSME4/PSMD8/OCIAD2/ABL1
GO:0070498	GO:0070498	interleukin-1-mediated signaling pathway	89	0.546633	1.71174	0.000445602	0.0186919	0.0168913	2531	tags=46%, list=25%, signal=35%	NFKBIA/PSME1/IRAK4/ZBP1/PSMD7/UBB/PSMD1/PSMB9/TAB3/PSMC6/PSME2/PSMF1/PSMD6/FBXW11/PSMD13/PSMD10/CHUK/SQSTM1/RELA/PSMB1/RBX1/PSMB7/PSMA4/PSMD2/PSMD12/UBA52/PSMB4/PSMB8/PSMD14/PSMB2/PSMD3/PSMC2/NFKB1/VRK2/PSMC5/CUL1/PSMA5/PSMD11/PSME4/PSMD8/RPS6KA5
GO:0071478	GO:0071478	cellular response to radiation	119	0.508347	1.63219	0.00044685	0.0186919	0.0168913	2063	tags=31%, list=20%, signal=25%	IFI16/NUCKS1/CALM1/NIPBL/HSPA5/ATF4/DHX36/PIK3R1/PARP1/ATR/GNB1/USP47/TENT2/TAF1/DDB1/PCNA/BAX/MAPK13/EEF1D/GRB2/N4BP1/NSMCE3/MDM2/GADD45A/CARD16/GTF2H5/TP53BP1/INTS7/SPIDR/INO80/CREBBP/XRCC5/NPM1/GATA3/FNTA/DDB2/TLK2
GO:0009725	GO:0009725	response to hormone	459	0.397464	1.41153	0.000476446	0.0197535	0.0178506	1743	tags=24%, list=17%, signal=21%	FOS/FOSB/STAT1/ZFP36/JUND/DDX17/ZFP36L2/HMGB1/DUSP1/CD38/NUCKS1/CALM1/MAPK1/BCL2/CFLAR/KLF9/CBX3/VPS13C/APC/NCOA2/DNAJA1/PIK3R1/DDX5/OGT/SRSF5/DDIT4/IRS2/NCOA3/IQGAP1/PARP1/CDC5L/PRKCB/CALM3/SOCS1/JAK3/GNB1/CTSS/ROCK2/PTPN2/ATP6AP1/AKR1B1/REST/GSTP1/CYC1/SAFB/PHB/PCNA/ABHD2/DDX54/ABCA2/RAB10/CITED2/USP8/ARID1A/GRB2/NFE2L2/NR3C1/STAT3/PDE3B/USO1/HDAC6/RXRB/ROCK1/UFM1/CRLS1/PHIP/NR2C1/PNPT1/HNRNPU/…
GO:0071347	GO:0071347	cellular response to interleukin-1	117	0.501554	1.6036	0.000512906	0.0210786	0.0190481	2531	tags=45%, list=25%, signal=35%	CCL3/GBP1/NFKBIA/PSME1/IRAK4/CCL4/CCL3L1/ZBP1/RBMX/PSMD7/UBB/GBP2/PSMD1/PSMB9/TAB3/PSMC6/PSME2/GBP3/MAPK13/PSMF1/ZC3H12A/PSMD6/USP10/FBXW11/PSMD13/PSMD10/CHUK/SQSTM1/RELA/PSMB1/RBX1/PSMB7/PSMA4/PSMD2/UPF1/PSMD12/UBA52/PSMB4/PSMB8/PSMD14/PSMB2/PSMD3/PSMC2/NFKB1/VRK2/RC3H1/PSMC5/CUL1/PSMA5/PSMD11/PSME4/PSMD8/RPS6KA5
GO:0006613	GO:0006613	cotranslational protein targeting to membrane	98	0.523149	1.64817	0.000523491	0.0211529	0.0191152	1056	tags=46%, list=10%, signal=42%	RPLP1/RPS4Y1/RPL6/RPS19/RPL14/RPL18A/RPS13/RPL32/RPL10/RPL9/RPL13A/RPS8/RPL23A/RPL30/RPL36/RPS21/RPS28/RPL11/RPL38/RPLP2/RPL4/RPSA/SSR2/RPL28/RPL41/SEC62/RPL15/RPS6/RPS29/RPL24/RPS20/RPS24/RPL22/RPLP0/RPL21/SRP9/RPL7/TRAM1/RPS15/RPS2/RPL3/RPS3A/RPL37/RPL23/RPL5
GO:0034249	GO:0034249	negative regulation of cellular amide metabolic process	121	0.504374	1.62202	0.000523744	0.0211529	0.0191152	1393	tags=35%, list=14%, signal=30%	ZFP36/ZFP36L2/AGO2/TPR/ATF4/RACK1/DHX36/RPL13A/GAPDH/HNRNPR/ROCK2/ORMDL1/PURA/EIF4G1/CNOT7/EIF2AK2/TNRC6A/BIN1/RTN4/TIA1/ZC3H12A/HNRNPD/FXR1/SRP9/STAT3/EIF4A3/ROCK1/METTL16/YBX1/NCL/YTHDF3/DDX3X/CPEB4/EIF2AK1/LARP1/CIRBP/PRKAA1/RNF139/UNK/KHSRP/TOB1/UPF1
GO:0050849	GO:0050849	negative regulation of calcium-mediated signaling	13	-0.797152	-2.09702	0.00053911	0.0215874	0.0195079	243	tags=46%, list=2%, signal=45%	MAPK7/DYRK2/SLA2/TBC1D10C/ATP2B4/PLEK
GO:0043620	GO:0043620	regulation of DNA-templated transcription in response to stress	98	0.522729	1.64684	0.000544588	0.021622	0.0195391	2492	tags=50%, list=24%, signal=38%	JUN/HSPA5/BCLAF1/ATF4/PSME1/VHL/PSMD7/UBB/PSMD1/PSMB9/PSMC6/PSME2/ELOB/VEGFA/PSMF1/CITED2/NFE2L2/PSMD6/BACH1/PSMD13/PSMD10/RELA/PSMB1/RBX1/PSMB7/ELOC/PSMA4/PSMD2/EGLN1/PSMD12/UBA52/NOTCH1/PSMB4/INO80/CREBBP/PSMB8/PSMD14/PSMB2/PSMD3/PSMC2/GCN1/NCK2/DDIT3/CUL2/PSMC5/PSMA5/PSMD11/PSME4/PSMD8
GO:0006611	GO:0006611	protein export from nucleus	164	0.478679	1.58994	0.000598793	0.0235743	0.0213034	1997	tags=34%, list=19%, signal=28%	SRSF7/SRSF11/TPR/SP100/THOC2/HNRNPA2B1/SRRM1/ANP32B/SRSF5/ALYREF/DDX39A/ABCE1/SRSF9/CHTOP/NUP50/NUP153/NUP62/RNPS1/SLU7/SMG1/SRSF2/EIF4A3/RPS15/EMD/IWS1/WDR33/RANBP2/NOL6/SDAD1/NXF1/PABPN1/UPF2/SRSF1/PTPN11/NUP133/ZC3H11B/RAN/CPSF3/FYTTD1/UPF1/NUP88/XPO1/SMG7/CPSF2/NOP9/NUP98/CHP1/NUP107/MCM3AP/NSUN2/PRKACA/NPM1/SEC13/EIF5A/TSC1/AAAS
GO:0010038	GO:0010038	response to metal ion	166	0.469512	1.56165	0.000617564	0.0239013	0.0215988	1355	tags=19%, list=13%, signal=17%	FOS/FOSB/JUNB/JUND/JUN/DUSP1/CALM1/HSPA5/MAPK1/BCL2/PPP3CA/ATF4/BECN1/IQGAP1/PARP1/DNMT3A/CPNE1/CALM3/PLSCR1/RASGRP2/PCNA/HNRNPD/NFE2L2/CASP8/CHUK/PPP1CA/FXN/ITPKB/SEC31A/PRKAA1/GDI1/ATP5F1D
GO:0031347	GO:0031347	regulation of defense response	385	0.409529	1.4423	0.000622118	0.0239013	0.0215988	1131	tags=21%, list=11%, signal=19%	NEAT1/STAT1/CCL3/KLRD1/IRF1/PTPN6/IFI16/CYBA/KIR2DL4/SAMHD1/NFKBIA/HMGB1/HLA-F/PYHIN1/NLRC5/RPS19/BRD4/PARP9/HLA-A/CASP4/TXK/ETS1/HSP90AB1/NCR1/PSME1/MATR3/DTX3L/ABCE1/SFPQ/TNFAIP3/ZYX/PAK2/XIAP/ERAP1/SOCS1/ZBP1/RICTOR/PLSCR1/HLA-E/PTPN2/PSMD7/PSMD1/PSMB9/CD160/HEXIM1/TAB3/PSMC6/PSME2/GSTP1/HLA-DRB1/CNOT7/ADAR/GBP5/NFKBIZ/HSP90AA1/PIK3AP1/MAPK13/PARP14/PSMF1/FCER1G/ZC3H12A/MAVS/CTSC/PSPC1/TRIM44/…
GO:0048525	GO:0048525	negative regulation of viral process	64	0.560276	1.6867	0.000622592	0.0239013	0.0215988	1094	tags=33%, list=11%, signal=30%	STAT1/ZFP36/IFI16/IFITM1/ISG20/IFITM3/PLSCR1/LARP7/HEXIM1/CHMP3/MX1/IFITM2/EIF2AK2/FAM111A/LY6E/MPHOSPH8/MAVS/BANF1/BST2/ISG15/RSAD2
GO:0033631	GO:0033631	cell-cell adhesion mediated by integrin	11	-0.832456	-2.06835	0.000627504	0.0239013	0.0215988	364	tags=64%, list=4%, signal=61%	ITGA5/PIEZO1/ADA/ITGA4/ITGB1/CCL5/CD3E
GO:0044772	GO:0044772	mitotic cell cycle phase transition	431	0.401152	1.42026	0.000635639	0.0240159	0.0217024	1804	tags=26%, list=17%, signal=22%	ID2/PTPN6/ZFP36L2/KHDRBS1/DUSP1/CALM1/RAD21/MDM4/PCM1/TPR/BCL2/BRD4/PPP3CA/CCND2/APC/PSME1/OFD1/TAF10/CALM3/TAOK3/PPP1R12A/PSMD7/USP47/AKAP9/PSMD1/PSMB9/CEP250/FOXN3/PSMC6/CCNY/PSME2/EIF4G1/CDC27/ANKRD17/CEP290/NASP/CNOT7/DDB1/CCNH/PCNA/PCNT/RPS6/HSP90AA1/RPL24/BAX/ADAM17/PSMF1/CHMP2A/CUL4A/PIM2/PSMD6/BACH1/FBXW11/ANAPC1/MAD2L2/IK/CUL5/PSMD13/PSMD10/RFWD3/DYNC1LI1/PRMT2/PPP2R2D/SPDL1/CCNI/DDX3X/C…
GO:0070849	GO:0070849	response to epidermal growth factor	30	0.66952	1.76216	0.000648801	0.0243171	0.0219745	529	tags=30%, list=5%, signal=29%	ZFP36/ZFP36L2/MAPK1/TPR/CFLAR/BECN1/IQGAP1/PTPN12/GSTP1
GO:0098742	GO:0098742	cell-cell adhesion via plasma-membrane adhesion molecules	58	-0.524347	-1.89215	0.000661447	0.0245943	0.0222251	598	tags=17%, list=6%, signal=16%	EMB/NPTN/CLSTN1/ITGA5/CD6/ITGAL/ITGB1/FXYD5/ITGAM/MBP
GO:0060760	GO:0060760	positive regulation of response to cytokine stimulus	38	0.650243	1.78335	0.000705685	0.0260325	0.0235248	793	tags=29%, list=8%, signal=27%	CXCR4/NLRC5/PARP9/CASP4/TXK/CPNE1/ZBP1/ADAM17/PARP14/MAVS/TRIM44
GO:0002183	GO:0002183	cytoplasmic translational initiation	32	0.672619	1.78397	0.000712261	0.0260699	0.0235585	661	tags=38%, list=6%, signal=35%	EIF3G/EIF3A/EIF4A2/RPL13A/EIF4H/EIF3H/EIF5/DHX29/EIF4G1/EIF3I/EIF3J/EIF3B
GO:0033044	GO:0033044	regulation of chromosome organization	214	0.452086	1.53941	0.000723537	0.0262773	0.0237459	1416	tags=23%, list=14%, signal=21%	DUSP1/NIPBL/RAD21/MAPK1/TPR/BRD4/SSBP1/HNRNPA2B1/BECN1/DHX36/APC/OGT/HNRNPA1/PARP1/ATR/SFPQ/DNMT1/CHTOP/MIER1/ATF7IP/KMT2A/TNKS/PRKD2/CDC27/CCT8/TRAPPC12/MPHOSPH8/VEGFA/YLPM1/HNRNPD/PARN/SMG1/MAP2K7/ANAPC1/TERF2/MAD2L2/IK/HNRNPU/DYNC1LI1/SPDL1/CUL3/MAP3K4/JARID2/PPHLN1/SENP6/DCP2/SMC5/UPF1/TERF2IP/HNRNPC
GO:0006968	GO:0006968	cellular defense response	32	-0.617288	-1.9969	0.00074284	0.0265683	0.024009	200	tags=25%, list=2%, signal=25%	SH2D1A/PTK2B/ITGB1/TYROBP/PRF1/KLRG1/CX3CR1/GNLY
GO:0002449	GO:0002449	lymphocyte mediated immunity	155	-0.371131	-1.54373	0.000742893	0.0265683	0.024009	828	tags=25%, list=8%, signal=23%	SLC15A4/GZMB/TGFB1/SASH3/RASGRP1/THOC1/MSH2/TNF/XCL1/DENND1B/SLAMF7/BCL6/RFTN1/STX7/TNFRSF1B/RAB27A/IL12RB1/SLA2/KIR3DL1/SH2D1A/SH2D1B/IL18RAP/TUBB/TRDC/TRBC2/SMAD7/CD226/INPP5D/CD81/TRBC1/BTN3A2/ARRB2/HLA-DQB1/GZMM/NCR3/SERPINB9/PRF1/HLA-B
GO:0045069	GO:0045069	regulation of viral genome replication	64	0.556825	1.67631	0.00076584	0.0271815	0.0245631	1190	tags=36%, list=12%, signal=32%	IFI16/IFITM1/ISG20/BCL2/IFITM3/STAU1/PLSCR1/MX1/IFITM2/CNOT7/DDB1/EIF2AK2/FAM111A/ADAR/MPHOSPH8/MAVS/PKN2/BANF1/BST2/ISG15/DDX3X/RSAD2/LARP1
GO:0002223	GO:0002223	stimulatory C-type lectin receptor signaling pathway	84	0.528003	1.64531	0.000781729	0.0275369	0.0248842	2543	tags=56%, list=25%, signal=43%	KLRD1/PSME1/PAK2/PSMD7/PSMD1/PSMB9/TAB3/PSMC6/PSME2/PSMF1/FCER1G/PSMD6/FBXW11/NRAS/PSMD13/PSMD10/CHUK/RELA/PSMB1/BCL10/PSMB7/PSMA4/PRKACB/PSMD2/ICAM3/PSMD12/PSMB4/KRAS/CREBBP/KLRC2/PSMB8/CARD11/PSMD14/PSMB2/PRKACA/PSMD3/PLCG2/PSMC2/NFKB1/PSMC5/CUL1/PSMA5/PSMD11/PSME4/PSMD8/RPS6KA5/RAF1
GO:0042590	GO:0042590	antigen processing and presentation of exogenous peptide antigen via MHC class I	70	0.554367	1.68432	0.00089915	0.0314367	0.0284083	1801	tags=43%, list=17%, signal=36%	HLA-C/CYBA/TAP1/HLA-F/PDIA3/HLA-A/PSME1/TAP2/HLA-E/PSMD7/PSMD1/PSMB9/LNPEP/PSMC6/PSME2/PSMF1/FCER1G/PSMD6/PSMD13/PSMD10/CHUK/PSMB1/PSMB7/PSMA4/PSMD2/PSMD12/PSMB4/PSMB8/PSMD14/PSMB2
GO:0042493	GO:0042493	response to drug	166	0.461072	1.53358	0.000928851	0.0322346	0.0291293	1143	tags=20%, list=11%, signal=19%	CXCR4/FOS/FOSB/JUN/CD38/HSPA5/BCL2/BECN1/HSP90AB1/ADAM10/DUSP6/GNAS/ATR/DNMT3A/RPN2/PPP1R12A/USP47/REST/PHB/PMS2/PARP4/ABCA2/ADAM17/DAD1/CPT1A/S100A10/NFE2L2/ABCC1/GNPAT/CHUK/TOP1/LDHA/RELA/MCM7
GO:0060330	GO:0060330	regulation of response to interferon-gamma	20	0.726403	1.76717	0.000955524	0.0323611	0.0292437	716	tags=40%, list=7%, signal=37%	STAT1/NLRC5/PARP9/TXK/HSP90AB1/SOCS1/PTPN2/PARP14
GO:0060334	GO:0060334	regulation of interferon-gamma-mediated signaling pathway	20	0.726403	1.76717	0.000955524	0.0323611	0.0292437	716	tags=40%, list=7%, signal=37%	STAT1/NLRC5/PARP9/TXK/HSP90AB1/SOCS1/PTPN2/PARP14
GO:0014074	GO:0014074	response to purine-containing compound	61	0.568594	1.69394	0.000962419	0.0323611	0.0292437	1130	tags=21%, list=11%, signal=19%	FOS/FOSB/STAT1/JUN/DUSP1/HSPA5/HSP90B1/AKAP9/TAF1/PNPT1/LDHA/DGKQ/RELA
GO:0030198	GO:0030198	extracellular matrix organization	106	-0.403945	-1.59825	0.000973942	0.0323611	0.0292437	979	tags=23%, list=9%, signal=21%	TIMP1/TNFRSF1A/COL6A2/TGFB1/SPOCK2/GREM1/ATP7A/LCP1/CLASP2/TNF/RUNX1/ERO1A/ITGA5/TNFRSF1B/ITGA4/ITGAL/TGFBR1/ITGB1/CD47/CAPNS1/CD44/B4GALT1/ITGAM/FURIN
GO:0043062	GO:0043062	extracellular structure organization	106	-0.403945	-1.59825	0.000973942	0.0323611	0.0292437	979	tags=23%, list=9%, signal=21%	TIMP1/TNFRSF1A/COL6A2/TGFB1/SPOCK2/GREM1/ATP7A/LCP1/CLASP2/TNF/RUNX1/ERO1A/ITGA5/TNFRSF1B/ITGA4/ITGAL/TGFBR1/ITGB1/CD47/CAPNS1/CD44/B4GALT1/ITGAM/FURIN
GO:0045229	GO:0045229	external encapsulating structure organization	106	-0.403945	-1.59825	0.000973942	0.0323611	0.0292437	979	tags=23%, list=9%, signal=21%	TIMP1/TNFRSF1A/COL6A2/TGFB1/SPOCK2/GREM1/ATP7A/LCP1/CLASP2/TNF/RUNX1/ERO1A/ITGA5/TNFRSF1B/ITGA4/ITGAL/TGFBR1/ITGB1/CD47/CAPNS1/CD44/B4GALT1/ITGAM/FURIN
GO:0000380	GO:0000380	alternative mRNA splicing, via spliceosome	55	0.585366	1.71461	0.000991894	0.0326733	0.0295258	1379	tags=40%, list=13%, signal=35%	DDX17/KHDRBS1/RBM25/CELF2/TRA2B/DDX5/HNRNPA1/SFPQ/SRSF9/RBMX/HNRNPL/REST/SAP18/RNPS1/SLU7/FXR1/SMU1/HNRNPU/PQBP1/NSRP1/SRSF1/RBM5
GO:0042149	GO:0042149	cellular response to glucose starvation	38	0.639752	1.75457	0.000997284	0.0326733	0.0295258	1637	tags=39%, list=16%, signal=33%	IFI16/HSPA5/BCL2/ATF4/BECN1/PMAIP1/HNRNPA1/SH3GLB1/ZC3H12A/NFE2L2/CPEB4/SESN1/PRKAA1/XBP1/FOXO3
GO:0070268	GO:0070268	cornification	10	-0.840474	-2.02554	0.00104411	0.0339698	0.0306974	60	tags=30%, list=1%, signal=30%	KRT10/CAPNS1/FURIN
GO:0051591	GO:0051591	response to cAMP	39	0.626895	1.72267	0.00107619	0.0347722	0.0314225	1130	tags=28%, list=11%, signal=25%	FOS/FOSB/STAT1/JUN/DUSP1/HSPA5/AKAP9/PNPT1/LDHA/DGKQ/RELA
GO:0033209	GO:0033209	tumor necrosis factor-mediated signaling pathway	120	0.486999	1.56618	0.00109311	0.0348843	0.0315238	2492	tags=45%, list=24%, signal=35%	STAT1/NFKBIA/CASP4/RACK1/SPPL2A/PSME1/TNFAIP3/CPNE1/LIMS1/PTPN2/PSMD7/PSMD1/PSMB9/PSMC6/PSME2/GSTP1/ADAM17/PSMF1/TAX1BP1/RBCK1/PSMD6/CASP8/PSMD13/PSMD10/CHUK/CYLD/RELA/PSMB1/PSMB7/SPPL2B/PSMA4/PSMD2/BAG4/CARD16/PSMD12/FOXO3/PSMB4/TXNDC17/PSMB8/PSMD14/PSMB2/PSMD3/ACTN4/PSMC2/LTB/TNFSF14/PSMC5/PSMA5/TRAF5/TRAF3/ILK/PSMD11/PSME4/PSMD8
GO:0019079	GO:0019079	viral genome replication	98	0.510303	1.6077	0.00109455	0.0348843	0.0315238	1190	tags=33%, list=12%, signal=29%	IFI16/IFITM1/NUCKS1/ISG20/BCL2/PPIB/IFITM3/DEK/STAU1/PLSCR1/EEA1/ROCK2/RAB29/MX1/IFITM2/CNOT7/DDB1/EIF2AK2/FAM111A/ADAR/PHB/MPHOSPH8/ZC3H12A/MAVS/PKN2/BANF1/BST2/VCP/ISG15/DDX3X/RSAD2/LARP1
GO:0034114	GO:0034114	regulation of heterotypic cell-cell adhesion	13	-0.771223	-2.02881	0.00112901	0.0357392	0.0322964	535	tags=31%, list=5%, signal=29%	TNF/LCK/CD44/MBP
GO:1901264	GO:1901264	carbohydrate derivative transport	49	-0.531095	-1.8493	0.00114044	0.0358588	0.0324044	1460	tags=29%, list=14%, signal=25%	RFT1/SLC35E3/GLTP/SLC35D2/SLC35D1/SLC35A4/SLC15A4/SLC25A6/ABCG1/SLC25A24/ADA/VAMP8/CD47/PSAP
GO:0044770	GO:0044770	cell cycle phase transition	456	0.386894	1.37385	0.00116095	0.0362605	0.0327674	1828	tags=25%, list=18%, signal=21%	ID2/PTPN6/ZFP36L2/KHDRBS1/DUSP1/CALM1/RAD21/MDM4/PCM1/TPR/BCL2/BRD4/PPP3CA/CCND2/APC/PSME1/OFD1/TAF10/CALM3/TAOK3/PPP1R12A/PSMD7/USP47/AKAP9/PSMD1/PSMB9/CEP250/FOXN3/PSMC6/CCNY/PSME2/EIF4G1/CDC27/ANKRD17/CEP290/NASP/TAF1/CNOT7/DDB1/CCNH/PCNA/PCNT/RPS6/HSP90AA1/RPL24/BAX/ADAM17/PSMF1/CHMP2A/CUL4A/PIM2/PSMD6/BACH1/FBXW11/ANAPC1/MAD2L2/IK/CUL5/PSMD13/PSMD10/RFWD3/DYNC1LI1/PRMT2/PPP2R2D/SPDL1/CCNI/DD…
GO:0009314	GO:0009314	response to radiation	266	0.423529	1.4604	0.00118292	0.036702	0.0331664	2165	tags=24%, list=21%, signal=19%	FOS/ID2/JUND/IFI16/JUN/DUSP1/NUCKS1/CALM1/NIPBL/HSPA5/BCL2/ATF4/DHX36/PIK3R1/PARP1/ATR/DNMT3A/GNB1/USP47/CEP250/TENT2/TAF1/DDB1/PCNA/BAX/IKBIP/MAPK13/EEF1D/GRB2/N4BP1/CLK2/MAP2K7/NSMCE3/RFWD3/MAP3K4/RELA/PPP1CA/CIRBP/PRKAA1/MDM2/GADD45A/CARD16/GTF2H5/TP53BP1/INTS7/FBXL6/SPIDR/KRAS/INO80/CREBBP/F11R/XRCC5/SYNGAP1/NPM1/NPHP4/GATA3/OGG1/FNTA/DDB2/TLK2/CASP3/SDF4/INTS3
GO:0043392	GO:0043392	negative regulation of DNA binding	32	0.660843	1.75273	0.00123579	0.0380901	0.0344208	536	tags=25%, list=5%, signal=24%	IFI16/NFKBIA/JUN/SP100/RSF1/CPNE1/TNKS/TAF1
GO:0006614	GO:0006614	SRP-dependent cotranslational protein targeting to membrane	93	0.517804	1.63004	0.00134648	0.0412305	0.0372587	1056	tags=46%, list=10%, signal=42%	RPLP1/RPS4Y1/RPL6/RPS19/RPL14/RPL18A/RPS13/RPL32/RPL10/RPL9/RPL13A/RPS8/RPL23A/RPL30/RPL36/RPS21/RPS28/RPL11/RPL38/RPLP2/RPL4/RPSA/RPL28/RPL41/RPL15/RPS6/RPS29/RPL24/RPS20/RPS24/RPL22/RPLP0/RPL21/SRP9/RPL7/TRAM1/RPS15/RPS2/RPL3/RPS3A/RPL37/RPL23/RPL5
GO:0043618	GO:0043618	regulation of transcription from RNA polymerase II promoter in response to stress	93	0.516654	1.62642	0.00141009	0.042898	0.0387656	2492	tags=51%, list=24%, signal=39%	JUN/HSPA5/ATF4/PSME1/VHL/PSMD7/UBB/PSMD1/PSMB9/PSMC6/PSME2/ELOB/VEGFA/PSMF1/CITED2/NFE2L2/PSMD6/BACH1/PSMD13/PSMD10/PSMB1/RBX1/PSMB7/ELOC/PSMA4/PSMD2/EGLN1/PSMD12/UBA52/NOTCH1/PSMB4/INO80/CREBBP/PSMB8/PSMD14/PSMB2/PSMD3/PSMC2/GCN1/NCK2/DDIT3/CUL2/PSMC5/PSMA5/PSMD11/PSME4/PSMD8
GO:0031297	GO:0031297	replication fork processing	30	0.651823	1.71559	0.00142588	0.0430982	0.0389465	1030	tags=30%, list=10%, signal=27%	SAMHD1/NUCKS1/BOD1L1/ALYREF/ATR/FAM111A/PCNA/ETAA1/RFWD3
GO:0002250	GO:0002250	adaptive immune response	254	-0.312841	-1.35266	0.00144407	0.0433683	0.0391905	535	tags=18%, list=5%, signal=17%	CSK/MSH2/ZNF683/TNF/XCL1/CD79B/DENND1B/SLAMF7/BCL6/TRIM27/TRGC2/PIK3CD/RFTN1/ADCY7/STX7/CD6/TNFRSF1B/RAB27A/IL12RB1/ADA/SLA2/SH2D1A/SH2D1B/LAIR1/SYK/PTK2B/PKN1/TRDC/TRBC2/SMAD7/CD226/INPP5D/CD81/TRBC1/ORAI1/BTN3A2/CD48/HLA-DQB1/GZMM/ANXA1/CD3E/PRF1/CD247/HLA-B/ERAP2
GO:0002758	GO:0002758	innate immune response-activating signal transduction	86	0.520149	1.62365	0.001466	0.0437465	0.0395323	2543	tags=55%, list=25%, signal=42%	KLRD1/PSME1/PAK2/PSMD7/PSMD1/PSMB9/TAB3/PSMC6/PSME2/PSMF1/FCER1G/PSMD6/FBXW11/NRAS/PSMD13/PSMD10/CHUK/RELA/PSMB1/BCL10/PSMB7/PSMA4/PRKACB/PSMD2/ICAM3/PSMD12/PSMB4/KRAS/CREBBP/KLRC2/PSMB8/CARD11/PSMD14/PSMB2/PRKACA/PSMD3/PLCG2/PSMC2/NFKB1/PSMC5/CUL1/PSMA5/PSMD11/PSME4/PSMD8/RPS6KA5/RAF1
GO:0000381	GO:0000381	regulation of alternative mRNA splicing, via spliceosome	42	0.617787	1.72429	0.00149312	0.0442737	0.0400087	1545	tags=43%, list=15%, signal=37%	DDX17/KHDRBS1/RBM25/CELF2/TRA2B/DDX5/HNRNPA1/RBMX/HNRNPL/REST/SAP18/RNPS1/FXR1/SMU1/HNRNPU/NSRP1/RBM5/DYRK1A
GO:0001732	GO:0001732	formation of cytoplasmic translation initiation complex	15	0.749801	1.73475	0.00157613	0.0464415	0.0419677	661	tags=47%, list=6%, signal=44%	EIF3G/EIF3A/EIF3H/EIF5/EIF3I/EIF3J/EIF3B
GO:0002220	GO:0002220	innate immune response activating cell surface receptor signaling pathway	85	0.521059	1.62613	0.00159441	0.0466862	0.0421888	2543	tags=55%, list=25%, signal=42%	KLRD1/PSME1/PAK2/PSMD7/PSMD1/PSMB9/TAB3/PSMC6/PSME2/PSMF1/FCER1G/PSMD6/FBXW11/NRAS/PSMD13/PSMD10/CHUK/RELA/PSMB1/BCL10/PSMB7/PSMA4/PRKACB/PSMD2/ICAM3/PSMD12/PSMB4/KRAS/CREBBP/KLRC2/PSMB8/CARD11/PSMD14/PSMB2/PRKACA/PSMD3/PLCG2/PSMC2/NFKB1/PSMC5/CUL1/PSMA5/PSMD11/PSME4/PSMD8/RPS6KA5/RAF1

## Sheet: ZAFT high NK GSEA KEGG
	ID	Description	setSize	enrichmentScore	NES	pvalue	p.adjust	qvalues	rank	leading_edge	core_enrichment
hsa05171	hsa05171	Coronavirus disease - COVID-19	156	0.5522	1.8347	6.87175e-07	0.000215086	0.000164922	1035	tags=40%, list=11%, signal=36%	FOS/STAT1/RPLP1/NFKBIA/RPS4Y1/JUN/RPL6/RPS19/MAPK1/RPL14/RPL18A/RPS13/RPL32/RPL10/RPL9/MX2/PIK3R1/RPL13A/IRAK4/RPS8/RPL23A/RPL30/RPL36/PRKCB/RPS21/RPS28/RPL11/RPL38/RPLP2/RPL4/RPSA/RPL28/RPL41/MX1/EIF2AK2/ADAR/RPL15/RPS6/RPS29/RPL24/RPS20/RPS24/RPL22L1/RPL22/ADAM17/MAPK13/RPLP0/RPL21/MAVS/STAT3/RPL7/NFKBIB/RPS15/RPS2/RPL3/RPS3A/RPL37/RPL23/CHUK/ISG15/RPL5/TYK2
hsa04657	hsa04657	IL-17 signaling pathway	50	0.652536	1.86901	3.2795e-05	0.00318775	0.00244428	1207	tags=34%, list=12%, signal=30%	FOS/FOSB/JUND/NFKBIA/JUN/MAPK1/HSP90B1/HSP90AB1/TNFAIP3/TAB3/HSP90AA1/MAPK13/IL17RA/CASP8/CHUK/RELA/SRSF1
hsa04621	hsa04621	NOD-like receptor signaling pathway	127	0.533596	1.74275	4.48098e-05	0.00318775	0.00244428	1215	tags=26%, list=12%, signal=23%	STAT1/GBP1/IFI16/CYBA/NFKBIA/JUN/MAPK1/BCL2/GBP4/CASP4/HSP90AB1/IRAK4/TNFAIP3/XIAP/GBP2/ATG12/TAB3/GBP3/GBP5/HSP90AA1/TRPM7/MAPK13/MAVS/GSDMD/RBCK1/PKN2/NFKBIB/CASP8/CHUK/TYK2/RELA/STAT2/PLCB2
hsa05014	hsa05014	Amyotrophic lateral sclerosis	269	0.457655	1.57181	5.50177e-05	0.00318775	0.00244428	1747	tags=31%, list=18%, signal=26%	SRSF7/HSPA5/ACTB/TPR/FUS/BCL2/PPP3CA/NDUFA1/ATF4/HNRNPA2B1/PFN1/COX6A1/BECN1/ALYREF/ACTG1/HNRNPA1/MATR3/COX7A2/COX8A/NUP50/ATP5F1E/PSMD7/PSMD1/SETX/PSMC6/HNRNPA3/CYC1/BAX/NDUFA4/MAPK13/NUP153/NDUFB1/NUP62/ATP5PF/TUBA1B/COX7B/PSMD6/UQCRQ/HDAC6/ATP5F1A/RB1CC1/ATP5PO/MAP2K3/UQCR10/PSMD13/UQCRH/VCP/RANBP2/ATP5PB/APAF1/SQSTM1/NDUFA6/PSMB1/NXF1/NUP133/NDUFB4/PSMB7/SEM1/PSMA4/ATP5F1D/DNAH1/PSMD2/NDUFB10…
hsa03040	hsa03040	Spliceosome	128	0.529481	1.73357	5.74101e-05	0.00318775	0.00244428	1433	tags=35%, list=15%, signal=30%	PRPF38B/SRSF7/RBM25/FUS/THOC2/PRPF40A/SF3B1/TRA2B/DDX5/SRSF5/ALYREF/HNRNPA1/SF3A3/CDC5L/SRSF9/SNRPD2/ZMAT2/SNRPE/RBMX/AQR/HNRNPK/U2SURP/HNRNPA3/SMNDC1/SNRPB2/SNRPD1/DDX46/SLU7/LSM3/SRSF2/EIF4A3/SF3B2/DDX23/HNRNPU/XAB2/CRNKL1/PQBP1/SRSF1/DHX15/SNRPF/SYF2/LSM5/HNRNPC/SNU13/WBP11
hsa05208	hsa05208	Chemical carcinogenesis - reactive oxygen species	160	0.498811	1.65839	6.11071e-05	0.00318775	0.00244428	1638	tags=29%, list=17%, signal=25%	FOS/CYBA/NFKBIA/JUN/MAPK1/NDUFA1/COX6A1/PIK3R1/COX7A2/COX8A/ATP5F1E/PRKD2/CYC1/VEGFA/NDUFA4/MAPK13/NDUFB1/ATP5PF/GRB2/ACP1/NFE2L2/COX7B/UQCRQ/AKT3/ATP5F1A/MAP2K7/SLC26A2/ATP5PO/NRAS/UQCR10/UQCRH/ATP5PB/CHUK/NDUFA6/RELA/PTPN11/NDUFB4/MAP2K4/ATP5F1D/NDUFB10/COX7C/MAP2K2/COX6B1/NDUFB9/FOXO3/BAD/KRAS
hsa05031	hsa05031	Amphetamine addiction	32	0.706455	1.88728	7.64943e-05	0.00342039	0.00262266	356	tags=31%, list=4%, signal=30%	FOS/FOSB/JUN/CALM1/PPP3CA/ATF4/GNAS/PRKCB/ATF2/CALM3
hsa05418	hsa05418	Fluid shear stress and atherosclerosis	82	0.571329	1.75766	0.000116472	0.00406612	0.00311779	1254	tags=29%, list=13%, signal=26%	FOS/CYBA/JUN/DUSP1/CALM1/ACTB/BCL2/HSP90B1/HSP90AB1/PIK3R1/ACTG1/CALM3/GSTP1/HSP90AA1/VEGFA/MAPK13/NFE2L2/AKT3/MAP2K7/CHUK/SQSTM1/RELA/MAP2K4/PRKAA1
hsa04714	hsa04714	Thermogenesis	166	0.491665	1.64088	0.000116917	0.00406612	0.00311779	2184	tags=37%, list=22%, signal=30%	ATP5MG/ACTB/NDUFA1/COX6A1/PNPLA2/GNAS/ACTG1/COX7A2/COX8A/ATF2/ATP5MF/ATP5F1E/CYC1/RPS6/ATP5ME/COX17/NDUFA4/MAPK13/NDUFB1/CPT1A/ATP5PF/ARID1A/GRB2/COX7B/UQCRQ/ATP5F1A/ATP5PO/NRAS/SMARCA2/SLC25A20/MAP2K3/UQCR10/UQCRH/ATP5PB/NDUFA6/PRKAB2/NDUFB4/PRKAA1/PRKACB/ATP5F1D/NDUFB10/SMARCC2/COX7C/COX14/COX6B1/COX10/SMARCD2/RPS6KB1/NDUFB9/PRKAB1/KRAS/CREB3L2/PRKACA/TSC2/COX18/CREB3/TSC1/ZNF516/COX5A/RPS6KB2/…
hsa04612	hsa04612	Antigen processing and presentation	59	0.599677	1.75988	0.000256282	0.00717502	0.00550161	607	tags=32%, list=6%, signal=30%	HLA-C/KLRD1/KIR2DL4/TAP1/HLA-F/HSPA5/PDIA3/HLA-A/KIR3DL2/HSP90AB1/PSME1/TAP2/HLA-DPA1/CTSS/HLA-DPB1/HLA-E/PSME2/HLA-DRB1/HSP90AA1
hsa04917	hsa04917	Prolactin signaling pathway	45	0.627724	1.77358	0.000266593	0.00717502	0.00550161	1638	tags=38%, list=17%, signal=32%	FOS/STAT1/IRF1/MAPK1/CCND2/PIK3R1/SOCS1/MAPK13/GRB2/STAT3/AKT3/NRAS/RELA/MAP2K2/SOCS4/FOXO3/KRAS
hsa04935	hsa04935	Growth hormone synthesis, secretion and action	72	0.573919	1.74361	0.000275081	0.00717502	0.00550161	1748	tags=35%, list=18%, signal=29%	FOS/STAT1/JUNB/MAPK1/ATF4/PIK3R1/GNAS/IRS2/PRKCB/ATF2/SOCS1/MAPK13/GRB2/STAT3/AKT3/NRAS/MAP2K3/PLCB2/MAP2K4/PRKACB/MAP2K2/KRAS/CREBBP/CREB3L2/PRKACA
hsa05163	hsa05163	Human cytomegalovirus infection	152	0.482628	1.60163	0.000348413	0.00826589	0.00633806	914	tags=24%, list=9%, signal=22%	CXCR4/HLA-C/CCL3/TAP1/NFKBIA/HLA-F/CALM1/MAPK1/PDIA3/PPP3CA/ARHGEF1/HLA-A/ATF4/PIK3R1/GNAS/TAP2/PRKCB/CCL4/ATF2/CALM3/GNB1/CCL3L1/GNB2/ROCK2/HLA-E/BAX/VEGFA/MAPK13/GRB2/STAT3/AKT3/ROCK1/ARHGEF12/NRAS/CASP8/CCR1
hsa04915	hsa04915	Estrogen signaling pathway	71	0.571759	1.73255	0.000373849	0.00826589	0.00633806	877	tags=28%, list=9%, signal=26%	FOS/FKBP5/JUN/CALM1/MAPK1/BCL2/HSP90B1/ATF4/HSP90AB1/NCOA2/PIK3R1/GNAS/NCOA3/CTSD/ATF2/CALM3/HSP90AA1/GRB2/AKT3/NRAS
hsa05012	hsa05012	Parkinson disease	199	0.45351	1.53174	0.000396129	0.00826589	0.00633806	2411	tags=38%, list=25%, signal=29%	DUSP1/CALM1/HSPA5/NDUFA1/ATF4/COX6A1/GNAS/COX7A2/COX8A/CALM3/ATP5F1E/PSMD7/UBB/PSMD1/PSMC6/CYC1/BAX/NDUFA4/NDUFB1/ATP5PF/TUBA1B/NFE2L2/COX7B/UBE2L6/PSMD6/UQCRQ/ATP5F1A/SLC39A7/ATP5PO/UQCR10/PSMD13/UQCRH/ATP5PB/APAF1/NDUFA6/PSMB1/NDUFB4/PSMB7/SEM1/PSMA4/PRKACB/ATP5F1D/PSMD2/NDUFB10/COX7C/XBP1/UBE2G2/COX6B1/PSMD12/UBA52/NDUFB9/PSMB4/KIF5B/ADRM1/PSMD14/PSMB2/PRKACA/PSMD3/PSMC2/VDAC1/CASP3/EIF2AK3/CO…
hsa04210	hsa04210	Apoptosis	112	0.505994	1.6315	0.000537194	0.0103217	0.00791439	1100	tags=25%, list=11%, signal=22%	FOS/NFKBIA/JUN/MAPK1/ACTB/BCL2/CFLAR/ATF4/GADD45B/PMAIP1/PIK3R1/ACTG1/CTSD/PARP1/XIAP/CTSS/MCL1/BAX/PARP4/TUBA1B/CTSC/AKT3/NRAS/CASP8/LMNA/CHUK/APAF1/RELA
hsa05170	hsa05170	Human immunodeficiency virus 1 infection	156	0.477059	1.58504	0.000560603	0.0103217	0.00791439	1003	tags=25%, list=10%, signal=23%	CXCR4/FOS/HLA-C/TAP1/SAMHD1/NFKBIA/HLA-F/JUN/CALM1/MAPK1/BCL2/PDIA3/PPP3CA/HLA-A/PIK3R1/IRAK4/TAP2/ATR/PRKCB/PAK2/CALM3/GNB1/GNB2/HLA-E/ELOB/DDB1/BAX/MAPK13/CUL4A/AKT3/RNF7/FBXW11/MAP2K7/NRAS/CASP8/MAP2K3/CUL5/BST2/CHUK
hsa05010	hsa05010	Alzheimer disease	262	0.432931	1.48537	0.000773493	0.0127783	0.00979806	2411	tags=38%, list=25%, signal=30%	CALM1/MAPK1/PPP3CA/NDUFA1/ATF4/COX6A1/BECN1/APC/PIK3R1/ADAM10/IRS2/GAPDH/COX7A2/COX8A/CALM3/ATP5F1E/PSMD7/PSMD1/PSMC6/EIF2AK2/CYC1/RTN4/ADAM17/NDUFA4/NDUFB1/ATP5PF/TUBA1B/ATP2A2/COX7B/PSMD6/UQCRQ/AKT3/ATP5F1A/RB1CC1/MAP2K7/SLC39A7/ATP5PO/NRAS/CASP8/UQCR10/PSMD13/UQCRH/CSNK2A1/ATP5PB/CHUK/APAF1/NDUFA6/RELA/PSMB1/PLCB2/NDUFB4/PSMB7/SEM1/PSMA4/ATP5F1D/NAE1/PSMD2/NDUFB10/COX7C/MAP2K2/XBP1/COX6B1/PSMD…
hsa05203	hsa05203	Viral carcinogenesis	137	0.473089	1.55583	0.000775679	0.0127783	0.00979806	1976	tags=38%, list=20%, signal=31%	HLA-C/NFKBIA/HLA-F/JUN/MAPK1/SP100/HLA-A/ATF4/CCND2/PMAIP1/PIK3R1/CHD4/ATF2/JAK3/HLA-E/RANBP1/RASA2/HNRNPK/DDB1/EIF2AK2/BAX/GRB2/STAT3/HDAC6/NRAS/CASP8/NFKB2/KAT2B/DDX3X/GTF2A1/RELA/HDAC7/YWHAB/RBL2/SND1/CDK6/PRKACB/DNAJA3/VAC14/MDM2/IL6ST/MRPS18B/BAD/KRAS/CREBBP/CREB3L2/PRKACA/YWHAZ/CREB3/SNW1/UBE3A/ACTN4
hsa05417	hsa05417	Lipid and atherosclerosis	148	0.473583	1.57065	0.000841148	0.013164	0.0100938	1012	tags=22%, list=10%, signal=20%	FOS/CCL3/CYBA/NFKBIA/JUN/CALM1/HSPA5/MAPK1/BCL2/PPP3CA/HSP90B1/ARHGEF1/ATF4/HSP90AB1/PIK3R1/IRAK4/CALM3/CCL3L1/ROCK2/HSP90AA1/BAX/MAPK13/NFE2L2/STAT3/AKT3/RXRB/MAP2K7/NRAS/CASP8/MAP2K3/CHUK/APAF1
hsa05207	hsa05207	Chemical carcinogenesis - receptor activation	91	0.527107	1.64457	0.00106106	0.0158149	0.0121264	1918	tags=37%, list=20%, signal=30%	FOS/JUN/MAPK1/BCL2/HSP90B1/ATF4/HSP90AB1/PIK3R1/GNAS/KPNB1/PRKCB/XIAP/ATF2/HSP90AA1/VEGFA/GRB2/STAT3/AKT3/RXRB/NRAS/RELA/KPNA4/KPNA5/PRKACB/KPNA3/MAP2K2/RPS6KB1/BAD/KRAS/CREB3L2/PRKACA/KPNA6/CREB3/PPARA
hsa03050	hsa03050	Proteasome	44	0.615384	1.73304	0.00114741	0.0163246	0.0125172	2410	tags=61%, list=25%, signal=47%	PSME1/PSMD7/PSMD1/PSMB9/PSMC6/PSME2/PSMF1/PSMD6/PSMD13/PSMB1/PSMB7/SEM1/PSMA4/PSMD2/PSMD12/PSMB4/ADRM1/PSMB8/PSMD14/PSMB2/PSMD3/PSMC2/PSMC5/PSMA5/PSMD11/PSME4/PSMD8
hsa04625	hsa04625	C-type lectin receptor signaling pathway	74	0.547125	1.66441	0.0012191	0.016347	0.0125344	1219	tags=31%, list=12%, signal=27%	STAT1/IRF1/NFKBIA/JUN/CALM1/MAPK1/PPP3CA/PIK3R1/CBLB/CALM3/MAPK13/FCER1G/AKT3/ARHGEF12/NRAS/CASP8/CHUK/CYLD/NFKB2/RELA/BCL10/STAT2/PTPN11
hsa04668	hsa04668	TNF signaling pathway	79	0.536867	1.64815	0.00125344	0.016347	0.0125344	1100	tags=25%, list=11%, signal=23%	FOS/JUNB/IRF1/NFKBIA/JUN/MAPK1/CFLAR/ATF4/PIK3R1/TNFAIP3/ATF2/TAB3/MAPK13/MLKL/AKT3/MAP2K7/CASP8/MAP2K3/CHUK/RELA
hsa05130	hsa05130	Pathogenic Escherichia coli infection	134	0.470287	1.54796	0.00143519	0.0175958	0.013492	1100	tags=25%, list=11%, signal=22%	FOS/PTPN6/NFKBIA/JUN/MAPK1/ACTB/ARPC5L/ARHGEF1/CASP4/ARPC3/ARPC2/ACTG1/GAPDH/IRAK4/PAK2/ACTR3/ROCK2/ARPC5/ARF6/TAB3/MYO1G/BAX/MAPK13/TUBA1B/NFKBIB/ROCK1/ARHGEF12/CASP8/NCL/CHUK/TMED10/WASL/RELA
hsa05167	hsa05167	Kaposi sarcoma-associated herpesvirus infection	133	0.482006	1.58388	0.00146163	0.0175958	0.013492	1649	tags=31%, list=17%, signal=26%	FOS/HLA-C/STAT1/ZFP36/NFKBIA/HLA-F/JUN/CALM1/MAPK1/PPP3CA/HLA-A/BECN1/PIK3R1/CALM3/GNB1/GNB2/HLA-E/UBB/EIF2AK2/BAX/VEGFA/MAPK13/STAT3/AKT3/MAP2K7/NRAS/CASP8/CCR1/CHUK/TYK2/RELA/STAT2/MAP2K4/CDK6/MAP2K2/IL6ST/TBK1/UBA52/CLEC2B/KRAS/CREBBP
hsa04620	hsa04620	Toll-like receptor signaling pathway	68	0.543953	1.63773	0.00158776	0.0182931	0.0140267	1100	tags=25%, list=11%, signal=22%	FOS/STAT1/CCL3/NFKBIA/JUN/MAPK1/PIK3R1/IRAK4/CCL4/CCL3L1/MAPK13/AKT3/MAP2K7/CASP8/MAP2K3/CHUK/RELA
hsa05200	hsa05200	Pathways in cancer	281	0.416113	1.43441	0.00163645	0.0182931	0.0140267	1477	tags=24%, list=15%, signal=21%	CXCR4/FOS/STAT1/NFKBIA/JUN/CALM1/MAPK1/TPR/BCL2/HSP90B1/ARHGEF1/CCND2/GADD45B/ETS1/APC/HSP90AB1/PMAIP1/PIK3R1/GNAS/NCOA3/IL7R/PRKCB/TPM3/VHL/XIAP/CALM3/JAK3/GNB1/GNB2/ROCK2/RASGRP2/GSTP1/ELOB/HSP90AA1/BAX/VEGFA/EML4/GRB2/PIM2/NFE2L2/STAT3/AKT3/RXRB/ROCK1/ARHGEF12/NRAS/CASP8/CHUK/APAF1/FH/NFKB2/RELA/STAT2/PLCB2/ITGA6/RBX1/SMAD2/ELOC/CDK6/PRKACB/MDM2/GADD45A/IL2RB/STK4/MAP2K2/IL6ST/EGLN1
hsa03013	hsa03013	Nucleocytoplasmic transport	96	0.48846	1.53781	0.00221202	0.0235988	0.018095	1933	tags=36%, list=20%, signal=30%	TPR/THOC2/SRRM1/PNN/ALYREF/KPNB1/NUP50/IPO8/SAP18/UPF3A/NUP153/NUP62/RNPS1/TNPO2/EIF4A3/TNPO3/RANBP2/NXF1/KPNA4/PHAX/UPF2/KPNA5/NUP133/RAN/UPF1/NUP88/XPO1/KPNA3/NUP98/IPO7/NUP107/SEC13/KPNA6/SUMO2/AAAS
hsa04380	hsa04380	Osteoclast differentiation	90	0.500637	1.55875	0.00226187	0.0235988	0.018095	1189	tags=26%, list=12%, signal=23%	FOS/FOSB/STAT1/JUNB/JUND/CYBA/NFKBIA/JUN/MAPK1/PPP3CA/PIK3R1/SOCS1/MAPK13/GRB2/AKT3/MAP2K7/CHUK/CYLD/NFKB2/TYK2/SQSTM1/RELA/STAT2
hsa05162	hsa05162	Measles	104	0.491182	1.5653	0.00240083	0.0242406	0.0185871	1634	tags=35%, list=17%, signal=29%	FOS/STAT1/NFKBIA/JUN/BCL2/CCND2/RACK1/MX2/PIK3R1/IRAK4/EIF3H/TNFAIP3/CBLB/JAK3/MX1/EIF2AK2/ADAR/BAX/MAVS/STAT3/AKT3/NFKBIB/CASP8/CSNK2A1/CHUK/APAF1/TYK2/EIF2AK1/RELA/STAT2/CDK6/IL2RB/TBK1/CD3D/CSNK2B/BAD
hsa05161	hsa05161	Hepatitis B	122	0.472993	1.53901	0.00260149	0.0254458	0.0195111	2230	tags=41%, list=23%, signal=32%	FOS/STAT1/NFKBIA/JUN/MAPK1/BCL2/ATF4/PIK3R1/IRAK4/PRKCB/ATF2/JAK3/ATP6AP1/DDB1/PCNA/BAX/MAPK13/GRB2/MAVS/STAT3/AKT3/MAP2K7/NRAS/CASP8/MAP2K3/CHUK/APAF1/TYK2/DDX3X/RELA/YWHAB/STAT2/MAP2K4/MAP2K2/TBK1/BAD/KRAS/CREBBP/CREB3L2/YWHAZ/FADD/CREB3/ARAF/DDB2/CASP3/NFKB1/SMAD3/BRAF/CASP9/AKT1
hsa03010	hsa03010	Ribosome	126	0.462553	1.51023	0.00290991	0.0276001	0.021163	1027	tags=34%, list=10%, signal=31%	RPLP1/RPS4Y1/RPL6/RPS19/RPL14/RPL18A/RPS13/RPL32/RPL10/RPL9/RPL13A/RPS8/RPL23A/RPL30/RPL36/RPS21/RPS28/RPL11/RPL38/RPLP2/RPL4/RPSA/RPL28/RPL41/RPL15/RPS6/RPS29/RPL24/RPS20/RPS24/RPL22L1/RPL22/RPLP0/RPL21/RPL7/RPS15/RPS2/RPL3/MRPS10/RPS3A/RPL37/RPL23/RPL5
hsa04217	hsa04217	Necroptosis	99	0.500448	1.58542	0.0030968	0.0285088	0.0218598	1189	tags=25%, list=12%, signal=22%	STAT1/HMGB1/BCL2/CFLAR/HSP90AB1/PARP1/TNFAIP3/XIAP/JAK3/ZBP1/CHMP3/EIF2AK2/HSP90AA1/BAX/TRPM7/CHMP2A/MLKL/RBCK1/STAT3/CASP8/FTL/CYLD/TYK2/SQSTM1/STAT2
hsa04392	hsa04392	Hippo signaling pathway - multiple species	14	-0.715977	-1.89184	0.00348521	0.0311678	0.0238986	2044	tags=64%, list=21%, signal=51%	MOB1B/PAK1/FAT4/LATS2/LATS1/CSNK1E/SAV1/MOB1A/RASSF1
hsa05022	hsa05022	Pathways of neurodegeneration - multiple diseases	313	0.391447	1.36032	0.00407612	0.0354396	0.0271741	2410	tags=35%, list=25%, signal=27%	CALM1/HSPA5/MAPK1/FUS/BCL2/PPP3CA/NDUFA1/ATF4/COX6A1/BECN1/APC/COX7A2/COX8A/PRKCB/CALM3/ATP5F1E/PSMD7/UBB/PSMD1/PSMC6/CYC1/BAX/NDUFA4/MAPK13/NDUFB1/ATP5PF/TUBA1B/ATP2A2/COX7B/UBE2L6/PSMD6/UQCRQ/ATP5F1A/RB1CC1/MAP2K7/ATP5PO/NRAS/CASP8/MAP2K3/UQCR10/PSMD13/UQCRH/CSNK2A1/VCP/ATP5PB/APAF1/SQSTM1/NDUFA6/RELA/PSMB1/PLCB2/NDUFB4/PSMB7/SEM1/PSMA4/ATP5F1D/DNAH1/PSMD2/NDUFB10/ATXN2L/COX7C/MAP2K2/XBP1/TBK1/…
hsa00190	hsa00190	Oxidative phosphorylation	102	0.476311	1.51449	0.00424753	0.0354617	0.0271911	1572	tags=31%, list=16%, signal=27%	ATP5MG/NDUFA1/COX6A1/COX7A2/COX8A/ATP5MF/ATP5F1E/ATP6AP1/CYC1/ATP5ME/COX17/NDUFA4/NDUFB1/ATP5PF/COX7B/UQCRQ/ATP5F1A/ATP5PO/UQCR10/UQCRH/ATP5PB/NDUFA6/NDUFB4/ATP6V0A2/ATP6V0B/PPA2/ATP5F1D/NDUFB10/COX7C/COX6B1/COX10/NDUFB9
hsa05169	hsa05169	Epstein-Barr virus infection	158	0.443147	1.47257	0.00430526	0.0354617	0.0271911	1374	tags=32%, list=14%, signal=28%	HLA-C/STAT1/TAP1/NFKBIA/HLA-F/JUN/BCL2/PDIA3/HLA-A/VIM/CCND2/GADD45B/PIK3R1/IRAK4/TAP2/TNFAIP3/HLA-DPA1/JAK3/HLA-DPB1/HLA-E/PSMD7/PSMD1/PSMC6/HLA-DRB1/EIF2AK2/BAX/MAPK13/MAVS/PSMD6/STAT3/AKT3/NFKBIB/MAP2K7/CASP8/MAP2K3/PSMD13/CIR1/CHUK/ISG15/APAF1/NFKB2/TYK2/RELA/STAT2/MAP2K4/SEM1/CDK6/PSMD2/MDM2/GADD45A
hsa04137	hsa04137	Mitophagy - animal	59	0.534836	1.56959	0.00498941	0.0382455	0.0293257	2137	tags=42%, list=22%, signal=33%	JUN/ATF4/BECN1/CALCOCO2/UBB/CITED2/USP8/TAX1BP1/NRAS/CSNK2A1/SQSTM1/RELA/USP15/TBK1/UBA52/RAB7A/CSNK2B/OPTN/FOXO3/KRAS/TFEB/NBR1/RHOT1/EIF2AK3/CSNK2A2
hsa05020	hsa05020	Prion disease	192	0.425219	1.42875	0.00501242	0.0382455	0.0293257	2410	tags=40%, list=25%, signal=31%	CYBA/HSPA5/MAPK1/PPP3CA/NDUFA1/ATF4/COX6A1/PIK3R1/COX7A2/COX8A/ATF2/ATP5F1E/PSMD7/PSMD1/PSMC6/CYC1/BAX/NDUFA4/MAPK13/NDUFB1/ATP5PF/TUBA1B/COX7B/PSMD6/UQCRQ/ATP5F1A/ATP5PO/UQCR10/PSMD13/UQCRH/CSNK2A1/ATP5PB/APAF1/NDUFA6/PSMB1/NDUFB4/PSMB7/SEM1/PSMA4/PRKACB/ATP5F1D/PSMD2/NDUFB10/COX7C/COX6B1/PSMD12/NDUFB9/NOTCH1/CSNK2B/PSMB4/BAD/KIF5B/ADRM1/CREB3L2/PSMD14/PSMB2/PRKACA/PSMD3/CREB3/PSMC2/VDAC1/NCF1/C…
hsa04141	hsa04141	Protein processing in endoplasmic reticulum	150	0.449956	1.49212	0.00512103	0.0382455	0.0293257	1961	tags=33%, list=20%, signal=27%	PPP1R15A/HSPA5/BCL2/PDIA3/PRKCSH/HSP90B1/ATF4/PDIA4/HSP90AB1/DNAJA1/SEC61G/RPN2/SSR2/FBXO6/RPN1/EIF2AK2/SEC62/STT3B/RRBP1/HSP90AA1/BAX/LMAN1/DAD1/NFE2L2/UBXN4/SAR1A/MAP2K7/TRAM1/PDIA6/VCP/EDEM1/EIF2AK1/EDEM3/DNAJC3/RBX1/SEC31A/DNAJA2/XBP1/UBE2G2/HYOU1/NGLY1/RAD23B/SEC13/SEC24B/RAD23A/SEC61B/DNAJB11/SEC63/UBXN8
hsa05150	hsa05150	Staphylococcus aureus infection	26	-0.594822	-1.76185	0.00513199	0.0382455	0.0293257	207	tags=19%, list=2%, signal=19%	ITGAL/HLA-DQB1/ITGAM/SELPLG/FCGR3A
hsa04713	hsa04713	Circadian entrainment	36	0.597871	1.64061	0.0053169	0.0387021	0.0296757	398	tags=22%, list=4%, signal=21%	FOS/CALM1/MAPK1/GNAS/PRKCB/CALM3/GNB1/GNB2
hsa01522	hsa01522	Endocrine resistance	60	0.53073	1.56249	0.00559168	0.0397772	0.0305001	1748	tags=35%, list=18%, signal=29%	FOS/JUN/MAPK1/BCL2/PIK3R1/GNAS/NCOA3/BAX/MAPK13/GRB2/AKT3/NRAS/NCOR1/PRKACB/MDM2/MAP2K2/RPS6KB1/NOTCH1/BAD/KRAS/PRKACA
hsa05034	hsa05034	Alcoholism	53	0.54039	1.56244	0.00619549	0.0426785	0.0327248	2176	tags=43%, list=22%, signal=34%	FOSB/CALM1/MAPK1/ATF4/GNAS/ATF2/CALM3/GNB1/GNB2/GRB2/HDAC6/NRAS/PPP1CA/HDAC7/PRKACB/KRAS/CREB3L2/PRKACA/CREB3/ARAF/HAT1/HDAC2/BRAF
hsa05135	hsa05135	Yersinia infection	112	0.462183	1.49024	0.00627225	0.0426785	0.0327248	1292	tags=27%, list=13%, signal=24%	FOS/NFKBIA/JUN/MAPK1/ACTB/ARPC5L/ARHGEF1/ARPC3/PIK3R1/ARPC2/FYB1/ACTG1/IRAK4/ACTR3/ROCK2/ARPC5/ARF6/MAPK13/PKN2/AKT3/ROCK1/ARHGEF12/MAP2K7/MAP2K3/CHUK/WASL/RELA/MAP2K4/WAS/RHOG
hsa04926	hsa04926	Relaxin signaling pathway	67	0.518223	1.55936	0.00661169	0.044031	0.0337618	1748	tags=37%, list=18%, signal=31%	FOS/NFKBIA/JUN/MAPK1/ATF4/PIK3R1/GNAS/ATF2/GNB1/GNB2/VEGFA/MAPK13/GRB2/AKT3/MAP2K7/NRAS/RELA/PLCB2/MAP2K4/SMAD2/PRKACB/MAP2K2/KRAS/CREB3L2/PRKACA
hsa04512	hsa04512	ECM-receptor interaction	15	-0.677945	-1.82394	0.0081615	0.0530342	0.0406652	817	tags=40%, list=8%, signal=37%	COL6A2/ITGA5/ITGA4/ITGB1/CD47/CD44
hsa05164	hsa05164	Influenza A	126	0.444341	1.45077	0.00830247	0.0530342	0.0406652	1493	tags=29%, list=15%, signal=25%	STAT1/NFKBIA/MAPK1/ACTB/MX2/PIK3R1/ACTG1/IRAK4/PRKCB/HLA-DPA1/HLA-DPB1/CALCOCO2/MX1/HLA-DRB1/EIF2AK2/ADAR/HNRNPUL1/BAX/MAVS/AKT3/NFKBIB/CASP8/CHUK/APAF1/TYK2/RSAD2/RELA/NXF1/PABPN1/STAT2/DNAJC3/KPNA5/CDK6/XPO1/MAP2K2/TBK1/NUP98
hsa04932	hsa04932	Non-alcoholic fatty liver disease	126	0.440452	1.43807	0.00978208	0.0612358	0.046954	1628	tags=26%, list=17%, signal=22%	FOS/JUN/NDUFA1/ATF4/COX6A1/PIK3R1/IRS2/COX7A2/COX8A/CYC1/BAX/NDUFA4/MAPK13/NDUFB1/COX7B/UQCRQ/AKT3/CASP8/UQCR10/UQCRH/NDUFA6/RELA/PRKAB2/NDUFB4/PRKAA1/NDUFB10/ITCH/COX7C/MLXIP/XBP1/COX6B1/NDUFB9/PRKAB1
hsa03060	hsa03060	Protein export	22	0.634805	1.58302	0.0113461	0.0696342	0.0533936	2333	tags=64%, list=24%, signal=49%	HSPA5/SEC61G/SEC11C/SEC62/SEC11A/SPCS1/SRP9/SRP19/SEC61B/SEC63/SRP54/IMMP1L/SRP72/SEC61A1
hsa04650	hsa04650	Natural killer cell mediated cytotoxicity	89	-0.376433	-1.45476	0.0119624	0.0720046	0.0552112	563	tags=22%, list=6%, signal=21%	PIK3CA/RAC1/TNF/PIK3CD/FASLG/KIR3DL1/ITGAL/SH2D1A/SH2D1B/SYK/PTK2B/MAP2K1/CD48/LCK/NCR3/TYROBP/PRF1/CD247/HLA-B/FCGR3A
hsa04919	hsa04919	Thyroid hormone signaling pathway	82	0.480335	1.47772	0.0126417	0.0746574	0.0572453	2230	tags=39%, list=23%, signal=30%	STAT1/MAPK1/ACTB/NCOA2/PIK3R1/ACTG1/NCOA3/PRKCB/ATP2A2/AKT3/RXRB/NRAS/KAT2B/NCOR1/PLCB2/PRKACB/MED13L/MDM2/MAP2K2/NOTCH1/MED14/BAD/KRAS/CREBBP/PRKACA/TSC2/PLCG2/MED13/HDAC2/NCOA1/CASP9/AKT1
hsa05133	hsa05133	Pertussis	43	0.551925	1.54455	0.0130375	0.075086	0.0575739	356	tags=19%, list=4%, signal=18%	FOS/IRF1/JUN/CALM1/MAPK1/IRF8/IRAK4/CALM3
hsa05415	hsa05415	Diabetic cardiomyopathy	146	0.424088	1.40452	0.0133434	0.075086	0.0575739	1572	tags=25%, list=16%, signal=22%	CYBA/NDUFA1/COX6A1/PIK3R1/GAPDH/COX7A2/CTSD/PARP1/COX8A/PRKCB/ATP5F1E/CYC1/NDUFA4/MAPK13/NDUFB1/ATP5PF/ATP2A2/COX7B/UQCRQ/AKT3/ATP5F1A/ATP5PO/UQCR10/UQCRH/ATP5PB/NDUFA6/RELA/PPP1CA/PTPA/PLCB2/NDUFB4/SMAD2/ATP5F1D/NDUFB10/COX7C/COX6B1/NDUFB9
hsa05030	hsa05030	Cocaine addiction	20	0.659605	1.62193	0.0136642	0.075086	0.0575739	1880	tags=50%, list=19%, signal=41%	FOSB/JUN/ATF4/GNAS/ATF2/RELA/PRKACB/CREB3L2/PRKACA/CREB3
hsa04012	hsa04012	ErbB signaling pathway	61	0.504508	1.49158	0.0136738	0.075086	0.0575739	2230	tags=38%, list=23%, signal=29%	AREG/JUN/MAPK1/PIK3R1/CBLB/PRKCB/PAK2/GRB2/AKT3/MAP2K7/NRAS/MAP2K4/MAP2K2/RPS6KB1/BAD/KRAS/PLCG2/ARAF/ABL2/NCK2/RPS6KB2/BRAF/AKT1
hsa04662	hsa04662	B cell receptor signaling pathway	66	0.50345	1.51067	0.0140257	0.0756904	0.0580374	1168	tags=26%, list=12%, signal=23%	FOS/PTPN6/NFKBIA/IFITM1/JUN/MAPK1/PPP3CA/PIK3R1/PRKCB/PIK3AP1/GRB2/AKT3/NFKBIB/NRAS/CHUK/RELA/BCL10
hsa05140	hsa05140	Leishmaniasis	55	0.518826	1.50272	0.0145223	0.0759284	0.0582198	673	tags=24%, list=7%, signal=22%	FOS/STAT1/PTPN6/CYBA/NFKBIA/JUN/MAPK1/IRAK4/PRKCB/HLA-DPA1/HLA-DPB1/HLA-DRB1/MAPK13
hsa05215	hsa05215	Prostate cancer	66	0.502487	1.50778	0.014555	0.0759284	0.0582198	2457	tags=47%, list=25%, signal=35%	NFKBIA/MAPK1/BCL2/HSP90B1/ATF4/HSP90AB1/PIK3R1/GSTP1/HSP90AA1/GRB2/AKT3/NRAS/ZEB1/CHUK/RELA/MDM2/MAP2K2/BAD/KRAS/CREBBP/PDGFRB/CREB3L2/CREB3/ARAF/NFKB1/BRAF/CASP9/AKT1/IGF1R/FOXO1/RAF1
hsa04010	hsa04010	MAPK signaling pathway	176	0.40813	1.37059	0.0152319	0.0781569	0.0599286	1441	tags=22%, list=15%, signal=19%	FOS/AREG/JUND/JUN/DUSP1/MAPK1/PPP3CA/DUSP2/ATF4/GADD45B/DUSP6/IRAK4/PRKCB/PAK2/ATF2/TAOK3/RASGRP2/RASA2/MAP4K1/VEGFA/MAPK13/RASA1/GRB2/AKT3/MAP2K7/NRAS/MAP2K3/CHUK/NFKB2/MAP4K2/MAP3K4/RELA/MAP2K4/PRKACB/GADD45A/STK4/MAP2K2/MKNK1
hsa05224	hsa05224	Breast cancer	67	0.488827	1.47091	0.0175128	0.0872768	0.0669215	2230	tags=37%, list=23%, signal=29%	FOS/JUN/MAPK1/GADD45B/APC/PIK3R1/NCOA3/BAX/GRB2/AKT3/NRAS/NFKB2/CDK6/GADD45A/MAP2K2/RPS6KB1/NOTCH1/KRAS/ARAF/DDB2/CSNK1A1/RPS6KB2/NCOA1/BRAF/AKT1
hsa05132	hsa05132	Salmonella infection	200	0.401455	1.35631	0.0175669	0.0872768	0.0669215	1307	tags=22%, list=13%, signal=19%	FOS/NFKBIA/JUN/MAPK1/ACTB/BCL2/ARPC5L/HSP90B1/PFN1/CASP4/ARPC3/DYNC1LI2/HSP90AB1/ARPC2/ACTG1/GAPDH/IRAK4/GCC2/ACTR3/ROCK2/ARPC5/ARF6/TAB3/HSP90AA1/BAX/MAPK13/TUBA1B/MLKL/GSDMD/S100A10/AKT3/MAP2K7/CASP8/MAP2K3/CHUK/DYNC1LI1/WASL/RELA/KPNA4/MAP2K4/PLEKHM2/RHOG/MYL12A/DYNC1I2
hsa04928	hsa04928	Parathyroid hormone synthesis, secretion and action	60	0.498896	1.46877	0.0186127	0.0910279	0.0697978	342	tags=17%, list=3%, signal=16%	FOS/JUND/MAPK1/BCL2/ARHGEF1/ATF4/GNAS/PRKCB/NACA/ATF2
hsa04921	hsa04921	Oxytocin signaling pathway	78	0.472505	1.44964	0.0190335	0.0916537	0.0702776	406	tags=17%, list=4%, signal=16%	FOS/JUN/CD38/CALM1/MAPK1/ACTB/PPP3CA/GNAS/ACTG1/PRKCB/CALM3/PPP1R12A/ROCK2
hsa04064	hsa04064	NF-kappa B signaling pathway	74	0.47428	1.44281	0.0234146	0.111042	0.0851442	2137	tags=34%, list=22%, signal=27%	NFKBIA/BCL2/CFLAR/GADD45B/IRAK4/PARP1/TNFAIP3/PRKCB/CCL4/XIAP/TAB3/CSNK2A1/CHUK/CYLD/NFKB2/RELA/BCL10/GADD45A/CSNK2B/CARD11/PLCG2/LTB/TNFSF14/NFKB1/CSNK2A2
hsa04630	hsa04630	JAK-STAT signaling pathway	76	0.473968	1.45055	0.0253197	0.118284	0.0906973	1688	tags=29%, list=17%, signal=24%	STAT1/PTPN6/BCL2/CCND2/PIK3R1/IL7R/SOCS1/JAK3/PTPN2/MCL1/GRB2/STAT3/AKT3/TYK2/STAT2/PTPN11/IL2RB/IL6ST/IL27RA/SOCS4/CREBBP/PDGFRB
hsa05131	hsa05131	Shigellosis	176	0.403873	1.35629	0.0277186	0.127566	0.0978139	1221	tags=22%, list=12%, signal=19%	CAST/NFKBIA/JUN/MAPK1/ACTB/BCL2/ARPC5L/PFN1/CASP4/BECN1/ARPC3/CBX3/PIK3R1/ARPC2/ACTG1/ACTR3/ROCK2/CALCOCO2/UBB/ARPC5/ARF6/ATG12/TAB3/BAX/MAPK13/RBCK1/AKT3/NFKBIB/ROCK1/FBXW11/CHUK/RRAGA/WASL/SQSTM1/RELA/BCL10/PLCB2/RBX1
hsa05206	hsa05206	MicroRNAs in cancer	106	0.439958	1.40519	0.0281215	0.127566	0.0978139	1688	tags=29%, list=17%, signal=24%	MAPK1/MDM4/BCL2/VIM/CCND2/APC/PIK3R1/DDIT4/IRS2/DNMT3A/PRKCB/DNMT1/SOCS1/HNRNPK/MCL1/VEGFA/GRB2/STAT3/ABCC1/ROCK1/NRAS/ZEB1/CDK6/MDM2/MAP2K2/EZH2/NOTCH1/GLS/KRAS/CREBBP/PDGFRB
hsa05166	hsa05166	Human T-cell leukemia virus 1 infection	171	0.406541	1.36028	0.0290011	0.129676	0.0994323	1748	tags=27%, list=18%, signal=23%	FOS/HLA-C/ZFP36/NFKBIA/HLA-F/JUN/MAPK1/PPP3CA/HLA-A/ATF4/CCND2/ETS1/PIK3R1/ATR/XIAP/ATF2/HLA-DPA1/JAK3/HLA-DPB1/HLA-E/RANBP1/CDC27/HLA-DRB1/BAX/AKT3/NRAS/ANAPC1/CHUK/NFKB2/KAT2B/RELA/RAN/MAP2K4/SMAD2/PRKACB/VAC14/XPO1/IL2RB/MAP2K2/ANAPC16/CD3D/KRAS/CREBBP/TLN1/CREB3L2/ANAPC4/PRKACA
hsa04115	hsa04115	p53 signaling pathway	51	0.500683	1.43986	0.029959	0.132073	0.10127	2188	tags=39%, list=22%, signal=31%	MDM4/BCL2/CCND2/GADD45B/PMAIP1/ATR/ZMAT3/BAX/CASP8/APAF1/SESN1/CDK6/MDM2/GADD45A/SIAH1/TSC2/DDB2/CASP3/PPM1D/CASP9
hsa05211	hsa05211	Renal cell carcinoma	57	0.478647	1.39769	0.0315152	0.136215	0.104446	1649	tags=35%, list=17%, signal=29%	JUN/MAPK1/ETS1/PIK3R1/PAK2/VHL/ELOB/VEGFA/GRB2/AKT3/NRAS/FH/PTPN11/RBX1/ELOC/MAP2K2/EGLN1/BAD/KRAS/CREBBP
hsa04933	hsa04933	AGE-RAGE signaling pathway in diabetic complications	63	0.473265	1.40667	0.0319527	0.136215	0.104446	1248	tags=24%, list=13%, signal=21%	STAT1/JUN/MAPK1/BCL2/PIK3R1/PRKCB/BAX/VEGFA/MAPK13/STAT3/AKT3/NRAS/RELA/PLCB2/SMAD2
hsa05231	hsa05231	Choline metabolism in cancer	63	0.480907	1.42938	0.0322043	0.136215	0.104446	1775	tags=32%, list=18%, signal=26%	FOS/JUN/MAPK1/PIK3R1/PRKCB/LYPLA1/GRB2/AKT3/NRAS/DGKK/DGKQ/DGKA/PCYT1A/WAS/MAP2K2/RPS6KB1/KRAS/PDGFRB/GPCPD1/TSC2
hsa04260	hsa04260	Cardiac muscle contraction	36	0.530013	1.4544	0.0353982	0.147729	0.113274	961	tags=31%, list=10%, signal=28%	TPM4/COX6A1/COX7A2/COX8A/TPM3/CYC1/ATP2A2/COX7B/UQCRQ/UQCR10/UQCRH
hsa05323	hsa05323	Rheumatoid arthritis	50	0.482279	1.38136	0.036855	0.151785	0.116384	652	tags=18%, list=7%, signal=17%	FOS/CCL3/JUN/HLA-DPA1/CCL3L1/HLA-DPB1/ATP6AP1/HLA-DRB1/VEGFA
hsa04218	hsa04218	Cellular senescence	116	0.418057	1.35344	0.0378198	0.151929	0.116495	1436	tags=26%, list=15%, signal=22%	HLA-C/KIR2DL4/ZFP36L2/HLA-F/CALM1/MAPK1/PPP3CA/HLA-A/CCND2/GADD45B/ETS1/PIK3R1/ATR/CALM3/HLA-E/TRPM7/MAPK13/AKT3/FBXW11/NRAS/MAP2K3/SQSTM1/RELA/PPP1CA/RBL2/SMAD2/CDK6/MDM2/GADD45A/MAP2K2
hsa05210	hsa05210	Colorectal cancer	72	0.464656	1.41166	0.0378609	0.151929	0.116495	877	tags=18%, list=9%, signal=17%	FOS/AREG/JUN/MAPK1/BCL2/GADD45B/APC/PMAIP1/PIK3R1/BAX/GRB2/AKT3/NRAS
hsa04728	hsa04728	Dopaminergic synapse	71	0.449103	1.36087	0.0400943	0.154944	0.118807	1748	tags=31%, list=18%, signal=26%	FOS/CALM1/PPP3CA/ATF4/GNAS/PRKCB/ATF2/CALM3/GNB1/GNB2/PPP2R5E/MAPK13/AKT3/PPP2R2D/ARNTL/PPP1CA/PLCB2/PRKACB/PPP2R5A/KIF5B/CREB3L2/PRKACA
hsa05142	hsa05142	Chagas disease	71	0.449772	1.3629	0.0400943	0.154944	0.118807	1248	tags=27%, list=13%, signal=24%	FOS/CCL3/NFKBIA/JUN/MAPK1/CFLAR/PIK3R1/GNAS/IRAK4/CCL3L1/MAPK13/AKT3/CASP8/CHUK/PPP2R2D/RELA/PLCB2/MAP2K4/SMAD2
hsa04912	hsa04912	GnRH signaling pathway	53	0.47702	1.37922	0.0400972	0.154944	0.118807	1436	tags=32%, list=15%, signal=28%	JUN/CALM1/MAPK1/ATF4/GNAS/PRKCB/CALM3/MAPK13/GRB2/MAP2K7/NRAS/MAP2K3/MAP3K4/PLCB2/MAP2K4/PRKACB/MAP2K2
hsa04140	hsa04140	Autophagy - animal	122	0.412719	1.34289	0.0431416	0.163159	0.125106	2557	tags=36%, list=26%, signal=27%	HMGB1/MAPK1/BCL2/CFLAR/BECN1/PIK3R1/DDIT4/IRS2/CTSD/ATG12/SH3GLB1/ATG4B/AKT3/RB1CC1/NRAS/RRAGA/SQSTM1/UVRAG/PRKAA1/PRKACB/MAP2K2/TBK1/RPS6KB1/C9orf72/RAB7A/BAD/KRAS/PRKACA/ZFYVE1/TSC2/RUBCN/TSC1/STX17/EIF2AK3/RPS6KB2/AKT1/SUPT20H/IGBP1/IGF1R/RRAGB/BNIP3/RAF1/ITPR1/NRBF2
hsa04514	hsa04514	Cell adhesion molecules	59	-0.385799	-1.37968	0.043421	0.163159	0.125106	277	tags=19%, list=3%, signal=18%	CD6/VSIR/ITGA4/ITGAL/CD226/NCAM1/ITGB1/HLA-DQB1/ITGAM/SELPLG/HLA-B
hsa04550	hsa04550	Signaling pathways regulating pluripotency of stem cells	64	0.462116	1.37775	0.043787	0.163159	0.125106	2711	tags=47%, list=28%, signal=34%	ID2/MAPK1/APC/PIK3R1/PCGF3/JAK3/REST/SKIL/MAPK13/GRB2/STAT3/AKT3/NRAS/JARID2/SMAD2/MAP2K2/IL6ST/KRAS/PCGF6/SMAD3/AKT1/IGF1R/RIF1/ID1/RAF1/SMAD1/ACVR1B/KLF4/ZFHX3/WNT10B
hsa05016	hsa05016	Huntington disease	221	0.376202	1.28022	0.0449791	0.165629	0.127	2410	tags=35%, list=25%, signal=27%	NDUFA1/COX6A1/BECN1/POLR2J3/COX7A2/COX8A/ATP5F1E/PSMD7/POLR2G/PSMD1/PSMC6/REST/CYC1/BAX/NDUFA4/NDUFB1/ATP5PF/TUBA1B/COX7B/PSMD6/UQCRQ/ATP5F1A/RB1CC1/TFAM/MAP2K7/ATP5PO/CASP8/UQCR10/PSMD13/UQCRH/ATP5PB/APAF1/NDUFA6/PSMB1/AP2A1/PLCB2/NDUFB4/PSMB7/SEM1/PSMA4/POLR2L/ATP5F1D/CLTB/DNAH1/PSMD2/NDUFB10/COX7C/COX6B1/PSMD12/NDUFB9/PSMB4/KIF5B/CREBBP/ADRM1/CREB3L2/DCTN5/PSMD14/PSMB2/IFT57/PSMD3/CREB3/PSMC2/…
hsa05145	hsa05145	Toxoplasmosis	80	0.437505	1.34517	0.0522648	0.19022	0.145855	1220	tags=25%, list=12%, signal=22%	STAT1/NFKBIA/MAPK1/BCL2/IRAK4/XIAP/HLA-DPA1/SOCS1/HLA-DPB1/HLA-DRB1/MAPK13/STAT3/AKT3/NFKBIB/CASP8/MAP2K3/CHUK/TYK2/RELA/ITGA6
hsa04918	hsa04918	Thyroid hormone synthesis	34	0.517791	1.40772	0.0555556	0.195027	0.149541	342	tags=21%, list=3%, signal=20%	HSPA5/HSP90B1/ATF4/PDIA4/GNAS/PRKCB/ATF2
hsa04610	hsa04610	Complement and coagulation cascades	14	-0.579026	-1.52997	0.0557525	0.195027	0.149541	654	tags=50%, list=7%, signal=47%	CLU/ITGB2/CD46/C3AR1/CD59/F2R/ITGAM
hsa05222	hsa05222	Small cell lung cancer	55	0.462407	1.3393	0.0561661	0.195027	0.149541	2356	tags=40%, list=24%, signal=31%	NFKBIA/BCL2/GADD45B/PIK3R1/XIAP/BAX/AKT3/RXRB/CHUK/APAF1/RELA/ITGA6/CDK6/GADD45A/DDB2/CASP3/NFKB1/CASP9/AKT1/TRAF5/TRAF3/CYCS
hsa05235	hsa05235	PD-L1 expression and PD-1 checkpoint pathway in cancer	74	0.441046	1.34171	0.0562061	0.195027	0.149541	1638	tags=32%, list=17%, signal=27%	FOS/STAT1/PTPN6/NFKBIA/JUN/MAPK1/PPP3CA/PIK3R1/MAPK13/EML4/STAT3/AKT3/NFKBIB/NRAS/MAP2K3/CSNK2A1/CHUK/RELA/PTPN11/MAP2K2/CD3D/RPS6KB1/CSNK2B/KRAS
hsa05216	hsa05216	Thyroid cancer	27	0.544759	1.42172	0.056701	0.195027	0.149541	2176	tags=48%, list=22%, signal=38%	MAPK1/TPR/GADD45B/TPM3/BAX/RXRB/NRAS/GADD45A/MAP2K2/KRAS/CCDC6/DDB2/BRAF
hsa04725	hsa04725	Cholinergic synapse	52	0.46623	1.34518	0.0599022	0.203798	0.156267	398	tags=15%, list=4%, signal=15%	FOS/MAPK1/BCL2/ATF4/PIK3R1/PRKCB/GNB1/GNB2
hsa05214	hsa05214	Glioma	52	0.464416	1.33994	0.0623472	0.208112	0.159574	2335	tags=42%, list=24%, signal=32%	CALM1/MAPK1/GADD45B/PIK3R1/PRKCB/CALM3/BAX/GRB2/AKT3/NRAS/CDK6/MDM2/GADD45A/MAP2K2/KRAS/PDGFRB/PLCG2/ARAF/DDB2/BRAF/AKT1/IGF1R
hsa04922	hsa04922	Glucagon signaling pathway	66	0.447805	1.3437	0.0625	0.208112	0.159574	1918	tags=35%, list=20%, signal=28%	CALM1/PPP3CA/ATF4/GNAS/ATF2/CALM3/CPT1A/PDE3B/AKT3/PPP4C/LDHA/PRKAB2/PLCB2/PRKAA1/PRKACB/PRKAB1/CREBBP/CREB3L2/PRKACA/PHKG2/PRMT1/CREB3/PPARA
hsa04142	hsa04142	Lysosome	109	-0.320862	-1.27967	0.0635515	0.209386	0.160551	673	tags=18%, list=7%, signal=17%	AGA/NCOA7/NAGLU/CTSW/SMPD1/AP3M1/CLTA/SGSH/AP1G2/LAMP2/CLTC/SUMF1/LAPTM4A/GNPTAB/GNS/TPP1/LAPTM5/M6PR/LITAF/PSAP
hsa05160	hsa05160	Hepatitis C	110	0.407846	1.31117	0.0680804	0.22197	0.170201	2356	tags=38%, list=24%, signal=29%	STAT1/NFKBIA/MAPK1/CFLAR/MX2/PIK3R1/MX1/EIF2AK2/BAX/GRB2/MAVS/STAT3/AKT3/NRAS/CASP8/CHUK/APAF1/PPP2R2D/TYK2/RSAD2/EIF2AK1/RELA/YWHAB/STAT2/CDK6/MAP2K2/TBK1/BAD/KRAS/YWHAZ/FADD/PPARA/ARAF/CASP3/EIF2AK3/NFKB1/BRAF/CASP9/AKT1/OAS3/TRAF3/CYCS
hsa04510	hsa04510	Focal adhesion	97	0.418735	1.32124	0.070615	0.225327	0.172775	850	tags=19%, list=9%, signal=17%	VASP/JUN/MAPK1/ACTB/BCL2/CCND2/PIK3R1/ACTG1/ZYX/PRKCB/PAK2/XIAP/PPP1R12A/ROCK2/VEGFA/GRB2/AKT3/ROCK1
hsa04672	hsa04672	Intestinal immune network for IgA production	21	0.57516	1.41954	0.0706667	0.225327	0.172775	531	tags=19%, list=5%, signal=18%	CXCR4/HLA-DPA1/HLA-DPB1/HLA-DRB1
hsa00533	hsa00533	Glycosaminoglycan biosynthesis - keratan sulfate	11	-0.635526	-1.62509	0.0718605	0.225327	0.172775	32	tags=18%, list=0%, signal=18%	B4GALT1/CHST2
hsa04930	hsa04930	Type II diabetes mellitus	25	0.541505	1.39636	0.0719895	0.225327	0.172775	359	tags=16%, list=4%, signal=15%	MAPK1/PIK3R1/IRS2/SOCS1
hsa04640	hsa04640	Hematopoietic cell lineage	43	-0.408518	-1.35485	0.0763539	0.236621	0.181435	654	tags=21%, list=7%, signal=20%	CD59/TNF/ITGA5/ITGA4/HLA-DQB1/CD37/CD44/ITGAM/CD3E
hsa00562	hsa00562	Inositol phosphate metabolism	58	-0.357896	-1.27472	0.0794788	0.24168	0.185314	1367	tags=26%, list=14%, signal=22%	PIP5K1A/ALDH6A1/INPP4A/PLCH2/PLCB1/PIP4K2C/MTMR2/PIK3CA/PIK3C3/PIK3CD/PIKFYVE/PIP4K2A/PI4K2A/CDIPT/INPP5D
hsa03410	hsa03410	Base excision repair	30	0.526436	1.38974	0.0795306	0.24168	0.185314	2196	tags=37%, list=22%, signal=29%	HMGB1/PARP1/MBD4/PCNA/PARP4/POLE4/OGG1/NEIL2/SMUG1/APEX1/PARP2
hsa04910	hsa04910	Insulin signaling pathway	95	0.413153	1.29688	0.0810502	0.24393	0.187039	2457	tags=38%, list=25%, signal=29%	CALM1/MAPK1/PIK3R1/IRS2/CBLB/CALM3/SOCS1/RPS6/GRB2/PDE3B/AKT3/NRAS/PRKAB2/PPP1CA/PRKAR1A/PRKAA1/PRKACB/MAP2K2/MKNK1/RPS6KB1/SOCS4/PRKAB1/BAD/KRAS/PRKACA/TSC2/PHKG2/TSC1/ARAF/RPS6KB2/BRAF/AKT1/FOXO1/PPP1R3E/FLOT1/RAF1
hsa02010	hsa02010	ABC transporters	19	0.56369	1.3696	0.0829987	0.247415	0.189711	826	tags=21%, list=8%, signal=19%	TAP1/TAP2/ABCA2/ABCC1
hsa05202	hsa05202	Transcriptional misregulation in cancer	96	0.411252	1.29474	0.0887372	0.26155	0.20055	1393	tags=24%, list=14%, signal=21%	ID2/FUS/CCND2/GADD45B/DDX5/DUSP6/EWSR1/KMT2A/JMJD1C/NFKBIZ/BAX/ETV6/FLI1/BCL11B/CCNT2/RXRB/ZEB1/KDM6A/NCOR1/RELA/MDM2/GADD45A/IL2RB
hsa04211	hsa04211	Longevity regulating pathway	67	0.428426	1.28916	0.0894118	0.26155	0.20055	2367	tags=42%, list=24%, signal=32%	ATF4/PIK3R1/IRS2/ATF2/BAX/AKT3/RB1CC1/NRAS/RELA/PRKAB2/SESN1/PRKAA1/PRKACB/RPS6KB1/FOXO3/PRKAB1/KRAS/CREB3L2/PRKACA/TSC2/EHMT1/CREB3/TSC1/NFKB1/RPS6KB2/AKT1/IGF1R/FOXO1
hsa04726	hsa04726	Serotonergic synapse	34	0.492994	1.3403	0.0909091	0.263468	0.20202	2176	tags=41%, list=22%, signal=32%	DUSP1/MAPK1/GNAS/PRKCB/GNB1/GNB2/NRAS/PLCB2/PRKACB/KRAS/PRKACA/ARAF/CASP3/BRAF
hsa05416	hsa05416	Viral myocarditis	39	0.477902	1.32547	0.0996264	0.283085	0.217062	531	tags=28%, list=5%, signal=27%	HLA-C/HLA-F/ACTB/HLA-A/ACTG1/EIF4G3/HLA-DPA1/HLA-DPB1/HLA-E/EIF4G1/HLA-DRB1
hsa04936	hsa04936	Alcoholic liver disease	86	0.41319	1.27642	0.0996564	0.283085	0.217062	2367	tags=36%, list=24%, signal=28%	NFKBIA/TRA2B/IRAK4/ALDH9A1/TAB3/ACADVL/MAPK13/CPT1A/IL17RA/AKT3/MAP2K7/CASP8/MAP2K3/CHUK/RELA/PRKAB2/MAP2K4/PRKAA1/TBK1/TRA2A/FOXO3/PRKAB1/FADD/ALDH3A2/PPARA/CASP3/ADH5/NFKB1/AKT1/TRAF3/FOXO1
hsa04971	hsa04971	Gastric acid secretion	30	0.510329	1.34722	0.100391	0.283085	0.217062	356	tags=20%, list=4%, signal=19%	CALM1/ACTB/GNAS/ACTG1/PRKCB/CALM3
hsa01521	hsa01521	EGFR tyrosine kinase inhibitor resistance	53	0.44908	1.29844	0.102066	0.284655	0.218266	2457	tags=45%, list=25%, signal=34%	MAPK1/BCL2/PIK3R1/PRKCB/RPS6/BAX/VEGFA/GRB2/STAT3/AKT3/NRAS/MAP2K2/RPS6KB1/FOXO3/BAD/KRAS/PDGFRB/PLCG2/ARAF/RPS6KB2/BRAF/AKT1/IGF1R/RAF1
hsa05144	hsa05144	Malaria	23	-0.495003	-1.46346	0.102767	0.284655	0.218266	766	tags=22%, list=8%, signal=20%	TGFB1/TNF/HBA1/ITGAL/CD81
hsa04151	hsa04151	PI3K-Akt signaling pathway	164	0.369808	1.23195	0.108719	0.298501	0.228882	1775	tags=28%, list=18%, signal=23%	AREG/MAPK1/BCL2/HSP90B1/ATF4/CCND2/HSP90AB1/PIK3R1/DDIT4/IL7R/ATF2/JAK3/GNB1/GNB2/MCL1/PPP2R5E/RPS6/HSP90AA1/PIK3AP1/VEGFA/GRB2/PKN2/AKT3/NRAS/CHUK/PPP2R2D/RELA/YWHAB/RBL2/ITGA6/PRKAA1/CDK6/MDM2/IL2RB/EIF4B/MAP2K2/SGK3/RPS6KB1/PPP2R5A/FOXO3/BAD/KRAS/PDGFRB/CREB3L2/YWHAZ/TSC2
hsa04966	hsa04966	Collecting duct acid secretion	15	-0.532725	-1.43324	0.111111	0.300512	0.230425	1224	tags=40%, list=12%, signal=35%	ATP6V1E1/ATP6V1F/ATP6V1A/ATP6V0E2/ATP6V1D/ATP6V1B2
hsa03015	hsa03015	mRNA surveillance pathway	81	0.411794	1.26631	0.111498	0.300512	0.230425	1536	tags=28%, list=16%, signal=24%	FUS/SRRM1/PNN/ALYREF/PPP2R5E/SAP18/UPF3A/RNPS1/SMG1/EIF4A3/WDR33/PPP2R2D/PPP1CA/NXF1/PABPN1/ETF1/UPF2/CPSF3/WDR82/UPF1/SMG7/CPSF2/PPP2R5A
hsa05223	hsa05223	Non-small cell lung cancer	55	0.440306	1.27529	0.112332	0.300512	0.230425	2230	tags=47%, list=23%, signal=37%	MAPK1/GADD45B/PIK3R1/PRKCB/JAK3/BAX/EML4/GRB2/STAT3/AKT3/RXRB/NRAS/CDK6/GADD45A/STK4/MAP2K2/FOXO3/BAD/KRAS/KIF5B/PLCG2/ARAF/DDB2/BRAF/CASP9/AKT1
hsa05165	hsa05165	Human papillomavirus infection	184	0.363474	1.22198	0.113588	0.3012	0.230952	2148	tags=34%, list=22%, signal=27%	HLA-C/STAT1/IRF1/HLA-F/MAPK1/HLA-A/CCND2/APC/MX2/PIK3R1/GNAS/ATR/CHD4/HLA-E/ATP6AP1/MX1/EIF2AK2/PPP2R5E/NFX1/BAX/VEGFA/GRB2/AKT3/NRAS/CASP8/CHUK/ISG15/PPP2R2D/TYK2/LLGL2/RELA/STAT2/RBL2/ITGA6/ATP6V0A2/CDK6/ATP6V0B/PRKACB/MDM2/MAP2K2/TBK1/RPS6KB1/PPP2R5A/NOTCH1/BAD/KRAS/CREBBP/ATP6V1H/PDGFRB/CREB3L2/PRKACA/TSC2/DLG3/FADD/CREB3/TSC1/UBE3A/CASP3/CSNK1A1/NFKB1/HDAC2/RPS6KB2
hsa04215	hsa04215	Apoptosis - multiple species	25	0.511844	1.31988	0.115183	0.3012	0.230952	1012	tags=28%, list=10%, signal=25%	BCL2/BECN1/PMAIP1/XIAP/BAX/CASP8/APAF1
hsa04659	hsa04659	Th17 cell differentiation	83	0.408415	1.25786	0.115607	0.3012	0.230952	1524	tags=30%, list=16%, signal=26%	FOS/STAT1/NFKBIA/JUN/MAPK1/PPP3CA/HSP90AB1/HLA-DPA1/JAK3/HLA-DPB1/TBX21/HLA-DRB1/HSP90AA1/MAPK13/STAT3/NFKBIB/RXRB/CHUK/TYK2/RELA/SMAD2/IL2RB/IL6ST/IL27RA/CD3D
hsa04722	hsa04722	Neurotrophin signaling pathway	90	0.400194	1.24602	0.116438	0.3012	0.230952	877	tags=19%, list=9%, signal=17%	NFKBIA/JUN/CALM1/MAPK1/BCL2/ATF4/PIK3R1/IRAK4/CALM3/BAX/MAPK13/GRB2/MATK/AKT3/NFKBIB/MAP2K7/NRAS
hsa05332	hsa05332	Graft-versus-host disease	29	0.502926	1.31856	0.118954	0.305186	0.234008	531	tags=31%, list=5%, signal=29%	HLA-C/KLRD1/HLA-F/HLA-A/KIR3DL2/HLA-DPA1/HLA-DPB1/HLA-E/HLA-DRB1
hsa05205	hsa05205	Proteoglycans in cancer	110	0.3879	1.24704	0.121652	0.308402	0.236475	1532	tags=26%, list=16%, signal=22%	PTPN6/MAPK1/ACTB/ARHGEF1/PIK3R1/DDX5/ACTG1/IQGAP1/PRKCB/PPP1R12A/ROCK2/RPS6/VEGFA/MAPK13/GRB2/STAT3/AKT3/ROCK1/ARHGEF12/NRAS/PPP1CA/PTPN11/SMAD2/PRKACB/MDM2/EIF4B/MAP2K2/CD63/RPS6KB1
hsa04720	hsa04720	Long-term potentiation	40	0.463641	1.29199	0.122525	0.308402	0.236475	1748	tags=35%, list=18%, signal=29%	CALM1/MAPK1/PPP3CA/ATF4/PRKCB/CALM3/NRAS/PPP1CA/PLCB2/PRKACB/MAP2K2/KRAS/CREBBP/PRKACA
hsa05225	hsa05225	Hepatocellular carcinoma	101	0.391027	1.24431	0.123164	0.308402	0.236475	2230	tags=32%, list=23%, signal=25%	MAPK1/ACTB/GADD45B/APC/PIK3R1/ACTG1/PRKCB/GSTP1/BAX/ARID1A/GRB2/NFE2L2/AKT3/NRAS/SMARCA2/SMAD2/CDK6/GADD45A/SMARCC2/MAP2K2/SMARCD2/RPS6KB1/BAD/KRAS/PLCG2/ARAF/DDB2/CSNK1A1/RPS6KB2/SMAD3/BRAF/AKT1
hsa04724	hsa04724	Glutamatergic synapse	39	0.460322	1.27671	0.132005	0.327917	0.251438	1748	tags=28%, list=18%, signal=23%	MAPK1/PPP3CA/GNAS/PRKCB/GNB1/GNB2/PLCB2/PRKACB/GLS/GLUL/PRKACA
hsa04660	hsa04660	T cell receptor signaling pathway	83	0.402175	1.23864	0.13526	0.333358	0.25561	1168	tags=22%, list=12%, signal=19%	FOS/PTPN6/NFKBIA/JUN/MAPK1/PPP3CA/PIK3R1/CBLB/PAK2/MAPK13/GRB2/AKT3/NFKBIB/MAP2K7/NRAS/CHUK/RELA/BCL10
hsa04145	hsa04145	Phagosome	99	0.387676	1.22816	0.138794	0.338168	0.259298	531	tags=18%, list=5%, signal=17%	HLA-C/CYBA/TAP1/HLA-F/ACTB/HLA-A/DYNC1LI2/ACTG1/TAP2/SEC61G/HLA-DPA1/CTSS/HLA-DPB1/EEA1/HLA-E/ATP6AP1/CORO1A/HLA-DRB1
hsa00531	hsa00531	Glycosaminoglycan degradation	13	-0.516137	-1.3518	0.139373	0.338168	0.259298	860	tags=54%, list=9%, signal=49%	HGSNAT/ARSB/HEXA/GUSB/NAGLU/SGSH/GNS
hsa04066	hsa04066	HIF-1 signaling pathway	74	0.40543	1.23336	0.144028	0.346664	0.265812	1649	tags=27%, list=17%, signal=23%	MAPK1/BCL2/PIK3R1/GAPDH/PRKCB/VHL/ELOB/RPS6/VEGFA/STAT3/AKT3/LDHA/RELA/RBX1/ELOC/MAP2K2/MKNK1/EGLN1/RPS6KB1/CREBBP
hsa04062	hsa04062	Chemokine signaling pathway	109	0.378315	1.21449	0.145089	0.346664	0.265812	1306	tags=25%, list=13%, signal=22%	CXCR4/STAT1/CCL3/NFKBIA/MAPK1/PIK3R1/PRKCB/CCL4/JAK3/GNB1/CCL3L1/GNB2/ROCK2/RASGRP2/GRB2/STAT3/AKT3/NFKBIB/ROCK1/NRAS/CCR1/CHUK/RELA/STAT2/PLCB2/WAS/PRKACB
hsa05110	hsa05110	Vibrio cholerae infection	37	0.456106	1.2546	0.148936	0.353159	0.270793	1959	tags=35%, list=20%, signal=28%	ACTB/PDIA4/GNAS/ACTG1/SEC61G/ATP6AP1/ATP6V0A2/ATP6V0B/PRKACB/ATP6V1H/PRKACA/SEC61B/PLCG2
hsa04622	hsa04622	RIG-I-like receptor signaling pathway	46	0.445934	1.25818	0.150124	0.353293	0.270896	1100	tags=24%, list=11%, signal=21%	NFKBIA/ATG12/MAPK13/MAVS/NFKBIB/CASP8/CHUK/ISG15/CYLD/DDX3X/RELA
hsa05218	hsa05218	Melanoma	38	0.456566	1.26202	0.15125	0.353293	0.270896	2457	tags=50%, list=25%, signal=38%	MAPK1/GADD45B/PIK3R1/BAX/AKT3/NRAS/CDK6/MDM2/GADD45A/MAP2K2/BAD/KRAS/PDGFRB/ARAF/DDB2/BRAF/AKT1/IGF1R/RAF1
hsa04810	hsa04810	Regulation of actin cytoskeleton	121	0.364568	1.18585	0.160576	0.370414	0.284024	444	tags=14%, list=5%, signal=14%	CXCR4/MAPK1/ACTB/ARPC5L/ARHGEF1/PFN1/ARPC3/APC/PIK3R1/ARPC2/ACTG1/IQGAP1/PAK2/ACTR3/PPP1R12A/ROCK2/ARPC5
hsa04110	hsa04110	Cell cycle	93	0.386299	1.20857	0.161143	0.370414	0.284024	1767	tags=26%, list=18%, signal=21%	RAD21/CCND2/GADD45B/ATR/CDC27/CCNH/PCNA/ANAPC1/MAD2L2/MCM7/YWHAB/SMC3/RBL2/RBX1/SMAD2/CDK6/MDM2/GADD45A/ANAPC16/FZR1/CREBBP/ANAPC4/ORC2/YWHAZ
hsa00563	hsa00563	Glycosylphosphatidylinositol (GPI)-anchor biosynthesis	22	-0.452407	-1.32909	0.163424	0.370414	0.284024	1330	tags=27%, list=14%, signal=24%	DPM2/PIGB/PIGP/PIGC/GPAA1/PIGK
hsa04975	hsa04975	Fat digestion and absorption	11	-0.519583	-1.32861	0.166102	0.370414	0.284024	2339	tags=82%, list=24%, signal=62%	SLC27A1/PLA2G12A/AGPAT2/PLPP1/SLC27A4/ACAT1/DGAT1/AGPAT1/GOT2
hsa04923	hsa04923	Regulation of lipolysis in adipocytes	23	0.501864	1.26618	0.166889	0.370414	0.284024	823	tags=26%, list=8%, signal=24%	PNPLA2/PIK3R1/GNAS/IRS2/PDE3B/AKT3
hsa04623	hsa04623	Cytosolic DNA-sensing pathway	42	0.442673	1.23933	0.167286	0.370414	0.284024	1479	tags=29%, list=15%, signal=24%	NFKBIA/CCL4/POLR1D/ZBP1/ADAR/MAVS/NFKBIB/CHUK/RELA/POLR2L/POLR3A/TBK1
hsa05152	hsa05152	Tuberculosis	121	0.363471	1.18228	0.168328	0.370414	0.284024	1303	tags=22%, list=13%, signal=20%	STAT1/CALM1/MAPK1/BCL2/PPP3CA/IRAK4/CTSD/HLA-DPA1/CALM3/CTSS/HLA-DPB1/EEA1/ATP6AP1/CORO1A/HLA-DRB1/BAX/MAPK13/FCER1G/AKT3/ARHGEF12/CASP8/ITGAX/APAF1/RELA/BCL10/ATP6V0A2/ATP6V0B
hsa04960	hsa04960	Aldosterone-regulated sodium reabsorption	18	0.527048	1.26868	0.169147	0.370414	0.284024	304	tags=17%, list=3%, signal=16%	MAPK1/PIK3R1/PRKCB
hsa00770	hsa00770	Pantothenate and CoA biosynthesis	13	0.565383	1.27892	0.169231	0.370414	0.284024	2757	tags=46%, list=28%, signal=33%	PANK3/VNN2/CSAD/ALDH3A2/AASDHPPT/DPYD
hsa04670	hsa04670	Leukocyte transendothelial migration	64	0.408132	1.2168	0.172781	0.372907	0.285935	406	tags=16%, list=4%, signal=15%	CXCR4/VASP/CYBA/ACTB/TXK/PIK3R1/ACTG1/CD99/PRKCB/ROCK2
hsa05322	hsa05322	Systemic lupus erythematosus	24	-0.434717	-1.28522	0.174089	0.372907	0.285935	518	tags=17%, list=5%, signal=16%	TNF/TRIM21/HLA-DQB1/FCGR3A
hsa05410	hsa05410	Hypertrophic cardiomyopathy	30	0.472869	1.24832	0.174707	0.372907	0.285935	1254	tags=33%, list=13%, signal=29%	TPM4/ACTB/ACTG1/TPM3/ATP2A2/EMD/LMNA/PRKAB2/ITGA6/PRKAA1
hsa04658	hsa04658	Th1 and Th2 cell differentiation	70	0.400765	1.20926	0.175915	0.372907	0.285935	1100	tags=23%, list=11%, signal=20%	FOS/STAT1/NFKBIA/JUN/MAPK1/PPP3CA/HLA-DPA1/JAK3/HLA-DPB1/TBX21/HLA-DRB1/MAPK13/NFKBIB/CHUK/TYK2/RELA
hsa04530	hsa04530	Tight junction	92	0.38147	1.18986	0.177346	0.372907	0.285935	1306	tags=25%, list=13%, signal=22%	VASP/JUN/ACTB/ARPC5L/ARPC3/ARPC2/ACTG1/ACTR3/ROCK2/ARPC5/PCNA/TUBA1B/ROCK1/MAP2K7/PPP2R2D/RAB8B/LLGL2/PRKAB2/ARHGAP17/PRKAA1/WAS/MYL12A/PRKACB
hsa05340	hsa05340	Primary immunodeficiency	24	-0.426202	-1.26005	0.178138	0.372907	0.285935	240	tags=21%, list=2%, signal=20%	ADA/IL2RG/ORAI1/LCK/CD3E
hsa00561	hsa00561	Glycerolipid metabolism	32	0.463985	1.23953	0.179355	0.372907	0.285935	1853	tags=34%, list=19%, signal=28%	PNPLA2/ALDH9A1/AKR1B1/AGK/DGKK/DGKQ/PLPP5/GLA/DGKA/AKR1A1/ALDH3A2
hsa04920	hsa04920	Adipocytokine signaling pathway	48	0.430422	1.22487	0.179901	0.372907	0.285935	1254	tags=25%, list=13%, signal=22%	NFKBIA/IRS2/CPT1A/STAT3/AKT3/NFKBIB/RXRB/CHUK/RELA/PRKAB2/PTPN11/PRKAA1
hsa00601	hsa00601	Glycosphingolipid biosynthesis - lacto and neolacto series	10	-0.528614	-1.31456	0.18123	0.37319	0.286152	32	tags=20%, list=0%, signal=20%	ST3GAL4/B4GALT1
hsa00790	hsa00790	Folate biosynthesis	12	0.5737	1.27929	0.183731	0.375867	0.288205	1116	tags=33%, list=11%, signal=30%	AKR1B1/FPGS/GCH1/MOCS2
hsa04114	hsa04114	Oocyte meiosis	77	0.389029	1.19333	0.1854	0.37608	0.288368	1767	tags=27%, list=18%, signal=23%	CALM1/MAPK1/PPP3CA/CALM3/CDC27/PPP2R5E/MAPK13/FBXW11/ANAPC1/MAD2L2/CPEB4/PPP1CA/YWHAB/SMC3/RBX1/PRKACB/ANAPC16/PPP2R5A/ANAPC4/PRKACA/YWHAZ
hsa04914	hsa04914	Progesterone-mediated oocyte maturation	58	0.41036	1.19976	0.186441	0.37608	0.288368	2457	tags=38%, list=25%, signal=29%	MAPK1/HSP90AB1/PIK3R1/CDC27/HSP90AA1/MAPK13/PDE3B/AKT3/ANAPC1/MAD2L2/CPEB4/PRKACB/ANAPC16/FZR1/KRAS/ANAPC4/PRKACA/ARAF/BRAF/AKT1/IGF1R/RAF1
hsa04261	hsa04261	Adrenergic signaling in cardiomyocytes	72	0.394836	1.19954	0.188525	0.37608	0.288368	1306	tags=24%, list=13%, signal=21%	TPM4/CALM1/MAPK1/BCL2/ATF4/GNAS/TPM3/ATF2/CALM3/PPP2R5E/MAPK13/ATP2A2/AKT3/PPP2R2D/PPP1CA/PLCB2/PRKACB
hsa05168	hsa05168	Herpes simplex virus 1 infection	380	0.319178	1.12031	0.188641	0.37608	0.288368	2514	tags=24%, list=26%, signal=19%	HLA-C/STAT1/SRSF7/TAP1/NFKBIA/HLA-F/SP100/BCL2/PDIA3/HLA-A/PIK3R1/SRSF5/ALYREF/IRAK4/ZNF101/ZNF91/TAP2/ZNF160/SRSF9/HLA-DPA1/HLA-DPB1/HLA-E/HLA-DRB1/EIF2AK2/BAX/MAVS/SRSF2/AKT3/ZNF429/CASP8/BST2/CHUK/APAF1/TYK2/ZNF557/ZNF431/EIF2AK1/RELA/PPP1CA/NXF1/ZNF316/ZNF37A/STAT2/SRSF1/PTPN11/ZNF224/ZNF3/ZNF226/ZNF426/ZNF200/ZNF550/TBK1/ZFP90/ZNF8/BAD/ZNF26/EIF2B5/ZNF141/ZNF791/TSC2/ZNF708/ZNF714/FADD/ZNF76…
hsa00515	hsa00515	Mannose type O-glycan biosynthesis	16	-0.454997	-1.25224	0.193309	0.380181	0.291513	32	tags=12%, list=0%, signal=12%	POMT1/B4GALT1
hsa05220	hsa05220	Chronic myeloid leukemia	64	0.401096	1.19582	0.194083	0.380181	0.291513	2230	tags=39%, list=23%, signal=30%	NFKBIA/MAPK1/GADD45B/PIK3R1/BAX/GRB2/AKT3/NRAS/CHUK/RELA/PTPN11/CDK6/MDM2/GADD45A/MAP2K2/BAD/KRAS/CTBP1/ARAF/DDB2/NFKB1/HDAC2/SMAD3/BRAF/AKT1
hsa04916	hsa04916	Melanogenesis	45	0.429367	1.21314	0.194342	0.380181	0.291513	1880	tags=31%, list=19%, signal=25%	CALM1/MAPK1/GNAS/PRKCB/CALM3/NRAS/PLCB2/PRKACB/MAP2K2/KRAS/CREBBP/CREB3L2/PRKACA/CREB3
hsa04978	hsa04978	Mineral absorption	22	-0.438348	-1.28779	0.198444	0.383543	0.294091	1691	tags=41%, list=17%, signal=34%	SLC30A1/ATP1A1/MT2A/ATP1A3/ATP2B1/HMOX2/ATP7A/CYBRD1/ATP2B4
hsa05213	hsa05213	Endometrial cancer	46	0.428038	1.20769	0.198511	0.383543	0.294091	2457	tags=43%, list=25%, signal=33%	MAPK1/GADD45B/APC/PIK3R1/BAX/GRB2/AKT3/NRAS/GADD45A/MAP2K2/FOXO3/BAD/KRAS/ARAF/DDB2/BRAF/CASP9/AKT1/ILK/RAF1
hsa05414	hsa05414	Dilated cardiomyopathy	32	0.455882	1.21788	0.20129	0.386527	0.296378	1306	tags=31%, list=13%, signal=27%	TPM4/ACTB/GNAS/ACTG1/TPM3/ATP2A2/EMD/LMNA/ITGA6/PRKACB
hsa00071	hsa00071	Fatty acid degradation	29	0.46289	1.2136	0.205229	0.389235	0.298455	2964	tags=34%, list=30%, signal=24%	ALDH9A1/ACADVL/CPT1A/ACAA1/ACAA2/ALDH3A2/ADH5/ACSL4/ACOX1/ACSL5
hsa04144	hsa04144	Endocytosis	199	0.339295	1.14598	0.206316	0.389235	0.298455	1393	tags=21%, list=14%, signal=18%	CXCR4/HLA-C/HLA-F/SMAP2/ARPC5L/HLA-A/ARPC3/ARPC2/ACAP1/CBLB/ACTR3/EEA1/HLA-E/ARPC5/ARF6/CHMP3/RAB11FIP1/SNF8/IGF2R/AGAP2/SH3GLB1/BIN1/RAB10/CHMP2A/USP8/WWP1/ARF4/SMAP1/CAPZA1/VPS29/WASL/SPART/ASAP1/AP2A1/ARF3/SMAD2/TSG101/CLTB/MDM2/ITCH/IL2RB
hsa04931	hsa04931	Insulin resistance	75	0.383897	1.17298	0.206534	0.389235	0.298455	2436	tags=33%, list=25%, signal=25%	NFKBIA/PIK3R1/OGT/IRS2/PRKCB/CPT1A/STAT3/AKT3/RELA/PRKAB2/PPP1CA/PTPA/PTPN11/PRKAA1/MLXIP/RPS6KB1/PRKAB1/CREB3L2/CREB3/PPARA/NFKB1/RPS6KB2/AKT1/FOXO1/PPP1R3E
hsa04015	hsa04015	Rap1 signaling pathway	103	0.36641	1.16698	0.207675	0.389235	0.298455	999	tags=19%, list=10%, signal=18%	VASP/CALM1/MAPK1/ACTB/PFN1/EVL/PIK3R1/FYB1/GNAS/ACTG1/PRKCB/CALM3/RASGRP2/PRKD2/VEGFA/MAPK13/AKT3/NRAS/MAP2K3/SIPA1
hsa03008	hsa03008	Ribosome biogenesis in eukaryotes	68	0.394769	1.18857	0.212192	0.395334	0.303132	2206	tags=37%, list=22%, signal=29%	MPHOSPH10/SBDS/XRN2/WDR43/NOP58/IMP4/NOP56/CSNK2A1/NOL6/NXF1/SPATA5/RAN/XPO1/SNU13/RPP38/CSNK2B/EMG1/UTP18/RRP7A/NVL/POP1/DROSHA/CSNK2A2/MDN1/DKC1
hsa04723	hsa04723	Retrograde endocannabinoid signaling	69	0.392862	1.18268	0.218676	0.405004	0.310546	1348	tags=19%, list=14%, signal=16%	MAPK1/NDUFA1/PRKCB/GNB1/GNB2/NDUFA4/MAPK13/NDUFB1/NDUFA6/PLCB2/NDUFB4/PRKACB/NDUFB10
hsa04024	hsa04024	cAMP signaling pathway	89	0.371069	1.15362	0.220957	0.40682	0.311939	850	tags=16%, list=9%, signal=14%	FOS/NFKBIA/JUN/CALM1/MAPK1/PIK3R1/GNAS/CALM3/PPP1R12A/ROCK2/ATP2A2/PDE3B/AKT3/ROCK1
hsa05212	hsa05212	Pancreatic cancer	65	0.392436	1.17532	0.224057	0.407339	0.312337	2230	tags=37%, list=23%, signal=29%	STAT1/MAPK1/GADD45B/PIK3R1/BAX/VEGFA/STAT3/AKT3/CHUK/RELA/SMAD2/CDK6/GADD45A/RPS6KB1/BAD/KRAS/ARAF/DDB2/NFKB1/RPS6KB2/SMAD3/BRAF/CASP9/AKT1
hsa05120	hsa05120	Epithelial cell signaling in Helicobacter pylori infection	48	0.414514	1.1796	0.224566	0.407339	0.312337	2128	tags=38%, list=22%, signal=30%	NFKBIA/JUN/ADAM10/ATP6AP1/ADAM17/MAPK13/CHUK/RELA/PTPN11/MAP2K4/ATP6V0A2/ATP6V0B/CXCR2/F11R/ATP6V1H/PLCG2/CASP3/NFKB1
hsa04068	hsa04068	FoxO signaling pathway	93	0.367102	1.14851	0.225143	0.407339	0.312337	2481	tags=39%, list=25%, signal=29%	MAPK1/CCND2/GADD45B/PIK3R1/IRS2/IL7R/ATG12/AGAP2/MAPK13/GRB2/STAT3/AKT3/NRAS/CHUK/PRKAB2/RBL2/PRKAA1/MDM2/GADD45A/STK4/MAP2K2/SGK3/FOXO3/PRKAB1/KRAS/CREBBP/PRMT1/ARAF/SMAD3/BRAF/AKT1/IGF1R/FOXO1/BNIP3/RAF1/PLK2
hsa04022	hsa04022	cGMP-PKG signaling pathway	80	0.373144	1.14729	0.243902	0.438744	0.336417	850	tags=18%, list=9%, signal=16%	VASP/CALM1/MAPK1/PPP3CA/ATF4/IRS2/ATF2/CALM3/PPP1R12A/ROCK2/ATP2A2/PDE3B/AKT3/ROCK1
hsa01524	hsa01524	Platinum drug resistance	56	0.395723	1.15163	0.250608	0.446219	0.342149	1012	tags=18%, list=10%, signal=16%	MAPK1/BCL2/PMAIP1/PIK3R1/XIAP/GSTP1/BAX/AKT3/CASP8/APAF1
hsa03250	hsa03250	Viral life cycle - HIV-1	57	0.395312	1.15435	0.250909	0.446219	0.342149	1825	tags=32%, list=19%, signal=26%	CXCR4/SAMHD1/MX2/MX1/NUP153/CCNT2/TNPO3/BST2/RANBP2/KAT2B/RAN/TSG101/XPO1/NELFE/CREBBP/CPSF6/NELFA/CHMP4B
hsa01040	hsa01040	Biosynthesis of unsaturated fatty acids	20	-0.415304	-1.17395	0.253968	0.449108	0.344364	694	tags=25%, list=7%, signal=23%	FADS2/SCD/HACD3/FADS1/ELOVL5
hsa04080	hsa04080	Neuroactive ligand-receptor interaction	42	-0.335436	-1.1115	0.266667	0.468914	0.359551	1531	tags=29%, list=16%, signal=24%	GZMA/C3AR1/CYSLTR1/P2RX4/THRA/MC1R/PTGER4/ADRB2/LPAR6/S1PR1/S1PR5/F2R
hsa03420	hsa03420	Nucleotide excision repair	40	0.415647	1.15825	0.272277	0.476105	0.365064	2653	tags=35%, list=27%, signal=26%	DDB1/CCNH/PCNA/CUL4A/RFC1/RBX1/GTF2H5/POLE4/RAD23B/RAD23A/DDB2/RFC4/MNAT1/RFC5
hsa05320	hsa05320	Autoimmune thyroid disease	21	0.469026	1.1576	0.276	0.47725	0.365942	531	tags=33%, list=5%, signal=32%	HLA-C/HLA-F/HLA-A/HLA-DPA1/HLA-DPB1/HLA-E/HLA-DRB1
hsa04061	hsa04061	Viral protein interaction with cytokine and cytokine receptor	35	-0.354536	-1.12306	0.27619	0.47725	0.365942	518	tags=23%, list=5%, signal=22%	TNF/XCL1/TNFRSF1B/IL2RG/IL18RAP/CXCR1/CCL5/CX3CR1
hsa04270	hsa04270	Vascular smooth muscle contraction	52	0.398752	1.15049	0.277506	0.47725	0.365942	1436	tags=27%, list=15%, signal=23%	CALM1/MAPK1/ARHGEF1/GNAS/PRKCB/CALM3/PPP1R12A/ROCK2/ROCK1/ARHGEF12/PPP1CA/PLCB2/PRKACB/MAP2K2
hsa03430	hsa03430	Mismatch repair	19	0.478012	1.16143	0.283802	0.483335	0.370608	819	tags=21%, list=8%, signal=19%	SSBP1/PMS2/PCNA/RFC1
hsa05100	hsa05100	Bacterial invasion of epithelial cells	45	0.402627	1.13759	0.284133	0.483335	0.370608	1321	tags=27%, list=13%, signal=23%	ACTB/ARPC5L/ARPC3/PIK3R1/ARPC2/ACTG1/ACTR3/ARPC5/MAD2L2/WASL/RHOG/CLTB
hsa05017	hsa05017	Spinocerebellar ataxia	107	0.348127	1.11282	0.286036	0.483942	0.371074	2557	tags=36%, list=26%, signal=27%	BECN1/PIK3R1/PRKCB/PSMD7/PSMD1/PSMC6/NOP56/ATP2A2/PSMD6/AKT3/RB1CC1/PSMD13/PSMB1/PLCB2/PSMB7/SEM1/PSMA4/PSMD2/ATXN2L/XBP1/PSMD12/PSMB4/ADRM1/PSMD14/PSMB2/PSMD3/PSMC2/VDAC1/AKT1/PSMC5/PSMA5/KAT5/CYCS/PSMD11/PSMD8/ATXN3/ITPR1/NRBF2
hsa04940	hsa04940	Type I diabetes mellitus	26	0.44309	1.15211	0.288114	0.484836	0.37176	531	tags=27%, list=5%, signal=26%	HLA-C/HLA-F/HLA-A/HLA-DPA1/HLA-DPB1/HLA-E/HLA-DRB1
hsa04520	hsa04520	Adherens junction	51	0.3947	1.13507	0.290954	0.486661	0.373159	1649	tags=24%, list=17%, signal=20%	PTPN6/MAPK1/ACTB/ACTG1/IQGAP1/ACP1/CSNK2A1/WASL/YES1/WAS/CSNK2B/CREBBP
hsa05146	hsa05146	Amoebiasis	42	-0.32982	-1.09289	0.292308	0.486661	0.373159	1105	tags=24%, list=11%, signal=21%	IL1R2/SERPINB6/PLCB1/TGFB1/PIK3CA/TNF/PIK3CD/VCL/SERPINB9/ITGAM
hsa04611	hsa04611	Platelet activation	70	0.374359	1.12958	0.293979	0.486854	0.373306	1306	tags=27%, list=13%, signal=24%	VASP/MAPK1/ACTB/ARHGEF1/PIK3R1/GNAS/ACTG1/PPP1R12A/ROCK2/RASGRP2/MAPK13/FCER1G/AKT3/ROCK1/ARHGEF12/PPP1CA/PLCB2/MYL12A/PRKACB
hsa00330	hsa00330	Arginine and proline metabolism	22	0.458048	1.14224	0.300671	0.495316	0.379795	1853	tags=36%, list=19%, signal=30%	SAT1/ALDH9A1/AMD1/LAP3/L3HYPDH/ODC1/CNDP2/ALDH3A2
hsa04072	hsa04072	Phospholipase D signaling pathway	85	-0.279147	-1.06583	0.30303	0.496589	0.380771	563	tags=16%, list=6%, signal=16%	PIK3CA/DGKD/LPAR6/PIK3CD/ADCY7/PDGFD/ARF1/RHOA/SYK/CXCR1/PIK3R5/PTK2B/MAP2K1/F2R
hsa05226	hsa05226	Gastric cancer	67	0.369936	1.11316	0.311765	0.505597	0.387678	2230	tags=33%, list=23%, signal=26%	MAPK1/BCL2/GADD45B/APC/PIK3R1/BAX/GRB2/AKT3/RXRB/NRAS/SMAD2/GADD45A/MAP2K2/RPS6KB1/KRAS/ARAF/DDB2/CSNK1A1/RPS6KB2/SMAD3/BRAF/AKT1
hsa05330	hsa05330	Allograft rejection	23	0.451287	1.13857	0.312417	0.505597	0.387678	531	tags=30%, list=5%, signal=29%	HLA-C/HLA-F/HLA-A/HLA-DPA1/HLA-DPB1/HLA-E/HLA-DRB1
hsa04120	hsa04120	Ubiquitin mediated proteolysis	126	0.333442	1.08869	0.314286	0.505597	0.387678	2525	tags=33%, list=26%, signal=25%	TRIP12/CBLB/VHL/XIAP/SOCS1/UBB/CDC27/ELOB/DDB1/WWP1/CUL4A/UBE2L6/RNF7/FBXW11/ANAPC1/CUL5/CUL3/RBX1/ELOC/MDM2/ITCH/SIAH1/UBE2G2/UBA6/ANAPC16/UBA52/FZR1/ANAPC4/UBA3/UBE3C/TRIM37/UBE3A/DDB2/UBE2E1/HERC3/CUL2/PPIL2/CUL1/HERC4/HUWE1/PML/UBE2B
hsa04371	hsa04371	Apelin signaling pathway	72	0.364295	1.10676	0.314988	0.505597	0.387678	1748	tags=29%, list=18%, signal=24%	CALM1/MAPK1/BECN1/CALM3/GNB1/GNB2/RPS6/PDE3B/AKT3/TFAM/NRAS/PRKAB2/PLCB2/SMAD2/PRKAA1/PRKACB/MAP2K2/RPS6KB1/PRKAB1/KRAS/PRKACA
hsa04721	hsa04721	Synaptic vesicle cycle	33	-0.32978	-1.05148	0.328704	0.52492	0.402494	905	tags=27%, list=9%, signal=25%	ATP6V1E1/ATP6V1F/NSF/ATP6V1A/ATP6V0E2/ATP6V1D/CLTA/ATP6V1B2/CLTC
hsa00512	hsa00512	Mucin type O-glycan biosynthesis	15	0.477366	1.10898	0.330601	0.52527	0.402763	284	tags=13%, list=3%, signal=13%	ST3GAL1/GALNT1
hsa04071	hsa04071	Sphingolipid signaling pathway	91	0.346276	1.08038	0.338655	0.533527	0.409094	1661	tags=26%, list=17%, signal=22%	MAPK1/BCL2/PIK3R1/CTSD/PRKCB/ROCK2/PPP2R5E/BAX/MAPK13/ASAH1/FCER1G/AKT3/ABCC1/ROCK1/NRAS/PPP2R2D/RELA/NSMAF/PLCB2/CERS2/MAP2K2/PPP2R5A/KRAS/CERS6
hsa00514	hsa00514	Other types of O-glycan biosynthesis	31	-0.334918	-1.05235	0.339207	0.533527	0.409094	818	tags=42%, list=8%, signal=39%	GALNT6/EOGT/POGLUT1/POMT1/XXYLT1/PLOD3/GALNT3/LFNG/COLGALT2/GALNT11/C1GALT1/ST6GAL1/B4GALT1
hsa05221	hsa05221	Acute myeloid leukemia	52	0.375447	1.08325	0.349633	0.547176	0.41956	2230	tags=38%, list=23%, signal=30%	MAPK1/PIK3R1/DUSP6/GRB2/PIM2/STAT3/AKT3/NRAS/CHUK/RELA/MAP2K2/RPS6KB1/BAD/KRAS/SPI1/ARAF/NFKB1/RPS6KB2/BRAF/AKT1
hsa04924	hsa04924	Renin secretion	29	0.414902	1.08778	0.362092	0.563854	0.432348	1306	tags=24%, list=13%, signal=21%	CALM1/PPP3CA/GNAS/CALM3/PDE3B/PLCB2/PRKACB
hsa04730	hsa04730	Long-term depression	33	0.400413	1.08282	0.370229	0.573053	0.439402	2551	tags=39%, list=26%, signal=29%	MAPK1/GNAS/PRKCB/NRAS/PLCB2/MAP2K2/KRAS/ARAF/GNA12/BRAF/IGF1R/RAF1/ITPR1
hsa04390	hsa04390	Hippo signaling pathway	76	0.349477	1.06956	0.371661	0.573053	0.439402	1248	tags=17%, list=13%, signal=15%	AREG/ID2/ACTB/CCND2/APC/ACTG1/FBXW11/DLG5/PPP2R2D/LLGL2/PPP1CA/YWHAB/SMAD2
hsa04014	hsa04014	Ras signaling pathway	118	0.325187	1.05786	0.376652	0.577902	0.44312	1748	tags=25%, list=18%, signal=21%	CALM1/MAPK1/ETS1/PIK3R1/PRKCB/PAK2/CALM3/GNB1/GNB2/RASGRP2/RASA2/ARF6/VEGFA/RASA1/GRB2/AKT3/NRAS/CHUK/RELA/SHOC2/PTPN11/PRKACB/STK4/MAP2K2/TBK1/BAD/KRAS/PDGFRB/SYNGAP1/PRKACA
hsa04152	hsa04152	AMPK signaling pathway	86	-0.263222	-1.015	0.379845	0.579958	0.444697	985	tags=20%, list=10%, signal=18%	PPP2R5B/CRTC2/CREB5/PPP2R1B/RAB14/CAB39/SCD/PIK3CA/SREBF1/PPP2R2B/PIK3CD/ELAVL1/ULK1/ADIPOR2/PPP2R2A/EEF2/PPP2R5C
hsa00500	hsa00500	Starch and sucrose metabolism	18	-0.355034	-0.990846	0.387833	0.58928	0.451844	1011	tags=22%, list=10%, signal=20%	GAA/PGM1/UGP2/PYGB
hsa04911	hsa04911	Insulin secretion	30	0.40468	1.06831	0.391134	0.591425	0.453489	1880	tags=30%, list=19%, signal=24%	ATF4/GNAS/PRKCB/ATF2/PLCB2/PRKACB/CREB3L2/PRKACA/CREB3
hsa04970	hsa04970	Salivary secretion	35	0.387815	1.05987	0.397727	0.598503	0.458916	356	tags=14%, list=4%, signal=14%	CD38/CALM1/GNAS/PRKCB/CALM3
hsa04666	hsa04666	Fc gamma R-mediated phagocytosis	72	0.346824	1.05368	0.400468	0.599745	0.459868	628	tags=15%, list=6%, signal=14%	VASP/MAPK1/ARPC5L/ARPC3/PIK3R1/ARPC2/PRKCB/ACTR3/ARPC5/ARF6/BIN1
hsa04020	hsa04020	Calcium signaling pathway	80	0.340798	1.04783	0.40302	0.600691	0.460594	1306	tags=16%, list=13%, signal=14%	CXCR4/CD38/CALM1/PPP3CA/GNAS/PRKCB/CALM3/VEGFA/ATP2A2/STIM2/ITPKB/PLCB2/PRKACB
hsa04370	hsa04370	VEGF signaling pathway	40	0.377695	1.05249	0.407178	0.604013	0.463141	3017	tags=55%, list=31%, signal=38%	MAPK1/PPP3CA/PIK3R1/PRKCB/VEGFA/MAPK13/AKT3/NRAS/MAP2K2/BAD/KRAS/PLCG2/CASP9/AKT1/RAF1/PPP3CB/PXN/SPHK2/NFATC2/AKT2/PPP3CC/PRKCA
hsa04360	hsa04360	Axon guidance	84	0.335605	1.03433	0.420809	0.621289	0.476388	877	tags=12%, list=9%, signal=11%	CXCR4/MAPK1/PPP3CA/PIK3R1/PAK2/ROCK2/RASA1/ROCK1/ARHGEF12/NRAS
hsa03018	hsa03018	RNA degradation	70	0.342147	1.03239	0.42621	0.626309	0.480237	1719	tags=23%, list=18%, signal=19%	BTG1/DHX36/XRN2/CNOT7/PARN/LSM3/TTC37/PNPT1/EXOSC2/DCP2/LSM5/TOB1/CNOT2/CNOT4/BTG3/DIS3L
hsa05310	hsa05310	Asthma	13	0.464601	1.05094	0.430769	0.63005	0.483106	718	tags=31%, list=7%, signal=29%	HLA-DPA1/HLA-DPB1/HLA-DRB1/FCER1G
hsa00052	hsa00052	Galactose metabolism	20	-0.341683	-0.96584	0.436508	0.635474	0.487265	1011	tags=20%, list=10%, signal=18%	GAA/PGM1/UGP2/B4GALT1
hsa05321	hsa05321	Inflammatory bowel disease	41	0.369326	1.03078	0.441397	0.639616	0.490441	1248	tags=22%, list=13%, signal=19%	STAT1/JUN/HLA-DPA1/HLA-DPB1/TBX21/HLA-DRB1/STAT3/RELA/SMAD2
hsa05217	hsa05217	Basal cell carcinoma	24	0.398486	1.01824	0.450331	0.647981	0.496855	619	tags=12%, list=6%, signal=12%	GADD45B/APC/BAX
hsa00260	hsa00260	Glycine, serine and threonine metabolism	13	-0.370569	-0.970545	0.452962	0.647981	0.496855	1856	tags=38%, list=19%, signal=31%	PSPH/PGAM1/GRHPR/GCSH/DLD
hsa04310	hsa04310	Wnt signaling pathway	82	0.331489	1.0198	0.45338	0.647981	0.496855	2268	tags=30%, list=23%, signal=24%	JUN/PPP3CA/CCND2/APC/PRKCB/ROCK2/TLE3/FBXW11/CSNK2A1/TLE4/PLCB2/RBX1/PRKACB/LGR6/SIAH1/CSNK2B/CREBBP/PRKACA/TBL1XR1/CTBP1/CHD8/CSNK1A1/CSNK2A2/SMAD3/CUL1
hsa04962	hsa04962	Vasopressin-regulated water reabsorption	33	0.378105	1.02249	0.455471	0.648011	0.496877	1880	tags=33%, list=19%, signal=27%	DYNC1LI2/GNAS/DYNC1LI1/STX4/PRKACB/DYNC1I2/CREB3L2/DCTN5/PRKACA/DYNLL2/CREB3
hsa04750	hsa04750	Inflammatory mediator regulation of TRP channels	48	0.354624	1.00917	0.472705	0.669016	0.512984	1306	tags=21%, list=13%, signal=18%	CALM1/PIK3R1/GNAS/PRKCB/CALM3/MAPK13/MAP2K3/PPP1CA/PLCB2/PRKACB
hsa04136	hsa04136	Autophagy - other	29	0.380698	0.998108	0.47451	0.669016	0.512984	699	tags=10%, list=7%, signal=10%	BECN1/ATG12/ATG4B
hsa04925	hsa04925	Aldosterone synthesis and secretion	44	0.358978	1.01095	0.478422	0.671507	0.514893	454	tags=16%, list=5%, signal=15%	CALM1/ATF4/GNAS/PRKCB/ATF2/CALM3/PRKD2
hsa00510	hsa00510	N-Glycan biosynthesis	42	-0.295058	-0.9777	0.482051	0.673581	0.516484	784	tags=14%, list=8%, signal=13%	MGAT1/MAN2A1/DPM1/MGAT4A/ST6GAL1/B4GALT1
hsa05412	hsa05412	Arrhythmogenic right ventricular cardiomyopathy	22	0.398451	0.993624	0.487248	0.67461	0.517273	1220	tags=27%, list=12%, signal=24%	ACTB/ACTG1/ATP2A2/EMD/LMNA/ITGA6
hsa01523	hsa01523	Antifolate resistance	19	0.41276	1.00288	0.488621	0.67461	0.517273	1100	tags=21%, list=11%, signal=19%	ABCC1/FPGS/CHUK/RELA
hsa03022	hsa03022	Basal transcription factors	36	0.359287	0.985915	0.489254	0.67461	0.517273	1509	tags=22%, list=15%, signal=19%	TAF10/TAF1/CCNH/TAF11/GTF2A1/TAF6/TAF7/GTF2H5
hsa05230	hsa05230	Central carbon metabolism in cancer	46	0.352464	0.994458	0.492556	0.675404	0.517881	1688	tags=22%, list=17%, signal=18%	MAPK1/SLC1A5/PIK3R1/AKT3/NRAS/LDHA/MAP2K2/GLS/KRAS/PDGFRB
hsa04613	hsa04613	Neutrophil extracellular trap formation	74	0.325821	0.99118	0.494145	0.675404	0.517881	1215	tags=20%, list=12%, signal=18%	CYBA/HMGB1/MAPK1/ACTB/CASP4/PIK3R1/ACTG1/PRKCB/MAPK13/GSDMD/AKT3/HDAC6/RELA/HDAC7/PLCB2
hsa03440	hsa03440	Homologous recombination	31	0.367906	0.978568	0.514839	0.700189	0.536886	3389	tags=42%, list=35%, signal=28%	SSBP1/MUS81/SEM1/MRE11/BRCC3/UIMC1/TOPBP1/TOP3B/BRCA1/BARD1/BRCA2/BABAM2/PALB2
hsa04927	hsa04927	Cortisol synthesis and secretion	27	0.370511	0.966968	0.516753	0.700189	0.536886	1880	tags=33%, list=19%, signal=27%	ATF4/GNAS/ATF2/PLCB2/PRKACB/NCEH1/CREB3L2/PRKACA/CREB3
hsa04727	hsa04727	GABAergic synapse	28	0.368431	0.95921	0.544137	0.734116	0.5629	1748	tags=25%, list=18%, signal=21%	PRKCB/GNB1/GNB2/PRKACB/GLS/GLUL/PRKACA
hsa00760	hsa00760	Nicotinate and nicotinamide metabolism	20	0.382699	0.941033	0.553333	0.740688	0.56794	1795	tags=20%, list=18%, signal=16%	CD38/NT5C/NADSYN1/NT5C2
hsa04913	hsa04913	Ovarian steroidogenesis	14	0.409157	0.94474	0.553741	0.740688	0.56794	1748	tags=29%, list=18%, signal=24%	GNAS/HSD17B7/PRKACB/PRKACA
hsa05219	hsa05219	Bladder cancer	26	0.359316	0.934284	0.55814	0.74086	0.568071	2457	tags=42%, list=25%, signal=32%	MAPK1/VEGFA/NRAS/MDM2/MAP2K2/KRAS/ARAF/BRAF/TYMP/RPS6KA5/RAF1
hsa04330	hsa04330	Notch signaling pathway	41	0.338353	0.94433	0.558603	0.74086	0.568071	3328	tags=49%, list=34%, signal=32%	DTX3L/ADAM17/TLE3/CIR1/KAT2B/TLE4/NOTCH1/CREBBP/APH1A/CTBP1/SNW1/HDAC2/PSEN2/APH1B/NOTCH2/NUMB/NCSTN/NCOR2/RBPJ/KAT2A
hsa04934	hsa04934	Cushing syndrome	72	0.312293	0.948771	0.569087	0.751579	0.57629	1436	tags=19%, list=15%, signal=17%	MAPK1/ATF4/APC/GNAS/ATF2/KMT2A/USP8/FH/PLCB2/CDK6/PRKACB/ASH2L/NCEH1/MAP2K2
hsa04979	hsa04979	Cholesterol metabolism	23	0.368192	0.92893	0.576769	0.758524	0.581616	3375	tags=52%, list=34%, signal=34%	OSBPL5/STARD3/NCEH1/SOAT1/VDAC1/VAPA/LIPC/CIDEB/VDAC2/CD36/LCAT/SORT1
hsa04972	hsa04972	Pancreatic secretion	36	-0.285039	-0.913485	0.582938	0.760494	0.583127	1093	tags=28%, list=11%, signal=25%	ATP1A3/PLCB1/ATP2B1/ITPR3/RAP1A/RAP1B/RAC1/ADCY7/RHOA/ATP2B4
hsa00310	hsa00310	Lysine degradation	46	0.332297	0.93756	0.583127	0.760494	0.583127	2416	tags=24%, list=25%, signal=18%	PHYKPL/KMT2C/ALDH9A1/KMT2A/EZH2/DHTKD1/ALDH3A2/EHMT1/KMT5A/SETDB2/KMT2B
hsa00564	hsa00564	Glycerophospholipid metabolism	53	0.322938	0.93372	0.592953	0.7701	0.590492	1768	tags=25%, list=18%, signal=20%	LPGAT1/LYPLA1/GPD2/CRLS1/GNPAT/DGKK/DGKQ/PLPP5/DGKA/PCYT1A/LPCAT3/CDS2/GPCPD1
hsa04664	hsa04664	Fc epsilon RI signaling pathway	45	0.329065	0.929744	0.599016	0.77476	0.594065	1638	tags=27%, list=17%, signal=22%	MAPK1/PIK3R1/MAPK13/FCER1G/GRB2/AKT3/MAP2K7/NRAS/MAP2K3/MAP2K4/MAP2K2/KRAS
hsa04060	hsa04060	Cytokine-cytokine receptor interaction	84	0.303735	0.936111	0.609249	0.784752	0.601727	371	tags=7%, list=4%, signal=7%	CXCR4/CCL3/IL32/IL7R/CCL4/CCL3L1
hsa00970	hsa00970	Aminoacyl-tRNA biosynthesis	22	-0.28788	-0.845742	0.614786	0.787823	0.604082	1318	tags=18%, list=13%, signal=16%	RARS2/HARS2/FARSA/IARS2
hsa01232	hsa01232	Nucleotide metabolism	56	-0.256157	-0.910761	0.616667	0.787823	0.604082	1374	tags=23%, list=14%, signal=20%	AK6/NUDT16/IMPDH2/CTPS1/HDDC2/PNP/CANT1/NME6/GMPR2/NT5C3A/CMPK1/ADA/AK5
hsa04929	hsa04929	GnRH secretion	28	0.346121	0.901126	0.619236	0.787889	0.604133	1638	tags=29%, list=17%, signal=24%	MAPK1/PIK3R1/PRKCB/AKT3/NRAS/PLCB2/MAP2K2/KRAS
hsa05134	hsa05134	Legionellosis	43	-0.275232	-0.91281	0.621762	0.7879	0.604141	722	tags=16%, list=7%, signal=15%	NAIP/RAB1B/TNF/ARF1/HSPA1A/HSPA8/ITGAM
hsa04973	hsa04973	Carbohydrate digestion and absorption	21	0.363565	0.897308	0.628	0.791623	0.606995	1618	tags=24%, list=16%, signal=20%	PIK3R1/PRKCB/AKT3/PLCB2/MGAM
hsa00670	hsa00670	One carbon pool by folate	12	-0.327007	-0.840724	0.629758	0.791623	0.606995	6609	tags=100%, list=67%, signal=33%	MTHFD2L/SHMT2/MTHFD1/MTR/ATIC/DHFR2/MTHFR/MTFMT/DHFR/GART/MTHFD2
hsa00410	hsa00410	beta-Alanine metabolism	17	0.368129	0.881545	0.637466	0.798108	0.611968	2757	tags=35%, list=28%, signal=25%	ALDH9A1/CSAD/CNDP2/ALDH3A2/ACOX1/DPYD
hsa05032	hsa05032	Morphine addiction	31	0.331747	0.882391	0.649032	0.80807	0.619606	1306	tags=23%, list=13%, signal=20%	GNAS/PRKCB/GNB1/GNB2/PDE3B/PDE7A/PRKACB
hsa03020	hsa03020	RNA polymerase	30	0.334015	0.881763	0.650587	0.80807	0.619606	1325	tags=17%, list=14%, signal=14%	POLR2J3/POLR1D/POLR2G/POLR2L/POLR3A
hsa04540	hsa04540	Gap junction	44	0.311756	0.877964	0.659679	0.81334	0.623647	2551	tags=41%, list=26%, signal=30%	MAPK1/GNAS/PRKCB/GRB2/TUBA1B/NRAS/PLCB2/PRKACB/MAP2K2/KRAS/PDGFRB/PRKACA/MAP3K2/TUBB4A/TUBB4B/TUBA1C/RAF1/ITPR1
hsa04740	hsa04740	Olfactory transduction	17	0.358009	0.85731	0.661725	0.81334	0.623647	365	tags=18%, list=4%, signal=17%	CALM1/CALM3/GNB1
hsa03030	hsa03030	DNA replication	31	0.327431	0.870913	0.663226	0.81334	0.623647	1111	tags=13%, list=11%, signal=11%	SSBP1/PCNA/RFC1/MCM7
hsa00450	hsa00450	Selenocompound metabolism	10	0.403776	0.869417	0.665224	0.81334	0.623647	4362	tags=70%, list=44%, signal=39%	PAPSS1/SEPHS2/KYAT3/TXNRD1/SEPHS1/MTR/PSTK
hsa00511	hsa00511	Other glycan degradation	15	-0.304699	-0.819761	0.681481	0.826942	0.634077	673	tags=40%, list=7%, signal=37%	GBA/NEU1/NEU3/HEXA/AGA/MAN2B2
hsa04974	hsa04974	Protein digestion and absorption	14	0.365306	0.843488	0.681633	0.826942	0.634077	113	tags=7%, list=1%, signal=7%	SLC1A5
hsa00513	hsa00513	Various types of N-glycan biosynthesis	31	-0.26657	-0.837594	0.687225	0.828621	0.635365	784	tags=13%, list=8%, signal=12%	MGAT1/MAN2A1/MGAT4A/B4GALT1
hsa00230	hsa00230	Purine metabolism	71	-0.238093	-0.881705	0.688312	0.828621	0.635365	944	tags=20%, list=10%, signal=18%	AK6/NUDT16/IMPDH2/HDDC2/PNP/CANT1/NME6/PRPS1/PGM1/GMPR2/ADCY7/ADA/PDE4D/AK5
hsa04213	hsa04213	Longevity regulating pathway - multiple species	45	0.301806	0.852728	0.704797	0.845216	0.648089	2367	tags=38%, list=24%, signal=29%	PIK3R1/IRS2/AKT3/NRAS/PRKAB2/PRKAA1/PRKACB/RPS6KB1/FOXO3/PRKAB1/KRAS/PRKACA/HDAC2/RPS6KB2/AKT1/IGF1R/FOXO1
hsa00020	hsa00020	Citrate cycle (TCA cycle)	26	0.317914	0.826632	0.713178	0.852003	0.653293	1049	tags=15%, list=11%, signal=14%	ACO2/ACLY/FH/IDH3B
hsa04340	hsa04340	Hedgehog signaling pathway	33	0.304719	0.824037	0.732824	0.872145	0.668737	2268	tags=33%, list=23%, signal=26%	BCL2/CCND2/FBXW11/CUL3/CSNK1G3/PRKACB/MOSMO/PRKACA/IQCE/CSNK1A1/CUL1
hsa04146	hsa04146	Peroxisome	56	0.290573	0.845623	0.73601	0.872618	0.6691	3719	tags=38%, list=38%, signal=23%	PRDX5/PEX2/GNPAT/ACAA1/ECH1/AGPS/PEX16/SCP2/HACL1/ACSL4/ACOX1/DHRS4/PEX12/PEX3/ACSL5/MPV17/ABCD1/IDH1/HMGCL/FAR1/SOD2
hsa00030	hsa00030	Pentose phosphate pathway	21	0.325353	0.803	0.744	0.874705	0.6707	395	tags=10%, list=4%, signal=9%	TKTL1/H6PD
hsa01250	hsa01250	Biosynthesis of nucleotide sugars	30	-0.257805	-0.810349	0.744681	0.874705	0.6707	774	tags=17%, list=8%, signal=15%	UXS1/PGM1/UAP1/UGP2/NAGK
hsa05143	hsa05143	African trypanosomiasis	17	-0.282809	-0.778597	0.746154	0.874705	0.6707	929	tags=24%, list=9%, signal=21%	PLCB1/TNF/FASLG/HBA1
hsa03450	hsa03450	Non-homologous end-joining	11	0.358068	0.78999	0.749646	0.87552	0.671325	4721	tags=55%, list=48%, signal=28%	XRCC5/MRE11/XRCC6/PRKDC/POLM/XRCC4
hsa00040	hsa00040	Pentose and glucuronate interconversions	10	0.366291	0.788704	0.75469	0.878133	0.673329	1778	tags=30%, list=18%, signal=25%	AKR1B1/DCXR/AKR1A1
hsa04961	hsa04961	Endocrine and other factor-regulated calcium reabsorption	25	0.310026	0.799455	0.759162	0.880066	0.674811	1321	tags=24%, list=13%, signal=21%	GNAS/PRKCB/AP2A1/PLCB2/PRKACB/CLTB
hsa00100	hsa00100	Steroid biosynthesis	15	-0.282446	-0.75989	0.766667	0.885486	0.678967	1239	tags=33%, list=13%, signal=29%	TM7SF2/DHCR7/DHCR24/LIPA/FDFT1
hsa00590	hsa00590	Arachidonic acid metabolism	12	0.343009	0.764872	0.776999	0.892453	0.684309	308	tags=8%, list=3%, signal=8%	PTGDS
hsa00534	hsa00534	Glycosaminoglycan biosynthesis - heparan sulfate / heparin	12	0.34153	0.761573	0.778401	0.892453	0.684309	3055	tags=33%, list=31%, signal=23%	HS3ST3B1/B3GAT3/HS2ST1/B4GALT7
hsa01210	hsa01210	2-Oxocarboxylic acid metabolism	11	0.344208	0.75941	0.786421	0.897354	0.688067	1049	tags=18%, list=11%, signal=16%	ACO2/IDH3B
hsa00380	hsa00380	Tryptophan metabolism	17	0.315191	0.754775	0.78841	0.897354	0.688067	1853	tags=18%, list=19%, signal=14%	ALDH9A1/DHTKD1/ALDH3A2
hsa00630	hsa00630	Glyoxylate and dicarboxylate metabolism	20	-0.265122	-0.749424	0.805556	0.913547	0.700483	1730	tags=35%, list=18%, signal=29%	ACAT1/CAT/GRHPR/GCSH/DLD/MDH1/PGP
hsa00830	hsa00830	Retinol metabolism	10	-0.29052	-0.722468	0.815534	0.920588	0.705882	1712	tags=40%, list=17%, signal=33%	RETSAT/RDH10/DGAT1/RDH11
hsa01230	hsa01230	Biosynthesis of amino acids	40	0.275058	0.76648	0.825495	0.920588	0.705882	1770	tags=20%, list=18%, signal=16%	TKTL1/GAPDH/ACO2/IDH3B/TPI1/MAT2A/GLUL/TALDO1
hsa00062	hsa00062	Fatty acid elongation	20	-0.258177	-0.729794	0.829365	0.920588	0.705882	1883	tags=25%, list=19%, signal=20%	MECR/ELOVL1/PPT2/HACD3/ELOVL5
hsa00900	hsa00900	Terpenoid backbone biosynthesis	19	-0.256553	-0.722817	0.831373	0.920588	0.705882	1881	tags=37%, list=19%, signal=30%	PCYOX1/ZMPSTE24/ACAT1/ICMT/FDPS/PDSS2/NUS1
hsa04742	hsa04742	Taste transduction	10	0.32824	0.706771	0.834055	0.920588	0.705882	3856	tags=70%, list=39%, signal=43%	PLCB2/PRKACB/PRKACA/PDE1B/PLCB3/CACNA1A/TAS2R14
hsa00010	hsa00010	Glycolysis / Gluconeogenesis	36	0.27594	0.757203	0.834387	0.920588	0.705882	2353	tags=25%, list=24%, signal=19%	GAPDH/ALDH9A1/LDHA/TPI1/AKR1A1/ALDH3A2/ADH5/PGM2/GALM
hsa00520	hsa00520	Amino sugar and nucleotide sugar metabolism	40	-0.238359	-0.778039	0.835052	0.920588	0.705882	774	tags=22%, list=8%, signal=21%	HEXA/GNPDA2/PMM1/UXS1/PGM1/CYB5R3/UAP1/UGP2/NAGK
hsa00565	hsa00565	Ether lipid metabolism	19	-0.254132	-0.715998	0.835294	0.920588	0.705882	915	tags=42%, list=9%, signal=38%	PLPP1/PAFAH1B1/PLD2/SELENOI/CHPT1/LPCAT4/LPCAT1/PLD3
hsa04150	hsa04150	mTOR signaling pathway	107	0.247962	0.79263	0.851351	0.934993	0.716927	2375	tags=26%, list=24%, signal=20%	MAPK1/PIK3R1/DDIT4/PRKCB/RICTOR/FNIP1/RPS6/GRB2/AKT3/NRAS/CHUK/RRAGA/PRKAA1/EIF4B/MAP2K2/RPS6KB1/KRAS/ATP6V1H/LAMTOR4/TSC2/SEC13/TSC1/RPS6KB2/BRAF/AKT1/WDR59/IGF1R/RRAGB
hsa00620	hsa00620	Pyruvate metabolism	28	0.275902	0.718311	0.864295	0.945889	0.725283	2088	tags=25%, list=21%, signal=20%	ALDH9A1/ME2/FH/LDHA/AKR1A1/ALDH3A2/ADH5
hsa00280	hsa00280	Valine, leucine and isoleucine degradation	37	0.265496	0.730294	0.868586	0.947273	0.726343	1853	tags=16%, list=19%, signal=13%	ALDH9A1/ACAA1/MCCC2/ACAA2/OXCT1/ALDH3A2
hsa04070	hsa04070	Phosphatidylinositol signaling system	73	0.248156	0.753874	0.883803	0.960067	0.736154	1256	tags=15%, list=13%, signal=13%	CALM1/PIK3R1/PRKCB/CALM3/MTMR6/SYNJ2/DGKK/DGKQ/ITPKB/PLCB2/DGKA
hsa00480	hsa00480	Glutathione metabolism	31	0.262647	0.698598	0.886452	0.960067	0.736154	2118	tags=19%, list=22%, signal=15%	GSTP1/GPX4/LAP3/ODC1/PRDX6/GSR
hsa04710	hsa04710	Circadian rhythm	24	0.254638	0.650669	0.917881	0.983614	0.754209	1628	tags=25%, list=17%, signal=21%	FBXW11/ARNTL/PRKAB2/RBX1/PRKAA1/PRKAB1
hsa03320	hsa03320	PPAR signaling pathway	32	0.248271	0.663253	0.92	0.983614	0.754209	4638	tags=62%, list=47%, signal=33%	CPT1A/RXRB/ACAA1/SCP2/PPARA/ILK/ACSL4/FABP5/ACOX1/ACSL5/CD36/UBC/PLIN2/HMGCS1/GK/PPARD/NR1H3/ACSL1/ME3/ACADM
hsa00061	hsa00061	Fatty acid biosynthesis	12	-0.237119	-0.609623	0.920415	0.983614	0.754209	7490	tags=100%, list=76%, signal=24%	ACSL4/ACSL5/MCAT/CBR4/ACSL1/ACSF3/ACACA/HSD17B8/MECR/FASN/ACSL3
hsa04350	hsa04350	TGF-beta signaling pathway	49	0.243652	0.693856	0.922981	0.983614	0.754209	2963	tags=35%, list=30%, signal=24%	ID2/MAPK1/ROCK1/RBX1/SMAD2/RPS6KB1/CREBBP/ZFYVE16/RPS6KB2/SMAD3/CUL1/ID1/SMAD1/ACVR1B/SKP1/SMURF2/IFNG
hsa00270	hsa00270	Cysteine and methionine metabolism	30	0.252629	0.666914	0.924381	0.983614	0.754209	1067	tags=13%, list=11%, signal=12%	DNMT3A/DNMT1/AMD1/LDHA
hsa00980	hsa00980	Metabolism of xenobiotics by cytochrome P450	12	0.261663	0.583479	0.931276	0.983614	0.754209	514	tags=8%, list=5%, signal=8%	GSTP1
hsa05204	hsa05204	Chemical carcinogenesis - DNA adducts	12	0.262627	0.585629	0.931276	0.983614	0.754209	514	tags=8%, list=5%, signal=8%	GSTP1
hsa00532	hsa00532	Glycosaminoglycan biosynthesis - chondroitin sulfate / dermatan sulfate	15	-0.229978	-0.618731	0.933333	0.983614	0.754209	1116	tags=13%, list=11%, signal=12%	CHST14/CHST11
hsa04976	hsa04976	Bile secretion	21	0.250082	0.617222	0.942667	0.988958	0.758307	2018	tags=24%, list=21%, signal=19%	GNAS/PRKACB/NCEH1/PRKACA/SLC4A2
hsa00240	hsa00240	Pyrimidine metabolism	39	-0.204407	-0.669697	0.944724	0.988958	0.758307	2329	tags=38%, list=24%, signal=29%	TK2/ENTPD4/DHODH/DCTPP1/RRM2B/DCK/NME7/UMPS/NT5C3B/CTPS1/HDDC2/CANT1/NME6/NT5C3A/CMPK1
hsa00982	hsa00982	Drug metabolism - cytochrome P450	12	0.251341	0.560463	0.950912	0.992118	0.760729	514	tags=8%, list=5%, signal=8%	GSTP1
hsa00250	hsa00250	Alanine, aspartate and glutamate metabolism	15	0.243973	0.566777	0.961749	0.998306	0.765474	3287	tags=40%, list=33%, signal=27%	GLS/GLUL/ASNS/ASRGL1/RIMKLB/CAD
hsa03460	hsa03460	Fanconi anemia pathway	42	0.217601	0.609204	0.966543	0.998306	0.765474	968	tags=7%, list=10%, signal=6%	ATR/PMS2/MUS81
hsa00650	hsa00650	Butanoate metabolism	13	0.232545	0.526024	0.967832	0.998306	0.765474	1627	tags=15%, list=17%, signal=13%	OXCT1/BDH2
hsa01200	hsa01200	Carbon metabolism	80	0.206147	0.633829	0.973287	0.998306	0.765474	1049	tags=9%, list=11%, signal=8%	TKTL1/GAPDH/H6PD/ME2/ACO2/FH/IDH3B
hsa04130	hsa04130	SNARE interactions in vesicular transport	31	0.213121	0.566867	0.974194	0.998306	0.765474	2085	tags=26%, list=21%, signal=20%	STX4/VAMP5/STX8/BET1/STX11/STX2/STX18/STX17
hsa00600	hsa00600	Sphingolipid metabolism	36	0.212278	0.582509	0.97598	0.998306	0.765474	2895	tags=36%, list=30%, signal=26%	ASAH1/ACER3/UGCG/GLA/CERS2/GALC/CERS6/CERS4/SGMS1/SGPL1/HEXB/SMPD4/SPHK2
hsa01240	hsa01240	Biosynthesis of cofactors	93	-0.170574	-0.670936	0.984252	0.998568	0.765675	1946	tags=23%, list=20%, signal=18%	NME7/CPOX/PMM1/LIPT1/UROD/UMPS/MTHFD2/PNPO/AK6/ALAD/DLD/CTPS1/NQO1/GUSB/NME6/RDH11/VKORC1L1/UGP2/CMPK1/MAT2B/AK5
hsa01212	hsa01212	Fatty acid metabolism	44	-0.18601	-0.617413	0.984293	0.998568	0.765675	1883	tags=25%, list=19%, signal=20%	MECR/ELOVL1/ACAT1/PPT2/FASN/ACSL3/FADS2/SCD/HACD3/FADS1/ELOVL5
hsa04216	hsa04216	Ferroptosis	31	0.199713	0.531202	0.985806	0.998568	0.765675	3010	tags=32%, list=31%, signal=22%	SAT1/GPX4/FTL/LPCAT3/PCBP2/SLC39A8/ACSL4/ATG7/ACSL5/VDAC2
hsa00051	hsa00051	Fructose and mannose metabolism	21	0.208998	0.515826	0.992	1	0.766773	3662	tags=38%, list=37%, signal=24%	AKR1B1/TPI1/GMPPA/PFKFB3/HK1/TKFC/PFKL/PFKFB2
hsa00640	hsa00640	Propanoate metabolism	23	-0.158636	-0.469	0.996047	1	0.766773	2222	tags=26%, list=23%, signal=20%	ECHDC1/LDHB/MLYCD/DBT/ALDH6A1/DLD
hsa00860	hsa00860	Porphyrin metabolism	18	0.18311	0.440771	0.997294	1	0.766773	3583	tags=39%, list=37%, signal=25%	FXN/COX10/COX15/ALAS1/FECH/PPOX/HMOX1
hsa00983	hsa00983	Drug metabolism - other enzymes	35	-0.149094	-0.472283	1	1	0.766773	1946	tags=29%, list=20%, signal=23%	TK2/RRM2B/NME7/GSTO1/UMPS/IMPDH2/MGST3/GUSB/NME6/CMPK1
